# Supplementary material for: Activity in primate visual cortex is minimally driven by spontaneous movements
Source: Nat Neurosci. 2023 Oct 12;26(11):1953–9. doi: 10.1038/s41593-023-01459-5 (PMC10620084; doi:10.1038/s41593-023-01459-5)
Supplement: Supplementary file 6 — Contains the numerical values used to produce individual b–g as separate sheets. [file 41593_2023_1459_MOESM6_ESM.xlsx]

## Sheet: fig_2b
			time in trial (s)	-0.25	-0.233333	-0.216667	-0.2	-0.183333	-0.166667	-0.15	-0.133333	-0.116667	-0.1	-0.0833333	-0.0666667	-0.05	-0.0333333	-0.0166667	0	0.0166667	0.0333333	0.05	0.0666667	0.0833333	0.1	0.116667	0.133333	0.15	0.166667	0.183333	0.2	0.216667	0.233333	0.25	0.266667	0.283333	0.3	0.316667	0.333333	0.35	0.366667	0.383333	0.4	0.416667	0.433333	0.45	0.466667	0.483333	0.5
Animal	Session	View	Session metric
M1	M1_0008	body	Mean across SVs	0.736822	0.664245	0.647319	0.653518	0.663461	0.666349	0.667153	0.676024	0.684191	0.684236	0.684008	0.688941	0.683646	0.675156	0.675777	0.684572	0.685446	0.685081	0.69349	0.694807	0.685039	0.680461	0.685653	0.688593	0.682399	0.67963	0.680444	0.679065	0.67792	0.675973	0.673095	0.672509	0.679454	0.688567	0.690858	0.687568	0.68297	0.678502	0.674266	0.679518	0.683744	0.676813	0.669534	0.665555	0.663683	0.662829
M1	M1_0010	body	Mean across SVs	0.760501	0.695413	0.690083	0.696476	0.691134	0.690187	0.699195	0.707749	0.711407	0.71492	0.716981	0.707905	0.698011	0.698548	0.702815	0.700785	0.701513	0.709898	0.710521	0.707544	0.703619	0.702333	0.700004	0.698709	0.702507	0.707772	0.713136	0.714026	0.716643	0.714493	0.715315	0.71414	0.715001	0.715089	0.716829	0.720605	0.717933	0.713832	0.719328	0.727525	0.725659	0.725	0.730528	0.73153	0.731474	0.726638
M1	M1_0012	body	Mean across SVs	0.814866	0.733779	0.712142	0.699209	0.696311	0.705116	0.704937	0.694197	0.706563	0.720805	0.733823	0.735056	0.748894	0.759467	0.760118	0.769031	0.7747	0.776303	0.773076	0.784849	0.787273	0.779856	0.77175	0.775998	0.780842	0.77711	0.782282	0.781173	0.772073	0.765258	0.766596	0.763116	0.750747	0.744003	0.739715	0.729332	0.717406	0.717416	0.712815	0.710119	0.710287	0.713637	0.712421	0.705974	0.712089	0.704698
M1	M1_0013	body	Mean across SVs	0.685188	0.62972	0.628348	0.628885	0.630694	0.637682	0.640725	0.636706	0.64068	0.649579	0.648243	0.645264	0.654242	0.662376	0.658774	0.660469	0.672338	0.673455	0.669162	0.675246	0.686296	0.682009	0.676908	0.681945	0.682821	0.681011	0.686811	0.69149	0.68748	0.682013	0.686799	0.691384	0.6883	0.6863	0.689501	0.691923	0.693067	0.699217	0.703124	0.700673	0.699193	0.707025	0.707598	0.699132	0.697242	0.685087
M1	M1_0014	body	Mean across SVs	0.793028	0.728217	0.719884	0.720645	0.727395	0.731633	0.733086	0.733763	0.741742	0.750947	0.750962	0.749927	0.75224	0.757282	0.752921	0.754064	0.761196	0.76357	0.76433	0.769555	0.774297	0.771199	0.770375	0.770603	0.768347	0.761543	0.755456	0.753091	0.745503	0.743166	0.741849	0.740618	0.733551	0.729429	0.728961	0.724941	0.722348	0.724951	0.727791	0.723327	0.722027	0.723223	0.724414	0.723347	0.725597	0.717716
M1	M1_0031	body	Mean across SVs	0.727603	0.683963	0.684159	0.687154	0.690441	0.693376	0.695187	0.699822	0.703413	0.705242	0.708403	0.710216	0.711541	0.711973	0.713591	0.715842	0.719014	0.720924	0.724719	0.726859	0.728338	0.726404	0.724693	0.725457	0.727626	0.727444	0.726518	0.726053	0.728817	0.72976	0.730176	0.73058	0.729685	0.728358	0.727867	0.726653	0.725463	0.724505	0.724454	0.724832	0.72661	0.725425	0.721857	0.719076	0.716276	0.705347
M1	M1_0032	body	Mean across SVs	0.528249	0.505313	0.510258	0.522474	0.531759	0.536705	0.546518	0.553301	0.552819	0.558304	0.563479	0.567247	0.568933	0.570177	0.571919	0.578509	0.57888	0.579529	0.584734	0.586328	0.584815	0.589263	0.589678	0.583657	0.58176	0.578699	0.573649	0.573899	0.573843	0.57024	0.570123	0.564102	0.557655	0.557978	0.555355	0.550035	0.549089	0.546435	0.542567	0.54727	0.548158	0.545717	0.54645	0.543005	0.539419	0.507673
M1	M1_0033	body	Mean across SVs	0.375011	0.357059	0.355062	0.355277	0.354496	0.356295	0.360008	0.360514	0.361208	0.362508	0.360795	0.360321	0.362146	0.362435	0.360039	0.362988	0.366693	0.369379	0.372899	0.371174	0.366825	0.360757	0.352957	0.345141	0.339833	0.337381	0.334018	0.333493	0.333019	0.333116	0.33619	0.340179	0.344036	0.347186	0.348463	0.352809	0.356459	0.356343	0.356511	0.361207	0.363252	0.361284	0.362685	0.364277	0.36512	0.363237
M1	M1_0034	body	Mean across SVs	0.391208	0.379671	0.384215	0.391438	0.403237	0.412964	0.421548	0.432616	0.444483	0.452515	0.461208	0.469075	0.477017	0.487036	0.495209	0.496828	0.503275	0.510525	0.515389	0.523661	0.528275	0.532153	0.541101	0.544961	0.549588	0.555993	0.557321	0.55927	0.565218	0.564731	0.565046	0.568773	0.567414	0.564467	0.563716	0.563637	0.562986	0.562903	0.558256	0.554386	0.555145	0.548779	0.541482	0.538098	0.532542	0.515059
M1	M1_0036	body	Mean across SVs	0.434973	0.421783	0.424652	0.431301	0.436738	0.438149	0.444259	0.453487	0.459919	0.466351	0.473455	0.476247	0.481165	0.489149	0.493323	0.500705	0.509388	0.51242	0.51652	0.520597	0.515748	0.515226	0.518489	0.514292	0.517073	0.520228	0.516748	0.518739	0.522105	0.522641	0.525127	0.525657	0.524592	0.526649	0.526518	0.523056	0.521162	0.519773	0.513986	0.510626	0.509704	0.508308	0.50716	0.506484	0.501655	0.493449
M1	M1_0037	body	Mean across SVs	0.409363	0.392654	0.395019	0.400882	0.405173	0.408062	0.416341	0.42631	0.433734	0.444009	0.451272	0.456674	0.468561	0.475555	0.477365	0.485102	0.489004	0.492677	0.497217	0.498293	0.501891	0.505595	0.507734	0.511483	0.516055	0.51906	0.51945	0.52283	0.524381	0.523593	0.527288	0.528919	0.528132	0.529195	0.528581	0.528492	0.52934	0.530104	0.53038	0.527876	0.527726	0.530481	0.536087	0.537888	0.539733	0.521437
M1	M1_0038	body	Mean across SVs	0.487625	0.472476	0.479322	0.488186	0.496742	0.506096	0.51271	0.520716	0.528996	0.533094	0.536966	0.539862	0.541523	0.545493	0.550187	0.554979	0.558852	0.560686	0.564838	0.567123	0.563115	0.561192	0.557217	0.552272	0.547289	0.542066	0.537651	0.534036	0.530433	0.527098	0.527058	0.52742	0.527855	0.524205	0.517746	0.517253	0.5166	0.509975	0.50536	0.500687	0.494419	0.488175	0.483866	0.477398	0.469802	0.455187
M1	M1_0039	body	Mean across SVs	0.461812	0.455397	0.471451	0.483227	0.494786	0.508686	0.520855	0.533814	0.547866	0.55648	0.564486	0.572269	0.577377	0.58178	0.5856	0.588857	0.592331	0.594954	0.595459	0.596674	0.600969	0.602437	0.600877	0.598819	0.595692	0.594246	0.595708	0.593728	0.588409	0.582722	0.578667	0.575474	0.572622	0.57041	0.565136	0.557834	0.550364	0.543156	0.535808	0.527571	0.520195	0.514552	0.507078	0.500324	0.496484	0.474029
M1	M1_0040	body	Mean across SVs	0.462989	0.44357	0.451487	0.462213	0.473064	0.482753	0.490802	0.496798	0.506906	0.51548	0.521262	0.530933	0.537626	0.542278	0.551197	0.558405	0.558129	0.564874	0.573907	0.57469	0.575586	0.574784	0.568606	0.565985	0.563588	0.556786	0.553158	0.55087	0.543553	0.539512	0.537953	0.535777	0.534714	0.531859	0.526563	0.521518	0.514543	0.506603	0.501454	0.49596	0.487434	0.48384	0.480617	0.476081	0.474857	0.467395
M1	M1_0042	body	Mean across SVs	0.416141	0.402224	0.409073	0.415411	0.419948	0.423716	0.42629	0.43246	0.439031	0.444	0.450442	0.456107	0.455419	0.460282	0.468971	0.46943	0.470211	0.474101	0.472485	0.473439	0.478649	0.484644	0.488674	0.490223	0.4903	0.494886	0.497626	0.495468	0.495987	0.494428	0.491743	0.492722	0.497153	0.496856	0.492307	0.492197	0.493052	0.489762	0.492001	0.494999	0.492671	0.494125	0.493202	0.48966	0.488058	0.490461
M1	M1_0043	body	Mean across SVs	0.43234	0.420136	0.430587	0.44262	0.453935	0.463	0.473351	0.480248	0.48815	0.500428	0.510389	0.518466	0.526656	0.530109	0.533798	0.54185	0.546851	0.549962	0.555713	0.558101	0.558562	0.561138	0.563113	0.566515	0.566563	0.56422	0.566871	0.565422	0.559696	0.5597	0.559128	0.553209	0.553089	0.552051	0.549978	0.549775	0.547721	0.544179	0.543963	0.53976	0.536768	0.536871	0.534813	0.533984	0.537528	0.537043
M1	M1_0044	body	Mean across SVs	0.413404	0.397178	0.403464	0.404651	0.412251	0.423159	0.433453	0.444522	0.456741	0.466952	0.476738	0.485693	0.495629	0.506078	0.513765	0.518213	0.523516	0.527439	0.533151	0.539575	0.542432	0.543643	0.542762	0.540634	0.536855	0.53242	0.526156	0.515429	0.507626	0.504717	0.497617	0.489616	0.483789	0.481244	0.478328	0.476981	0.477655	0.477497	0.475847	0.472662	0.470355	0.472261	0.471013	0.468591	0.465982	0.461596
M1	M1_0045	body	Mean across SVs	0.40858	0.390637	0.396292	0.402745	0.406865	0.417401	0.429626	0.440306	0.450433	0.45687	0.464277	0.471312	0.475712	0.482384	0.487926	0.495142	0.502033	0.504324	0.509521	0.514838	0.515508	0.519391	0.525174	0.523321	0.521505	0.517749	0.515266	0.515175	0.515899	0.515953	0.513912	0.517324	0.520762	0.521258	0.526032	0.529844	0.526423	0.524048	0.522509	0.516381	0.508512	0.502629	0.502872	0.503566	0.505787	0.500746
M1	M1_0046	body	Mean across SVs	0.444451	0.426812	0.428991	0.427664	0.430454	0.438952	0.442909	0.451593	0.4639	0.471254	0.475337	0.481441	0.488729	0.494033	0.503253	0.514201	0.517582	0.52489	0.537194	0.542578	0.545229	0.550017	0.551636	0.549693	0.547578	0.547193	0.5446	0.54118	0.539322	0.534791	0.531084	0.531039	0.529111	0.526649	0.523498	0.52159	0.523213	0.524602	0.525917	0.525362	0.523296	0.520596	0.520516	0.518854	0.518627	0.520334
M1	M1_0048	body	Mean across SVs	0.401212	0.392403	0.401461	0.409681	0.417856	0.425025	0.432345	0.441591	0.449922	0.45997	0.469264	0.472541	0.47791	0.48623	0.49289	0.501146	0.504582	0.506887	0.511893	0.517185	0.517774	0.517261	0.518508	0.520356	0.523828	0.527671	0.526608	0.52471	0.529504	0.531866	0.534183	0.535703	0.533535	0.531738	0.534077	0.532375	0.531023	0.5297	0.525033	0.521352	0.523128	0.523469	0.52114	0.517469	0.511051	0.492693
M1	M1_0049	body	Mean across SVs	0.449154	0.438555	0.441442	0.44517	0.449434	0.45341	0.455809	0.459231	0.464908	0.470193	0.475212	0.477268	0.479609	0.483914	0.485741	0.485852	0.488114	0.491412	0.491228	0.490152	0.492	0.491076	0.489896	0.490959	0.490731	0.491074	0.492971	0.492653	0.495609	0.49929	0.499352	0.501563	0.507136	0.508796	0.510376	0.513276	0.513362	0.513582	0.513788	0.512692	0.511806	0.512389	0.511587	0.509826	0.509391	0.497797
M1	M1_0050_all1	body	Mean across SVs	0.458566	0.449819	0.454831	0.456889	0.458524	0.462793	0.466046	0.466624	0.47069	0.474073	0.474538	0.475333	0.478186	0.481198	0.487777	0.494437	0.497175	0.498613	0.502762	0.508054	0.508973	0.51262	0.515762	0.515091	0.519529	0.523208	0.523578	0.52608	0.531747	0.531558	0.530961	0.53058	0.525714	0.522023	0.522299	0.521125	0.517652	0.51732	0.516636	0.514605	0.514792	0.516635	0.516505	0.515667	0.513706	0.498855
M1	M1_0050_all2	body	Mean across SVs	0.40733	0.396339	0.399726	0.400543	0.406096	0.411732	0.419552	0.432368	0.436632	0.434	0.438553	0.441222	0.440977	0.44677	0.450584	0.45359	0.459846	0.46346	0.466677	0.46948	0.470299	0.476166	0.481039	0.479031	0.48162	0.488858	0.489264	0.49203	0.496328	0.495583	0.497996	0.502989	0.503136	0.502939	0.505411	0.508647	0.509244	0.510533	0.514056	0.517708	0.521064	0.521665	0.523537	0.524144	0.522737	0.527995
M1	M1_0052	body	Mean across SVs	0.429127	0.414896	0.420134	0.426895	0.435341	0.443696	0.454066	0.460333	0.461991	0.463621	0.464769	0.466974	0.467883	0.472779	0.474768	0.473541	0.47339	0.474231	0.473562	0.476491	0.482041	0.486819	0.489919	0.493241	0.498562	0.49866	0.49864	0.502866	0.505796	0.510792	0.517967	0.520135	0.525117	0.533415	0.534399	0.53781	0.543997	0.548228	0.559262	0.568049	0.566558	0.569778	0.572151	0.56682	0.56659	0.552732
M1	M1_0054	body	Mean across SVs	0.393371	0.382267	0.388182	0.392064	0.396368	0.403062	0.407392	0.413725	0.421553	0.429385	0.438489	0.448159	0.453119	0.456443	0.461053	0.463291	0.468324	0.476433	0.480227	0.48119	0.486533	0.486298	0.484198	0.487178	0.484786	0.479824	0.481722	0.4803	0.479658	0.485152	0.487982	0.48499	0.488018	0.490251	0.49135	0.493341	0.495966	0.499359	0.499982	0.500124	0.50164	0.504902	0.50887	0.511405	0.515329	0.505121
M1	M1_0055	body	Mean across SVs	0.299925	0.29756	0.308707	0.322041	0.331675	0.339487	0.348664	0.363193	0.375461	0.388813	0.401369	0.415712	0.431576	0.443034	0.45677	0.467163	0.470562	0.4784	0.487746	0.487366	0.491664	0.494727	0.490382	0.491958	0.493614	0.492964	0.494185	0.501153	0.510783	0.5177	0.523203	0.524216	0.525775	0.52731	0.525088	0.522331	0.52026	0.517473	0.513783	0.50955	0.506399	0.504753	0.503312	0.498271	0.491571	0.47141
M1	M1_0056	body	Mean across SVs	0.390634	0.382201	0.387007	0.39627	0.40727	0.415803	0.423698	0.43039	0.434596	0.438849	0.44648	0.453161	0.458056	0.468559	0.478851	0.487691	0.495509	0.500685	0.505858	0.510147	0.509517	0.507688	0.511938	0.515406	0.514996	0.51677	0.518761	0.518538	0.514229	0.506733	0.503734	0.507969	0.505849	0.501848	0.49873	0.492652	0.487439	0.48216	0.475548	0.469787	0.464195	0.460476	0.45977	0.454122	0.445771	0.40773
M1	M1_0057	body	Mean across SVs	0.364045	0.354035	0.352942	0.351575	0.354139	0.352125	0.348518	0.349864	0.348176	0.345707	0.351687	0.354187	0.356575	0.36334	0.367715	0.37185	0.377683	0.377774	0.378047	0.379687	0.376261	0.374724	0.379011	0.381239	0.383092	0.389031	0.387089	0.384867	0.386238	0.381093	0.377096	0.376034	0.371978	0.367752	0.367453	0.363319	0.357079	0.354031	0.35438	0.357628	0.357963	0.356058	0.356031	0.354906	0.351696	0.349124
M1	M1_0058_15	body	Mean across SVs	0.432443	0.410192	0.400683	0.400928	0.405806	0.40489	0.411455	0.415768	0.417855	0.431827	0.447473	0.449948	0.462088	0.473303	0.465538	0.465883	0.477714	0.478719	0.486951	0.493942	0.484052	0.486421	0.49063	0.479353	0.474659	0.465397	0.45106	0.444538	0.440448	0.430715	0.430385	0.429835	0.427218	0.432762	0.437214	0.436517	0.439023	0.437347	0.430306	0.426945	0.428118	0.420534	0.409949	0.408313	0.406298	0.392214
M1	M1_0058_all	body	Mean across SVs	0.402334	0.390568	0.394379	0.398289	0.40429	0.409725	0.414134	0.417155	0.420895	0.425512	0.426414	0.424003	0.428274	0.431884	0.434009	0.43546	0.438838	0.439037	0.438551	0.440721	0.442707	0.445481	0.448788	0.447813	0.448591	0.45456	0.453937	0.446985	0.445413	0.448233	0.447218	0.44781	0.449462	0.446231	0.445162	0.445898	0.448199	0.449219	0.45221	0.451783	0.453446	0.455907	0.454551	0.455416	0.455413	0.439373
M1	M1_0059	body	Mean across SVs	0.428608	0.415793	0.425008	0.431161	0.434591	0.437767	0.440676	0.44647	0.454132	0.464802	0.47299	0.478698	0.482556	0.486564	0.488731	0.490459	0.494333	0.49496	0.490833	0.491506	0.49293	0.487004	0.488083	0.490018	0.485358	0.48146	0.481538	0.477661	0.477219	0.479414	0.474373	0.470102	0.46346	0.459868	0.459122	0.458573	0.457073	0.457689	0.461088	0.464985	0.468657	0.469237	0.468177	0.468452	0.466564	0.432992
M1	M1_0060	body	Mean across SVs	0.408529	0.400415	0.400918	0.405999	0.412618	0.418897	0.429527	0.434013	0.437146	0.445397	0.451247	0.449055	0.451792	0.46065	0.464145	0.46869	0.474271	0.472078	0.467431	0.466531	0.469757	0.473938	0.474656	0.475361	0.474934	0.474816	0.475328	0.475408	0.477616	0.480132	0.477697	0.472495	0.468567	0.468005	0.468789	0.468198	0.468067	0.463325	0.456961	0.452645	0.446173	0.439255	0.439885	0.440489	0.442005	0.444378
M1	M1_0063	body	Mean across SVs	0.46962	0.460422	0.463832	0.460522	0.457106	0.45471	0.450804	0.448374	0.451298	0.454649	0.460097	0.469306	0.477269	0.479413	0.489073	0.492418	0.490501	0.501038	0.505025	0.500223	0.504277	0.518365	0.517503	0.511621	0.518343	0.519679	0.519673	0.519249	0.522161	0.512907	0.504197	0.494872	0.490564	0.486843	0.482161	0.477252	0.475448	0.469203	0.46537	0.46686	0.45836	0.449113	0.448633	0.450598	0.455503	0.473546
M1	M1_0064	body	Mean across SVs	0.447735	0.441576	0.451191	0.455891	0.4648	0.475345	0.481015	0.489983	0.500585	0.504509	0.508105	0.51771	0.523025	0.528255	0.538694	0.54691	0.551029	0.556748	0.564324	0.565554	0.573304	0.58453	0.590134	0.594675	0.592347	0.585211	0.583263	0.578643	0.572327	0.571726	0.570394	0.564493	0.564031	0.565018	0.559518	0.556351	0.55532	0.550914	0.546308	0.541358	0.537182	0.534022	0.529471	0.523949	0.522006	0.507067
M1	M1_0065	body	Mean across SVs	0.402209	0.402801	0.410894	0.415774	0.417458	0.42049	0.42801	0.437132	0.444379	0.44929	0.452338	0.458562	0.463017	0.467894	0.475064	0.482474	0.488386	0.494005	0.493964	0.496774	0.496295	0.493955	0.493679	0.492899	0.48873	0.483947	0.477211	0.472292	0.470468	0.469371	0.470795	0.467625	0.464594	0.460173	0.454194	0.448541	0.447494	0.443311	0.439254	0.441563	0.440556	0.438791	0.436518	0.433315	0.431953	0.426464
M1	M1_0066_11	body	Mean across SVs	0.445691	0.424326	0.425941	0.433826	0.437032	0.439937	0.444177	0.442633	0.440194	0.447166	0.449531	0.448002	0.449629	0.452196	0.449683	0.447597	0.451727	0.45425	0.451288	0.449823	0.447009	0.444637	0.443985	0.442064	0.437684	0.434108	0.429536	0.42682	0.428592	0.424361	0.422628	0.425763	0.419889	0.415095	0.415966	0.410393	0.407864	0.407777	0.40471	0.401439	0.399454	0.397763	0.39819	0.396224	0.392124	0.403365
M1	M1_0066_all	body	Mean across SVs	0.462513	0.456748	0.46531	0.467473	0.473888	0.48117	0.481694	0.481376	0.48289	0.483293	0.487075	0.492341	0.49657	0.500347	0.502888	0.503786	0.506778	0.507441	0.505346	0.507045	0.509345	0.508627	0.509939	0.513482	0.513137	0.511739	0.510713	0.509055	0.505382	0.502095	0.498443	0.494513	0.494555	0.494275	0.491427	0.492066	0.490808	0.486425	0.481106	0.477721	0.473865	0.47197	0.470505	0.46891	0.467483	0.467728
M1	M1_0067_all1	body	Mean across SVs	0.433741	0.423392	0.434586	0.441978	0.445001	0.453906	0.460233	0.465749	0.470813	0.472468	0.472994	0.477513	0.478331	0.474059	0.473648	0.470337	0.46974	0.470844	0.467364	0.464668	0.468847	0.471131	0.469539	0.466691	0.466503	0.462356	0.458799	0.458057	0.45477	0.453563	0.457061	0.457759	0.455544	0.453004	0.4478	0.440179	0.435067	0.430701	0.423172	0.419446	0.416271	0.414153	0.412435	0.413576	0.412202	0.412956
M1	M1_0067_all2	body	Mean across SVs	0.475646	0.458472	0.463265	0.47207	0.473795	0.480224	0.490539	0.491091	0.494088	0.500388	0.501997	0.504673	0.508324	0.507545	0.507782	0.508175	0.505834	0.511936	0.518608	0.518759	0.524312	0.526603	0.519016	0.517372	0.516509	0.511091	0.511463	0.5109	0.502614	0.501676	0.500944	0.495411	0.496041	0.496021	0.491726	0.492042	0.492048	0.490507	0.493695	0.497527	0.495968	0.495086	0.494633	0.492771	0.491544	0.4829
M1	M1_0068	body	Mean across SVs	0.483096	0.462987	0.460537	0.460848	0.462849	0.463021	0.461193	0.459269	0.457896	0.454497	0.45511	0.457322	0.456837	0.455557	0.45193	0.444653	0.438357	0.431717	0.426146	0.421187	0.416082	0.410711	0.403373	0.399126	0.399105	0.39853	0.396179	0.396477	0.396248	0.395071	0.396184	0.394156	0.392353	0.390346	0.3832	0.37767	0.379485	0.378155	0.374176	0.373968	0.371074	0.367389	0.364432	0.363807	0.365249	0.361767
M1	M1_0069	body	Mean across SVs	0.491598	0.470764	0.473465	0.477392	0.47941	0.481941	0.486783	0.4859	0.484747	0.482745	0.47961	0.481499	0.482938	0.480486	0.48062	0.480631	0.478293	0.474985	0.473748	0.472112	0.468408	0.464032	0.46119	0.459841	0.456393	0.455735	0.456342	0.456076	0.458633	0.459867	0.45756	0.453411	0.450273	0.445153	0.441643	0.439453	0.43235	0.427367	0.424034	0.421624	0.420942	0.41886	0.414165	0.410972	0.407998	0.398366
M1	M1_0071	body	Mean across SVs	0.472671	0.465599	0.481206	0.491093	0.495402	0.505908	0.517382	0.518121	0.52059	0.530208	0.531768	0.533062	0.536904	0.539096	0.53719	0.533109	0.529694	0.529547	0.529548	0.526073	0.523546	0.521276	0.515765	0.515048	0.51511	0.508958	0.504457	0.501225	0.49751	0.49531	0.492173	0.486736	0.483331	0.478946	0.475222	0.474929	0.475851	0.474548	0.473393	0.475681	0.475417	0.470839	0.469526	0.470148	0.469275	0.458952
M1	M1_0072_all1	body	Mean across SVs	0.487903	0.476992	0.480547	0.48029	0.486855	0.48935	0.486948	0.48857	0.493132	0.49561	0.501708	0.504534	0.50078	0.500832	0.501467	0.501389	0.503441	0.502969	0.499918	0.497998	0.495748	0.48813	0.483722	0.481341	0.477646	0.476433	0.474588	0.467224	0.462634	0.464669	0.462486	0.461049	0.464442	0.462687	0.458384	0.453191	0.446362	0.440551	0.439713	0.439769	0.439017	0.438716	0.431325	0.426195	0.425906	0.417434
M1	M1_0072_all2	body	Mean across SVs	0.513999	0.503649	0.508891	0.518669	0.532523	0.540831	0.550112	0.559455	0.570218	0.57788	0.587953	0.598739	0.606185	0.609379	0.613033	0.612885	0.611504	0.611815	0.610178	0.604702	0.594991	0.583963	0.578458	0.572083	0.5626	0.555298	0.556661	0.557723	0.554626	0.55039	0.546235	0.540768	0.531448	0.522718	0.517383	0.508891	0.500146	0.497656	0.495144	0.491456	0.491059	0.491556	0.490162	0.488651	0.487504	0.476391
M1	M1_0073_all1	body	Mean across SVs	0.436844	0.423074	0.42552	0.432489	0.440984	0.451074	0.46269	0.474214	0.483271	0.492171	0.50045	0.504274	0.509574	0.51088	0.507302	0.506577	0.509249	0.503606	0.496796	0.495236	0.490961	0.485034	0.484074	0.483072	0.480364	0.485392	0.485275	0.480488	0.481931	0.479806	0.471448	0.468508	0.465257	0.462006	0.465299	0.465217	0.460268	0.462292	0.463589	0.459129	0.458885	0.459112	0.45379	0.449913	0.449042	0.451512
M1	M1_0073_all2	body	Mean across SVs	0.425	0.425586	0.439348	0.449492	0.460391	0.470903	0.47991	0.487237	0.49843	0.508463	0.51727	0.530244	0.548544	0.563961	0.573251	0.58406	0.593291	0.595536	0.600125	0.609002	0.607626	0.602917	0.59989	0.593067	0.582647	0.574274	0.565792	0.559692	0.556057	0.548184	0.541888	0.540291	0.535622	0.529072	0.526354	0.521465	0.513091	0.510054	0.504415	0.496049	0.493366	0.48793	0.480674	0.481024	0.477433	0.459923
M1	M1_0074	body	Mean across SVs	0.430889	0.43096	0.440844	0.446586	0.463408	0.477959	0.487678	0.506041	0.519894	0.529235	0.540805	0.551192	0.56072	0.573998	0.577573	0.5814	0.593074	0.594888	0.59439	0.60188	0.599193	0.586332	0.585801	0.582952	0.574654	0.572882	0.572591	0.567048	0.566845	0.562687	0.555328	0.554938	0.554653	0.547137	0.541007	0.537643	0.532535	0.527889	0.526307	0.524861	0.521572	0.517279	0.511527	0.505447	0.502818	0.48568
M1	M1_0075	body	Mean across SVs	0.427703	0.417829	0.420783	0.426042	0.435563	0.445218	0.449442	0.452825	0.461491	0.465895	0.472586	0.480819	0.487783	0.495365	0.501683	0.506743	0.508884	0.507996	0.511434	0.513636	0.510972	0.510638	0.51343	0.513294	0.512689	0.512279	0.509715	0.509049	0.506069	0.503085	0.502057	0.501006	0.500711	0.499344	0.496249	0.491778	0.491449	0.489748	0.484967	0.48164	0.482886	0.480152	0.478978	0.478743	0.475593	0.479864
M1	M1_0076	body	Mean across SVs	0.402932	0.40043	0.41195	0.42401	0.437223	0.450987	0.462991	0.473696	0.484866	0.489087	0.495078	0.504033	0.507618	0.511448	0.519553	0.519531	0.519878	0.52694	0.525998	0.523688	0.528099	0.52657	0.524665	0.529112	0.529374	0.526291	0.529879	0.52846	0.522727	0.524234	0.522558	0.517159	0.519092	0.516316	0.5112	0.513812	0.514204	0.512047	0.514101	0.513231	0.510245	0.510941	0.509855	0.507825	0.505654	0.497202
M1	M1_0077	body	Mean across SVs	0.380193	0.376231	0.385397	0.398208	0.407417	0.418137	0.431812	0.440861	0.453848	0.462639	0.468046	0.478725	0.488154	0.490329	0.497111	0.505319	0.50345	0.50099	0.501559	0.49784	0.498329	0.502404	0.499459	0.501827	0.506527	0.507351	0.510407	0.51209	0.510589	0.514076	0.514871	0.509505	0.506277	0.503153	0.499864	0.501365	0.501779	0.498899	0.498595	0.497809	0.493715	0.491017	0.492985	0.496956	0.497303	0.50297
M1	M1_0078_all1	body	Mean across SVs	0.379961	0.364573	0.360773	0.360929	0.363378	0.366661	0.371083	0.376848	0.381966	0.385366	0.393391	0.399964	0.404934	0.413507	0.419336	0.421596	0.427427	0.433344	0.435109	0.436395	0.433303	0.431598	0.435343	0.438827	0.436129	0.433124	0.427212	0.421963	0.421132	0.420359	0.417756	0.420044	0.421061	0.421559	0.422751	0.418662	0.412569	0.411362	0.406022	0.401366	0.404358	0.407941	0.410995	0.415316	0.417309	0.420361
M1	M1_0078_all2	body	Mean across SVs	0.398011	0.383283	0.385006	0.389933	0.395854	0.40472	0.41318	0.419082	0.42223	0.429411	0.435522	0.438353	0.441277	0.445365	0.447073	0.446146	0.442834	0.441652	0.440621	0.442527	0.448466	0.453044	0.453846	0.458455	0.46051	0.458223	0.455319	0.451209	0.445099	0.44257	0.444696	0.445629	0.448932	0.45378	0.457677	0.45674	0.460021	0.462716	0.463506	0.465443	0.464078	0.459911	0.46004	0.458724	0.455879	0.455524
M1	M1_0079	body	Mean across SVs	0.331321	0.330675	0.33916	0.347804	0.356438	0.361474	0.367339	0.375198	0.379547	0.386376	0.396622	0.40701	0.415819	0.424068	0.429741	0.430391	0.435247	0.438948	0.440915	0.442887	0.441977	0.435727	0.430155	0.43037	0.430063	0.428549	0.432359	0.436607	0.43476	0.432502	0.429245	0.427277	0.426047	0.423497	0.424132	0.423602	0.420147	0.41886	0.417478	0.413565	0.412076	0.413796	0.410879	0.410284	0.41115	0.408331
M1	M1_0080	body	Mean across SVs	0.44647	0.438068	0.446212	0.44922	0.454345	0.461546	0.471192	0.484196	0.491801	0.499809	0.512907	0.525382	0.531356	0.537453	0.537836	0.537991	0.539675	0.533412	0.525334	0.523559	0.523375	0.522232	0.526262	0.528286	0.529462	0.529047	0.529066	0.527926	0.526921	0.530264	0.533615	0.528442	0.518145	0.510888	0.505264	0.500464	0.500323	0.49984	0.498398	0.499492	0.498304	0.496296	0.494771	0.488981	0.484588	0.474017
M1	M1_0008	body	Variance across SVs	1.33886	1.1014	1.04692	1.08667	1.13182	1.12662	1.14635	1.24733	1.31169	1.29604	1.28974	1.29311	1.24863	1.19014	1.19093	1.25491	1.23153	1.20433	1.21997	1.22567	1.18864	1.17831	1.19602	1.18805	1.15771	1.14353	1.13539	1.12146	1.11458	1.11279	1.10345	1.1096	1.1316	1.16524	1.17018	1.129	1.10948	1.10827	1.10282	1.13283	1.1777	1.18528	1.1095	1.06175	1.03165	0.994347
M1	M1_0010	body	Variance across SVs	1.53372	1.32924	1.34452	1.4358	1.37388	1.3615	1.41552	1.4736	1.48036	1.49095	1.50637	1.42444	1.35034	1.34896	1.36417	1.32709	1.33868	1.42572	1.38442	1.31925	1.25194	1.23601	1.21675	1.21261	1.24253	1.25921	1.2712	1.26053	1.27731	1.26595	1.29613	1.30889	1.32435	1.33448	1.3787	1.40864	1.37757	1.3743	1.43467	1.50946	1.45977	1.48133	1.56277	1.5469	1.52511	1.53559
M1	M1_0012	body	Variance across SVs	1.50529	1.23429	1.15775	1.1268	1.13276	1.1803	1.15021	1.13755	1.19115	1.26529	1.3451	1.36879	1.47396	1.56713	1.60832	1.62223	1.63805	1.6674	1.66066	1.73386	1.7399	1.74795	1.75232	1.73989	1.73667	1.69822	1.69707	1.62796	1.59409	1.58139	1.57845	1.50903	1.43251	1.37764	1.29403	1.23565	1.1947	1.18973	1.1455	1.12276	1.11605	1.10511	1.08592	1.065	1.0721	1.07782
M1	M1_0013	body	Variance across SVs	1.20373	1.04222	1.05267	1.05143	1.09183	1.16491	1.17273	1.11901	1.1435	1.19446	1.15703	1.1445	1.20956	1.27406	1.23174	1.25756	1.3432	1.33771	1.29655	1.34393	1.41983	1.36444	1.34551	1.39235	1.39317	1.34754	1.3644	1.38611	1.34061	1.30956	1.31551	1.32174	1.32637	1.32776	1.33627	1.33525	1.35833	1.40357	1.43728	1.43384	1.423	1.48491	1.47647	1.42015	1.38533	1.31293
M1	M1_0014	body	Variance across SVs	1.72571	1.41341	1.33905	1.36746	1.44235	1.45309	1.45782	1.47283	1.50366	1.50461	1.50333	1.51099	1.51934	1.53917	1.52094	1.54333	1.56382	1.59243	1.59458	1.62638	1.64814	1.623	1.60128	1.57229	1.52985	1.47737	1.44307	1.40967	1.35743	1.3304	1.32302	1.31143	1.27762	1.2617	1.25671	1.22636	1.2118	1.21796	1.22603	1.21625	1.21105	1.21418	1.22801	1.22504	1.22936	1.2128
M1	M1_0031	body	Variance across SVs	1.1552	1.03202	1.0321	1.03846	1.05489	1.07625	1.08391	1.09335	1.11095	1.12681	1.14628	1.15227	1.15694	1.15529	1.16201	1.17637	1.20268	1.21835	1.23304	1.23411	1.23543	1.2153	1.19829	1.19407	1.20115	1.19523	1.18611	1.18183	1.19229	1.19843	1.19158	1.18831	1.1862	1.18006	1.17536	1.16749	1.16179	1.16052	1.16487	1.16882	1.17538	1.17407	1.1669	1.15634	1.13301	1.07649
M1	M1_0032	body	Variance across SVs	1.79987	1.6136	1.62577	1.70735	1.79979	1.82196	1.89364	1.95977	1.92507	1.93669	1.96603	1.94003	1.91412	1.90919	1.89765	1.91598	1.92311	1.93923	1.96817	1.99346	1.97274	1.99557	1.98289	1.88349	1.84545	1.82582	1.77305	1.78442	1.79738	1.77249	1.7798	1.73055	1.66456	1.66834	1.65937	1.61143	1.60761	1.60541	1.55919	1.58901	1.59512	1.5433	1.53507	1.50976	1.48041	1.32339
M1	M1_0033	body	Variance across SVs	1.09649	1.01837	1.00789	1.02687	0.984334	1.0056	1.07074	1.02665	1.03851	1.02769	0.978179	0.991593	1.05419	1.06859	1.07237	1.13034	1.17211	1.20485	1.24885	1.19768	1.13429	1.08214	0.995083	0.930958	0.89796	0.86241	0.855484	0.852375	0.811468	0.809607	0.831976	0.845622	0.885747	0.908719	0.914735	0.964934	0.98571	0.961197	0.9935	1.06716	1.06949	1.0569	1.04592	1.05666	1.06603	1.00014
M1	M1_0034	body	Variance across SVs	1.04132	0.996233	1.0378	1.07852	1.13252	1.17787	1.2223	1.28129	1.3471	1.36203	1.40572	1.4629	1.49145	1.53411	1.61212	1.59819	1.61593	1.65738	1.64821	1.68042	1.68552	1.67696	1.71979	1.72001	1.746	1.81374	1.80267	1.81585	1.85421	1.85962	1.87318	1.88517	1.86233	1.82495	1.79638	1.76613	1.74597	1.7225	1.66658	1.63243	1.64027	1.59163	1.53512	1.52065	1.48205	1.40188
M1	M1_0036	body	Variance across SVs	1.44039	1.34473	1.34775	1.38723	1.43747	1.44885	1.47534	1.51247	1.53181	1.56427	1.61844	1.61647	1.63222	1.67803	1.6947	1.73847	1.82093	1.81595	1.81596	1.83837	1.78036	1.76251	1.76915	1.67408	1.6728	1.67972	1.61476	1.62873	1.65708	1.64268	1.65648	1.66083	1.65854	1.67044	1.64864	1.59798	1.55496	1.52062	1.45958	1.42138	1.41174	1.39469	1.38168	1.3663	1.32585	1.29647
M1	M1_0037	body	Variance across SVs	1.2434	1.14506	1.12009	1.13856	1.13271	1.09566	1.11944	1.20053	1.2662	1.34697	1.4119	1.44103	1.51802	1.53874	1.50965	1.54253	1.54813	1.57803	1.59714	1.57315	1.58557	1.56876	1.55225	1.57114	1.5976	1.64892	1.69285	1.71323	1.71763	1.71594	1.75529	1.76513	1.74003	1.73744	1.70391	1.66315	1.64169	1.63481	1.5997	1.5594	1.56305	1.58574	1.63513	1.64759	1.64853	1.46761
M1	M1_0038	body	Variance across SVs	1.55347	1.42773	1.44555	1.47556	1.52364	1.59299	1.6166	1.68117	1.76353	1.77754	1.77103	1.76388	1.76228	1.79346	1.82421	1.87299	1.88614	1.8932	1.94244	1.9687	1.96449	1.94435	1.89201	1.83804	1.78631	1.72591	1.68238	1.6306	1.59677	1.57058	1.56694	1.5752	1.61029	1.60867	1.55964	1.57203	1.59143	1.54027	1.49633	1.47922	1.44502	1.4	1.36934	1.3245	1.27292	1.12238
M1	M1_0039	body	Variance across SVs	1.36764	1.33239	1.41822	1.46915	1.54273	1.65221	1.72463	1.81853	1.90765	1.93954	1.97267	1.98994	1.98728	1.9958	1.9913	1.9978	2.01555	2.05229	2.0658	2.07447	2.11453	2.11455	2.06682	2.03328	1.97611	1.9564	1.96109	1.93458	1.88455	1.83779	1.79106	1.74581	1.71572	1.69134	1.63341	1.55501	1.48787	1.43797	1.39714	1.35708	1.33063	1.30874	1.26229	1.22858	1.20834	1.09904
M1	M1_0040	body	Variance across SVs	1.55708	1.40297	1.42887	1.5031	1.55801	1.60638	1.65944	1.66345	1.69806	1.75298	1.77463	1.82898	1.88384	1.89489	1.93348	1.97077	1.92762	1.9581	2.02697	2.01796	2.00232	1.99039	1.91004	1.86621	1.855	1.77651	1.73183	1.70994	1.63692	1.60157	1.60179	1.56947	1.5424	1.53809	1.49244	1.43255	1.39835	1.34861	1.30896	1.28139	1.22004	1.20188	1.20843	1.17449	1.15797	1.0851
M1	M1_0042	body	Variance across SVs	1.43923	1.42337	1.48635	1.50826	1.53567	1.56111	1.50643	1.52811	1.58522	1.57436	1.63813	1.66631	1.56566	1.58792	1.66681	1.61876	1.62707	1.66651	1.59029	1.57882	1.60093	1.60677	1.63084	1.64171	1.60713	1.67923	1.70909	1.66568	1.69215	1.63761	1.5597	1.57045	1.62158	1.59587	1.5448	1.51342	1.48036	1.44016	1.48319	1.50897	1.49327	1.51245	1.48644	1.4562	1.46645	1.4602
M1	M1_0043	body	Variance across SVs	1.29216	1.21069	1.24789	1.33063	1.44059	1.50052	1.58684	1.63169	1.67649	1.77796	1.85917	1.87566	1.92867	1.92933	1.90041	1.94072	1.98221	1.96926	1.9809	1.96457	1.95386	1.96468	1.9452	1.9368	1.91649	1.87763	1.89128	1.87236	1.79739	1.79066	1.78558	1.71101	1.70641	1.71567	1.67805	1.67267	1.66289	1.62186	1.60478	1.55982	1.5415	1.53892	1.4978	1.47834	1.50067	1.469
M1	M1_0044	body	Variance across SVs	1.34123	1.24307	1.2677	1.2561	1.29295	1.36122	1.42909	1.5158	1.61585	1.67184	1.72457	1.79477	1.87171	1.95679	2.0095	2.02886	2.03679	2.00858	2.0233	2.06172	2.06604	2.06792	2.05643	2.00859	1.92796	1.86626	1.80795	1.71503	1.64039	1.59393	1.50209	1.4052	1.35179	1.3262	1.30419	1.30285	1.3108	1.3054	1.2987	1.27518	1.25448	1.25807	1.24881	1.23364	1.21006	1.21367
M1	M1_0045	body	Variance across SVs	1.21326	1.11998	1.15419	1.17379	1.15705	1.23305	1.31334	1.37702	1.47938	1.53864	1.61824	1.62954	1.627	1.69692	1.70586	1.7366	1.82988	1.79728	1.80926	1.88378	1.84655	1.87644	1.93176	1.88022	1.84169	1.80508	1.74081	1.71071	1.71644	1.70104	1.60747	1.59213	1.61197	1.60426	1.63129	1.66486	1.61867	1.59459	1.59032	1.57364	1.49832	1.46535	1.48024	1.47091	1.45928	1.31563
M1	M1_0046	body	Variance across SVs	1.28967	1.22848	1.24766	1.20081	1.22094	1.3045	1.31329	1.38877	1.51605	1.57436	1.6099	1.66727	1.74066	1.76837	1.84771	1.92114	1.86503	1.86884	1.96579	1.98987	2.01264	2.05606	2.03447	2.01305	1.96765	1.93636	1.89488	1.83879	1.79567	1.7395	1.70822	1.69562	1.66903	1.64105	1.62378	1.62395	1.64142	1.65529	1.67973	1.66891	1.59278	1.55981	1.57961	1.53935	1.52846	1.49155
M1	M1_0048	body	Variance across SVs	1.24866	1.21887	1.28397	1.31256	1.3385	1.35202	1.37234	1.42652	1.47388	1.53942	1.58788	1.57767	1.59696	1.63932	1.66597	1.75826	1.80586	1.79486	1.83388	1.83482	1.77838	1.75413	1.74914	1.73011	1.74574	1.76709	1.72475	1.6909	1.7238	1.73572	1.74911	1.75655	1.72435	1.69303	1.72052	1.70048	1.66927	1.68214	1.64204	1.60152	1.62167	1.61466	1.58871	1.56773	1.52532	1.35383
M1	M1_0049	body	Variance across SVs	1.3213	1.23607	1.23241	1.26549	1.28545	1.29532	1.3131	1.32281	1.33399	1.38312	1.45673	1.44719	1.46532	1.48651	1.4638	1.44744	1.43819	1.4488	1.44998	1.41064	1.408	1.40345	1.3795	1.37383	1.35534	1.35318	1.37919	1.39228	1.41084	1.43688	1.42802	1.45036	1.48595	1.49694	1.51006	1.54202	1.55291	1.5651	1.57082	1.55359	1.52286	1.49413	1.47339	1.44284	1.4128	1.38795
M1	M1_0050_all1	body	Variance across SVs	1.29572	1.2686	1.32448	1.30935	1.28975	1.32409	1.32389	1.31216	1.35192	1.35496	1.32009	1.30973	1.31494	1.33903	1.38092	1.42393	1.43886	1.43566	1.47919	1.53804	1.50289	1.50492	1.54221	1.52534	1.56223	1.60632	1.57806	1.58249	1.62181	1.62712	1.64677	1.65334	1.59736	1.57097	1.58248	1.56002	1.51884	1.51482	1.49729	1.46712	1.45946	1.46736	1.47374	1.45983	1.4421	1.31655
M1	M1_0050_all2	body	Variance across SVs	1.25236	1.13161	1.13681	1.14015	1.16905	1.21412	1.23982	1.31704	1.33818	1.30899	1.37185	1.37941	1.33004	1.36286	1.37924	1.37102	1.39364	1.39163	1.40987	1.41705	1.40235	1.48906	1.52816	1.44888	1.46061	1.53088	1.51958	1.54487	1.55133	1.51021	1.51416	1.54681	1.50021	1.47638	1.48151	1.5071	1.52506	1.5214	1.53582	1.58282	1.62744	1.63745	1.63445	1.63318	1.62484	1.64344
M1	M1_0052	body	Variance across SVs	1.33957	1.24966	1.24377	1.26274	1.29607	1.29079	1.33791	1.38581	1.34906	1.34741	1.36005	1.35334	1.35641	1.40263	1.41108	1.36228	1.33497	1.32251	1.31723	1.33381	1.34368	1.34864	1.36143	1.37418	1.42763	1.42399	1.40288	1.43598	1.44535	1.48099	1.5436	1.5293	1.54262	1.61215	1.61244	1.6502	1.7397	1.77568	1.84761	1.93072	1.89935	1.91166	1.9675	1.90957	1.88035	1.64573
M1	M1_0054	body	Variance across SVs	1.20133	1.16098	1.19783	1.1633	1.14916	1.16975	1.17836	1.22432	1.2558	1.26663	1.29822	1.36339	1.40261	1.45492	1.49696	1.50476	1.53897	1.63702	1.70111	1.6673	1.63899	1.5746	1.51749	1.48967	1.42686	1.3756	1.38239	1.34241	1.3169	1.34752	1.33439	1.28743	1.30159	1.295	1.30968	1.32767	1.35373	1.38328	1.37159	1.36324	1.37385	1.38842	1.40218	1.40356	1.42053	1.37235
M1	M1_0055	body	Variance across SVs	0.825415	0.776157	0.831828	0.920572	0.952305	0.964722	1.00673	1.0822	1.15649	1.24327	1.29227	1.36265	1.45992	1.49981	1.55808	1.6425	1.61772	1.66473	1.73929	1.69268	1.71243	1.7337	1.67382	1.68125	1.7116	1.68895	1.6803	1.72377	1.78907	1.85694	1.90705	1.91104	1.93945	1.98408	1.9306	1.87339	1.81698	1.7467	1.72399	1.69344	1.65987	1.66033	1.66998	1.63335	1.60068	1.41692
M1	M1_0056	body	Variance across SVs	1.61907	1.48385	1.49141	1.54732	1.57803	1.59583	1.64879	1.63282	1.61723	1.60975	1.63382	1.68415	1.7035	1.77638	1.87295	1.9008	1.9343	1.96265	1.97054	1.98815	1.96998	1.88747	1.89678	1.92592	1.93108	1.93644	1.93389	1.9361	1.9068	1.85634	1.86127	1.94923	1.94296	1.90026	1.89957	1.82896	1.78423	1.77869	1.71993	1.63652	1.59345	1.55097	1.52076	1.49313	1.42736	1.09971
M1	M1_0057	body	Variance across SVs	1.40327	1.32087	1.34051	1.29356	1.30493	1.26966	1.20351	1.21174	1.18552	1.15556	1.23809	1.27646	1.29564	1.36279	1.40805	1.43732	1.49952	1.45399	1.42039	1.41176	1.36339	1.35076	1.41441	1.42215	1.44564	1.52507	1.47362	1.43178	1.45346	1.39291	1.34815	1.35533	1.31636	1.2639	1.27853	1.24408	1.16211	1.13391	1.14614	1.19219	1.22593	1.20945	1.19098	1.17315	1.12031	1.07402
M1	M1_0058_15	body	Variance across SVs	1.84767	1.51739	1.39371	1.41862	1.47406	1.43664	1.48993	1.55484	1.54244	1.68481	1.84599	1.78659	1.92852	2.10861	1.91524	1.88314	2.01463	1.92552	1.99793	2.0771	1.9311	1.98852	2.06498	1.9013	1.85522	1.75081	1.5708	1.52105	1.46588	1.32287	1.32118	1.31258	1.25332	1.30669	1.34783	1.33472	1.39795	1.40939	1.35181	1.3304	1.37049	1.30367	1.2036	1.20618	1.20367	1.07684
M1	M1_0058_all	body	Variance across SVs	1.55592	1.38833	1.39392	1.39814	1.39938	1.41183	1.44704	1.46746	1.51935	1.60539	1.61939	1.56898	1.58054	1.58876	1.59873	1.59545	1.58144	1.57074	1.53661	1.54176	1.55927	1.56033	1.56563	1.53965	1.50791	1.5396	1.52987	1.43186	1.40445	1.42047	1.40503	1.40526	1.45007	1.4199	1.3926	1.41023	1.41862	1.44456	1.50257	1.46174	1.46658	1.49493	1.49482	1.49309	1.49516	1.32891
M1	M1_0059	body	Variance across SVs	1.76163	1.60563	1.64393	1.64836	1.64488	1.64607	1.66954	1.68958	1.74741	1.84735	1.91337	1.95064	2.00532	2.01227	2.00531	2.00582	2.0373	1.97579	1.86268	1.83539	1.80844	1.73169	1.74186	1.76832	1.72172	1.70165	1.71879	1.67752	1.68674	1.71747	1.65042	1.61061	1.56652	1.53661	1.53667	1.52555	1.52238	1.50436	1.49391	1.50426	1.51769	1.47075	1.42196	1.41883	1.38567	1.19473
M1	M1_0060	body	Variance across SVs	1.46085	1.35837	1.3125	1.3449	1.39379	1.43709	1.48611	1.50788	1.49785	1.55289	1.60553	1.5605	1.54538	1.62816	1.62681	1.62681	1.66521	1.60424	1.53303	1.50728	1.51505	1.50687	1.49702	1.47422	1.43526	1.42818	1.42426	1.42111	1.45474	1.4865	1.48631	1.47127	1.45789	1.47688	1.4806	1.47812	1.47814	1.43747	1.38713	1.37342	1.33458	1.29328	1.3043	1.30741	1.33067	1.35692
M1	M1_0063	body	Variance across SVs	1.87262	1.75833	1.79564	1.75451	1.70269	1.65234	1.60837	1.5818	1.60456	1.58598	1.52047	1.52572	1.54688	1.52011	1.54626	1.52922	1.49754	1.52898	1.53694	1.49496	1.51638	1.59853	1.61862	1.64173	1.69664	1.67538	1.6482	1.73593	1.80391	1.66159	1.59457	1.59512	1.49178	1.46584	1.45984	1.4506	1.4272	1.34628	1.32963	1.3594	1.30776	1.25258	1.24971	1.24353	1.23777	1.30038
M1	M1_0064	body	Variance across SVs	1.49992	1.42606	1.49389	1.5016	1.56076	1.61737	1.62174	1.65498	1.6987	1.67813	1.68549	1.745	1.72483	1.71232	1.75162	1.77195	1.736	1.73132	1.78161	1.75488	1.78048	1.84239	1.84249	1.8681	1.85204	1.77848	1.76634	1.73795	1.69335	1.67916	1.65788	1.60348	1.5945	1.57884	1.53814	1.51525	1.51333	1.48371	1.4684	1.46148	1.42883	1.40218	1.36831	1.33227	1.33132	1.20216
M1	M1_0065	body	Variance across SVs	1.52207	1.51251	1.55098	1.53488	1.50485	1.48803	1.54305	1.63254	1.65295	1.64857	1.65403	1.67829	1.68641	1.74671	1.81354	1.84589	1.91275	1.98302	1.99063	1.98403	1.95723	1.87284	1.82943	1.78695	1.73332	1.67351	1.61088	1.57138	1.56493	1.56276	1.58685	1.55851	1.5294	1.46004	1.39176	1.34019	1.32986	1.28951	1.26091	1.28163	1.2906	1.28646	1.25312	1.23739	1.23792	1.26255
M1	M1_0066_11	body	Variance across SVs	1.94969	1.58484	1.53532	1.62642	1.62869	1.63316	1.70418	1.68671	1.60922	1.65833	1.66982	1.61943	1.60848	1.65342	1.59269	1.53213	1.57497	1.58308	1.53682	1.52667	1.49657	1.47404	1.48328	1.46183	1.4305	1.41606	1.38118	1.36097	1.38357	1.34171	1.32224	1.37148	1.28679	1.26497	1.31582	1.25509	1.23216	1.25198	1.22631	1.19353	1.16397	1.14306	1.14367	1.11457	1.08113	1.17499
M1	M1_0066_all	body	Variance across SVs	1.60272	1.50157	1.54974	1.52556	1.5469	1.58621	1.56152	1.54049	1.53743	1.52411	1.54038	1.54416	1.54431	1.5411	1.54081	1.52155	1.53479	1.50783	1.45468	1.44855	1.44203	1.40663	1.39323	1.41133	1.40304	1.38934	1.39531	1.39472	1.37115	1.35635	1.35798	1.34205	1.36155	1.37882	1.35305	1.3512	1.33177	1.29724	1.27044	1.24241	1.21931	1.21376	1.20666	1.19144	1.19411	1.21632
M1	M1_0067_all1	body	Variance across SVs	1.72875	1.55317	1.64658	1.70059	1.66005	1.7128	1.72195	1.69358	1.69634	1.68811	1.69588	1.76034	1.74376	1.66046	1.64604	1.61359	1.58236	1.55811	1.51151	1.4815	1.52685	1.52826	1.46516	1.43447	1.44771	1.42792	1.42658	1.4401	1.41352	1.41673	1.45326	1.43566	1.40367	1.36454	1.30426	1.24112	1.21524	1.18446	1.11598	1.09038	1.08323	1.07405	1.05177	1.07297	1.06758	1.08253
M1	M1_0067_all2	body	Variance across SVs	1.52819	1.38936	1.41323	1.47675	1.4763	1.52383	1.60599	1.59076	1.59172	1.61374	1.58117	1.55286	1.55837	1.52912	1.5144	1.5116	1.46135	1.48235	1.51283	1.50097	1.55429	1.5703	1.50745	1.50612	1.51303	1.46387	1.48124	1.50556	1.44986	1.46184	1.46993	1.42033	1.38569	1.3617	1.30626	1.28247	1.26162	1.24314	1.26327	1.29672	1.27199	1.25236	1.25199	1.24285	1.22216	1.14164
M1	M1_0068	body	Variance across SVs	2.0811	1.77151	1.68737	1.66001	1.68223	1.70174	1.69329	1.65213	1.62072	1.55773	1.53529	1.54109	1.54439	1.57016	1.54855	1.49817	1.45137	1.39966	1.35839	1.31684	1.29246	1.28175	1.23589	1.20169	1.21597	1.20952	1.16724	1.16391	1.15851	1.1289	1.13445	1.11796	1.11332	1.10309	1.05236	1.01089	1.04669	1.0496	1.02497	1.03665	1.01786	0.986628	0.967913	0.977394	0.989193	0.936479
M1	M1_0069	body	Variance across SVs	1.82587	1.58121	1.58712	1.62262	1.61512	1.62828	1.69517	1.69689	1.68337	1.68748	1.69515	1.73443	1.76015	1.72913	1.68839	1.64214	1.56798	1.50927	1.48605	1.475	1.44489	1.42916	1.43279	1.42872	1.39054	1.38763	1.39373	1.38524	1.43076	1.44395	1.42704	1.40129	1.37471	1.32293	1.29822	1.29567	1.24458	1.20125	1.18009	1.15717	1.16354	1.16152	1.10564	1.07856	1.06659	1.01506
M1	M1_0071	body	Variance across SVs	1.74745	1.66134	1.79835	1.86996	1.8703	1.94556	2.0228	1.95253	1.92592	1.98579	1.95065	1.92353	1.92558	1.91469	1.87079	1.80257	1.73779	1.69466	1.67518	1.65179	1.63906	1.64689	1.62531	1.6495	1.6704	1.60182	1.56936	1.55732	1.54332	1.54144	1.50549	1.45894	1.43459	1.4163	1.37284	1.3677	1.39102	1.37655	1.36287	1.39109	1.39731	1.33977	1.32633	1.32205	1.31972	1.22405
M1	M1_0072_all1	body	Variance across SVs	1.76193	1.64897	1.68179	1.65735	1.72363	1.76963	1.69184	1.6953	1.72238	1.70496	1.76554	1.79458	1.72254	1.69976	1.68055	1.68767	1.69243	1.69453	1.68654	1.67736	1.66868	1.65515	1.6521	1.60663	1.56252	1.55141	1.53196	1.4647	1.38384	1.37936	1.33147	1.30176	1.33683	1.339	1.32681	1.33387	1.30377	1.26752	1.26666	1.2796	1.27035	1.25271	1.1783	1.155	1.17493	1.22494
M1	M1_0072_all2	body	Variance across SVs	1.7168	1.55807	1.56058	1.60935	1.68014	1.67972	1.68962	1.7159	1.75484	1.77853	1.78791	1.8388	1.8941	1.8766	1.90314	1.94188	1.92261	1.90469	1.90515	1.86438	1.77101	1.70634	1.68409	1.65898	1.61746	1.54358	1.56443	1.60525	1.60678	1.58344	1.52972	1.49371	1.4573	1.39236	1.36709	1.31474	1.2401	1.23531	1.23782	1.215	1.23214	1.24035	1.23704	1.23724	1.23477	1.22209
M1	M1_0073_all1	body	Variance across SVs	1.57094	1.41203	1.37942	1.40861	1.44547	1.46522	1.52279	1.59389	1.62022	1.67861	1.72597	1.7286	1.77388	1.8128	1.78716	1.77412	1.79147	1.71602	1.63849	1.6421	1.60596	1.53273	1.52973	1.49246	1.4446	1.49082	1.49843	1.45352	1.49274	1.48351	1.39779	1.3767	1.36879	1.34037	1.38822	1.40303	1.34196	1.34632	1.34784	1.3062	1.32319	1.35078	1.30005	1.27993	1.29076	1.34776
M1	M1_0073_all2	body	Variance across SVs	1.25722	1.20424	1.26494	1.27896	1.32514	1.36724	1.39507	1.41924	1.46019	1.50011	1.53963	1.58992	1.69241	1.80784	1.83465	1.89172	1.96153	1.99897	2.03741	2.12808	2.13191	2.08207	2.07838	2.03143	1.90149	1.80698	1.74899	1.68114	1.67102	1.63416	1.59126	1.60862	1.60512	1.56666	1.55289	1.51452	1.43806	1.4331	1.40746	1.35386	1.34186	1.3125	1.25428	1.28271	1.28178	1.18356
M1	M1_0074	body	Variance across SVs	1.25986	1.21983	1.25241	1.23817	1.33453	1.41011	1.43366	1.54796	1.61637	1.63256	1.70096	1.75147	1.80714	1.90642	1.87417	1.89075	1.99037	1.95008	1.90085	1.9819	1.93215	1.79658	1.8129	1.78304	1.69301	1.71535	1.73172	1.68231	1.71938	1.69325	1.62723	1.63619	1.64046	1.5822	1.54253	1.52679	1.51299	1.48104	1.47723	1.4898	1.48189	1.45124	1.41838	1.3859	1.36997	1.3412
M1	M1_0075	body	Variance across SVs	1.35565	1.27486	1.28399	1.3031	1.32691	1.35785	1.36798	1.38013	1.41295	1.40846	1.43049	1.47669	1.50918	1.53473	1.55874	1.60217	1.60127	1.56444	1.58064	1.58598	1.54979	1.54074	1.57558	1.56911	1.57652	1.57496	1.55768	1.55504	1.52315	1.49933	1.48572	1.4722	1.4575	1.46226	1.44658	1.41137	1.42494	1.41055	1.37048	1.3589	1.36809	1.35556	1.35868	1.36056	1.33849	1.34469
M1	M1_0076	body	Variance across SVs	1.1876	1.12565	1.167	1.21645	1.28346	1.36483	1.43743	1.49361	1.56258	1.56675	1.57819	1.6224	1.6228	1.62462	1.66196	1.62505	1.60923	1.67504	1.65318	1.62961	1.68373	1.65364	1.62784	1.69276	1.6776	1.62208	1.64818	1.62325	1.5636	1.57691	1.55283	1.50378	1.52804	1.49311	1.4478	1.48658	1.499	1.47684	1.49539	1.49288	1.47351	1.4996	1.5049	1.48866	1.48199	1.4132
M1	M1_0077	body	Variance across SVs	1.17885	1.11032	1.13758	1.17492	1.18123	1.21287	1.28235	1.31392	1.38678	1.43857	1.45465	1.52392	1.59969	1.61053	1.65177	1.69308	1.6465	1.597	1.58489	1.54803	1.54525	1.57534	1.55585	1.57074	1.59717	1.58812	1.6227	1.62401	1.59245	1.6184	1.62019	1.56291	1.53867	1.5084	1.48911	1.50529	1.5236	1.49196	1.46577	1.44146	1.40613	1.38209	1.39055	1.41508	1.40201	1.44186
M1	M1_0078_all1	body	Variance across SVs	1.3365	1.18931	1.15751	1.12854	1.11332	1.11403	1.12115	1.1608	1.19874	1.2036	1.27739	1.33103	1.32272	1.38509	1.43144	1.41274	1.44872	1.46443	1.42551	1.39228	1.35076	1.35396	1.38454	1.3943	1.36453	1.33683	1.29439	1.23203	1.2316	1.2334	1.22627	1.23974	1.23017	1.22292	1.23373	1.18967	1.14913	1.17009	1.12203	1.10473	1.13337	1.13299	1.15218	1.17868	1.17355	1.17897
M1	M1_0078_all2	body	Variance across SVs	1.43792	1.21358	1.1671	1.18505	1.2145	1.2606	1.32362	1.3498	1.37107	1.41957	1.42696	1.40758	1.39829	1.41021	1.41895	1.40335	1.37256	1.33521	1.30657	1.31716	1.36826	1.40868	1.42488	1.47354	1.49	1.45422	1.43867	1.39829	1.33029	1.315	1.32599	1.30593	1.31864	1.34241	1.3715	1.37291	1.38958	1.39596	1.37219	1.37502	1.35269	1.30949	1.32217	1.32099	1.29268	1.25559
M1	M1_0079	body	Variance across SVs	1.29502	1.21638	1.24137	1.299	1.32952	1.32028	1.33604	1.3574	1.35221	1.37626	1.43831	1.50147	1.56779	1.58203	1.58663	1.57342	1.57972	1.59646	1.60083	1.60666	1.58333	1.51751	1.45236	1.43904	1.42688	1.40976	1.44468	1.46322	1.43976	1.40685	1.36842	1.35278	1.33916	1.31615	1.32282	1.33018	1.3238	1.3463	1.36016	1.31154	1.29504	1.32036	1.28243	1.26714	1.28029	1.2524
M1	M1_0080	body	Variance across SVs	1.33058	1.25966	1.31215	1.30005	1.29678	1.30898	1.35705	1.4375	1.45577	1.50318	1.60871	1.67781	1.71439	1.79029	1.76563	1.72936	1.73728	1.70537	1.62474	1.62475	1.6328	1.63609	1.67949	1.66455	1.65049	1.66173	1.64981	1.64643	1.65748	1.67087	1.68379	1.65171	1.54586	1.4872	1.45312	1.41417	1.44166	1.45158	1.42964	1.44796	1.414	1.37673	1.38867	1.34116	1.28938	1.16609
M1	M1_0008	face	Mean across SVs	0.940375	0.816894	0.798622	0.799516	0.811663	0.816958	0.811017	0.819064	0.820644	0.818527	0.809858	0.816622	0.825922	0.838095	0.848679	0.849739	0.856631	0.858857	0.881178	0.877683	0.873002	0.857125	0.860797	0.86551	0.854653	0.839479	0.82304	0.821044	0.806218	0.801111	0.789357	0.785737	0.783434	0.778129	0.772879	0.767345	0.774445	0.771059	0.772394	0.764951	0.767829	0.756617	0.748298	0.754482	0.756879	0.732377
M1	M1_0010	face	Mean across SVs	0.949179	0.818478	0.787476	0.789382	0.797513	0.811143	0.822465	0.830754	0.826348	0.808438	0.784384	0.771838	0.761213	0.763844	0.779234	0.798029	0.807196	0.809752	0.804552	0.801879	0.803885	0.813172	0.826215	0.823116	0.820994	0.820269	0.826793	0.827522	0.823234	0.8192	0.817367	0.822936	0.823346	0.814124	0.800879	0.797553	0.801161	0.812251	0.819041	0.823098	0.815442	0.803783	0.788361	0.774938	0.769804	0.773185
M1	M1_0012	face	Mean across SVs	1.0367	0.884392	0.832992	0.796225	0.769147	0.774182	0.78765	0.786754	0.801544	0.804254	0.800537	0.787158	0.779101	0.758465	0.738661	0.741125	0.748591	0.757045	0.750649	0.759699	0.761768	0.750199	0.744244	0.753971	0.759139	0.740903	0.741003	0.757093	0.774113	0.757309	0.754851	0.758463	0.741018	0.731165	0.739387	0.756074	0.754289	0.769748	0.773833	0.763205	0.745135	0.743642	0.751681	0.73891	0.733303	0.721054
M1	M1_0013	face	Mean across SVs	1.06692	0.917077	0.868727	0.832558	0.807577	0.81523	0.830189	0.84031	0.858175	0.872688	0.866813	0.848067	0.834777	0.820264	0.801061	0.79636	0.801672	0.802035	0.797872	0.796171	0.792287	0.785378	0.784168	0.79043	0.795523	0.796696	0.80782	0.81341	0.801829	0.788927	0.789547	0.78797	0.775481	0.773909	0.779426	0.772274	0.759949	0.760845	0.766286	0.763882	0.762137	0.767589	0.759347	0.741234	0.736125	0.710916
M1	M1_0014	face	Mean across SVs	1.07903	0.929146	0.877629	0.83235	0.811295	0.809121	0.818248	0.832148	0.858585	0.883398	0.878877	0.86527	0.847366	0.836109	0.825726	0.824369	0.824921	0.819014	0.813431	0.809611	0.809299	0.801179	0.802037	0.805469	0.8073	0.800028	0.794027	0.793736	0.787649	0.789768	0.792201	0.791985	0.782767	0.784068	0.786698	0.7771	0.771346	0.770824	0.771135	0.760821	0.75786	0.759261	0.752744	0.737101	0.730667	0.718022
M1	M1_0031	face	Mean across SVs	0.94972	0.857017	0.850299	0.845573	0.838543	0.831293	0.829706	0.826606	0.820172	0.815139	0.814145	0.812619	0.814821	0.818816	0.81857	0.818383	0.819736	0.821273	0.819076	0.818573	0.822536	0.830832	0.836016	0.830772	0.824326	0.823153	0.823431	0.821933	0.819467	0.81051	0.806534	0.806581	0.801836	0.795105	0.793661	0.790706	0.787781	0.783478	0.775729	0.76982	0.768751	0.762056	0.756261	0.755291	0.753409	0.744446
M1	M1_0032	face	Mean across SVs	0.916307	0.822573	0.801732	0.793698	0.785661	0.788437	0.799409	0.796816	0.80177	0.808795	0.799623	0.78902	0.777518	0.761835	0.75015	0.745444	0.740205	0.737031	0.739964	0.737515	0.738934	0.741497	0.739145	0.738157	0.737794	0.729446	0.727021	0.72473	0.718849	0.717226	0.714368	0.701934	0.697354	0.697946	0.693916	0.688529	0.683419	0.674573	0.665201	0.656425	0.64736	0.640516	0.633348	0.623685	0.616645	0.554262
M1	M1_0033	face	Mean across SVs	0.611191	0.563974	0.560976	0.56203	0.561536	0.557323	0.557903	0.566802	0.567634	0.559488	0.557923	0.558206	0.557906	0.56146	0.554041	0.538802	0.535078	0.543357	0.545011	0.548214	0.551833	0.561815	0.568104	0.568614	0.568411	0.571118	0.576541	0.573603	0.565133	0.564382	0.569808	0.563056	0.56123	0.561631	0.55582	0.549349	0.550118	0.551314	0.557309	0.55855	0.553578	0.559549	0.564679	0.556797	0.559246	0.578006
M1	M1_0034	face	Mean across SVs	0.967763	0.900209	0.902226	0.902315	0.897525	0.881819	0.877874	0.879114	0.866677	0.858853	0.864602	0.851308	0.835931	0.833285	0.820847	0.817426	0.824488	0.81923	0.820194	0.828501	0.816522	0.81696	0.825458	0.811474	0.80168	0.805061	0.789981	0.777831	0.769914	0.745816	0.735795	0.735831	0.713642	0.701443	0.699968	0.677949	0.66008	0.655879	0.632079	0.612151	0.604772	0.585612	0.569222	0.565606	0.552033	0.519702
M1	M1_0036	face	Mean across SVs	0.972728	0.875157	0.85943	0.860685	0.867255	0.866976	0.876608	0.877056	0.872826	0.869725	0.866292	0.862181	0.855601	0.84288	0.822798	0.814339	0.807534	0.797447	0.797177	0.794219	0.788333	0.788797	0.785932	0.776799	0.774555	0.76727	0.761949	0.766475	0.761093	0.751742	0.748164	0.737299	0.720875	0.712191	0.699794	0.680625	0.670063	0.660877	0.647831	0.640729	0.632319	0.617065	0.606062	0.59201	0.578515	0.543713
M1	M1_0037	face	Mean across SVs	1.00898	0.925177	0.940447	0.956016	0.947904	0.935685	0.942739	0.929557	0.909679	0.896726	0.871376	0.843992	0.831582	0.814912	0.799086	0.802021	0.801738	0.789422	0.790217	0.790833	0.776072	0.773074	0.767947	0.755362	0.753672	0.749292	0.734871	0.731282	0.722463	0.708378	0.701751	0.698132	0.682421	0.67083	0.661313	0.641694	0.633951	0.624511	0.607277	0.596738	0.587831	0.574047	0.572079	0.568482	0.558745	0.516079
M1	M1_0038	face	Mean across SVs	0.974115	0.898602	0.883816	0.880856	0.883801	0.867095	0.849727	0.828901	0.814628	0.812792	0.80929	0.801528	0.799969	0.797728	0.796748	0.797345	0.791435	0.785968	0.788345	0.788581	0.781254	0.773664	0.761803	0.748369	0.741508	0.727577	0.710071	0.699493	0.685245	0.67252	0.66206	0.648447	0.634428	0.626063	0.616932	0.605705	0.596163	0.582166	0.569047	0.558392	0.546442	0.537634	0.532711	0.524475	0.516406	0.490524
M1	M1_0039	face	Mean across SVs	0.983632	0.886789	0.871777	0.85202	0.837517	0.832697	0.827817	0.827713	0.828505	0.827211	0.83358	0.843294	0.846086	0.846733	0.846417	0.839337	0.833876	0.833525	0.82593	0.813835	0.808034	0.800494	0.789468	0.779932	0.766583	0.755599	0.747305	0.732311	0.712694	0.698095	0.684521	0.671208	0.65786	0.642129	0.629813	0.623267	0.612391	0.601143	0.594878	0.58717	0.579241	0.572411	0.564096	0.555159	0.548912	0.516628
M1	M1_0040	face	Mean across SVs	0.991284	0.89216	0.881437	0.856445	0.831069	0.827841	0.821002	0.809328	0.814752	0.81445	0.809696	0.815946	0.809729	0.800977	0.803262	0.799704	0.78954	0.787965	0.779969	0.767157	0.765677	0.758874	0.746836	0.745083	0.735373	0.721921	0.71937	0.708906	0.692827	0.688032	0.678063	0.662789	0.657244	0.64356	0.627548	0.620981	0.611514	0.601066	0.596118	0.586514	0.573069	0.571486	0.567308	0.558591	0.556232	0.528874
M1	M1_0042	face	Mean across SVs	1.0622	0.976978	0.979197	0.975698	0.959873	0.951433	0.951319	0.934955	0.919376	0.909932	0.887374	0.866771	0.863922	0.853781	0.851566	0.859996	0.850016	0.846338	0.853505	0.848289	0.841655	0.844977	0.83474	0.830479	0.827908	0.818891	0.811177	0.807981	0.798812	0.793133	0.79095	0.778313	0.770791	0.766815	0.752928	0.738954	0.73086	0.718578	0.713158	0.703174	0.681893	0.669368	0.66791	0.663266	0.659948	0.615162
M1	M1_0043	face	Mean across SVs	1.05488	0.946273	0.936773	0.934165	0.922316	0.918445	0.918384	0.90946	0.904743	0.899553	0.889646	0.88827	0.88541	0.875264	0.871409	0.861636	0.846096	0.840865	0.834914	0.822551	0.814601	0.80549	0.791145	0.782357	0.777346	0.762134	0.753786	0.739908	0.721282	0.710605	0.701223	0.687659	0.681363	0.674197	0.658914	0.649782	0.642853	0.632918	0.625609	0.614496	0.600705	0.595543	0.58857	0.576802	0.568397	0.526989
M1	M1_0044	face	Mean across SVs	1.02466	0.944656	0.939298	0.924272	0.905815	0.891123	0.881358	0.873925	0.873183	0.873096	0.868842	0.861202	0.852016	0.848346	0.844903	0.838339	0.830886	0.828361	0.824613	0.820155	0.818785	0.814674	0.806306	0.794448	0.782428	0.771225	0.762439	0.752349	0.741246	0.732936	0.725258	0.715404	0.707352	0.700248	0.693368	0.692052	0.690794	0.68053	0.66933	0.661458	0.653777	0.648043	0.64038	0.629874	0.621788	0.583973
M1	M1_0045	face	Mean across SVs	1.01446	0.933781	0.927641	0.922699	0.919735	0.918521	0.920736	0.917569	0.906972	0.889495	0.876341	0.872123	0.868974	0.865206	0.861806	0.86318	0.866869	0.86494	0.86175	0.860396	0.852887	0.842991	0.835981	0.831832	0.828705	0.826631	0.822022	0.814055	0.807882	0.797042	0.78159	0.770175	0.762916	0.757496	0.752839	0.751036	0.743963	0.738286	0.729109	0.716096	0.702937	0.691106	0.676644	0.66599	0.655024	0.600607
M1	M1_0046	face	Mean across SVs	1.05241	0.956128	0.942812	0.929488	0.920926	0.908748	0.897272	0.886616	0.878346	0.87398	0.867631	0.855728	0.851756	0.850779	0.85	0.847934	0.8466	0.842868	0.837335	0.840237	0.84025	0.838203	0.835112	0.829105	0.822335	0.818642	0.812602	0.803919	0.797393	0.79521	0.787276	0.773685	0.756679	0.74447	0.736828	0.730439	0.723999	0.717352	0.705979	0.69272	0.683934	0.6752	0.663964	0.651298	0.637237	0.56767
M1	M1_0048	face	Mean across SVs	0.992683	0.916205	0.913176	0.905646	0.897939	0.89876	0.902707	0.907197	0.907	0.903204	0.893043	0.882224	0.871304	0.868629	0.866008	0.86322	0.856	0.849744	0.842778	0.838393	0.834387	0.824423	0.812739	0.805476	0.796498	0.788746	0.780654	0.763583	0.754317	0.753	0.749413	0.745134	0.742038	0.733306	0.724905	0.713901	0.702218	0.688509	0.675024	0.656525	0.642048	0.629564	0.614869	0.602667	0.59678	0.549595
M1	M1_0049	face	Mean across SVs	0.949492	0.871257	0.875765	0.864221	0.849132	0.83941	0.824423	0.809343	0.808755	0.797246	0.792743	0.796319	0.784714	0.779909	0.790209	0.787907	0.787644	0.802474	0.798766	0.792186	0.802729	0.80369	0.809549	0.828214	0.819664	0.808575	0.814841	0.805052	0.796103	0.797654	0.77987	0.766568	0.771226	0.759042	0.747154	0.752983	0.743788	0.728178	0.725568	0.709492	0.698721	0.702097	0.690013	0.679468	0.680727	0.669529
M1	M1_0050_all1	face	Mean across SVs	0.99226	0.898548	0.881729	0.864501	0.850344	0.843184	0.837802	0.828044	0.818708	0.817594	0.812811	0.806035	0.800725	0.797399	0.797966	0.800882	0.801764	0.801462	0.798457	0.79247	0.793396	0.798012	0.79774	0.792863	0.793759	0.79289	0.786607	0.778783	0.77075	0.75594	0.74023	0.729393	0.723547	0.712952	0.702512	0.699185	0.699262	0.700996	0.695488	0.690769	0.688098	0.68371	0.679742	0.674784	0.666478	0.635964
M1	M1_0050_all2	face	Mean across SVs	1.06431	0.962203	0.944086	0.923011	0.911054	0.895008	0.883239	0.881204	0.878425	0.870613	0.868769	0.86331	0.854988	0.849104	0.840339	0.835084	0.841975	0.844181	0.842388	0.846067	0.837686	0.828086	0.824915	0.816394	0.811829	0.812501	0.80699	0.796228	0.794084	0.791099	0.781698	0.777073	0.772693	0.759504	0.752972	0.742477	0.734854	0.727849	0.717947	0.705972	0.694016	0.684228	0.670783	0.666816	0.664076	0.645804
M1	M1_0052	face	Mean across SVs	1.00121	0.912201	0.901449	0.885218	0.869766	0.870974	0.87711	0.882967	0.881218	0.866961	0.845486	0.832237	0.826293	0.823809	0.826474	0.825785	0.825264	0.82711	0.817737	0.807289	0.803543	0.796801	0.788604	0.785585	0.778947	0.767958	0.760846	0.746432	0.733184	0.724618	0.71499	0.703655	0.694529	0.685067	0.678799	0.678479	0.672654	0.661034	0.651793	0.63861	0.626203	0.619511	0.613737	0.604115	0.600094	0.570349
M1	M1_0054	face	Mean across SVs	1.00982	0.921124	0.939361	0.944714	0.941631	0.95628	0.971964	0.975641	0.991221	1.00114	0.987122	0.979973	0.964661	0.944703	0.941834	0.933196	0.925677	0.932117	0.929931	0.914405	0.905445	0.894754	0.876313	0.8776	0.882342	0.876498	0.878451	0.872596	0.852615	0.848372	0.845128	0.826514	0.816618	0.809781	0.793876	0.78326	0.77602	0.761691	0.747695	0.737934	0.726586	0.71893	0.706863	0.689498	0.678952	0.628098
M1	M1_0055	face	Mean across SVs	0.985641	0.891416	0.888072	0.893023	0.902324	0.913053	0.931641	0.946899	0.946543	0.949905	0.954708	0.957506	0.961874	0.968754	0.972499	0.980084	0.987904	0.984178	0.969973	0.958555	0.945908	0.935088	0.931563	0.922166	0.906969	0.898423	0.885365	0.873751	0.867641	0.8574	0.855617	0.857252	0.847431	0.840798	0.845183	0.837668	0.824797	0.824529	0.816703	0.805198	0.800893	0.784255	0.768482	0.76473	0.75677	0.686781
M1	M1_0056	face	Mean across SVs	1.01725	0.922122	0.922824	0.918871	0.918713	0.927248	0.926192	0.921842	0.927582	0.920519	0.910604	0.917694	0.918261	0.916219	0.926929	0.922093	0.911247	0.907949	0.900736	0.890524	0.893219	0.888924	0.882672	0.885546	0.875624	0.860702	0.861312	0.856129	0.843999	0.844848	0.834545	0.821628	0.824567	0.815671	0.796836	0.792678	0.781938	0.759925	0.751524	0.739806	0.725948	0.72858	0.721592	0.703002	0.701127	0.672137
M1	M1_0057	face	Mean across SVs	0.80051	0.730713	0.728096	0.729894	0.735778	0.732179	0.732061	0.737614	0.7392	0.742508	0.752367	0.756324	0.761221	0.771005	0.772067	0.769907	0.769834	0.764215	0.76435	0.771504	0.768692	0.767011	0.763413	0.758858	0.755621	0.751443	0.739578	0.728789	0.725207	0.719129	0.711554	0.705685	0.697305	0.688063	0.684875	0.67277	0.657822	0.652619	0.649301	0.641907	0.639305	0.634541	0.631255	0.622481	0.610724	0.596355
M1	M1_0058_15	face	Mean across SVs	0.88744	0.831293	0.83166	0.818652	0.820333	0.804156	0.780919	0.77821	0.764009	0.748278	0.762707	0.758128	0.753472	0.772957	0.778935	0.782018	0.803676	0.806327	0.802519	0.812029	0.80097	0.79201	0.805613	0.793737	0.782389	0.788633	0.773553	0.7593	0.757388	0.747707	0.747219	0.761061	0.759086	0.756532	0.774939	0.775823	0.762166	0.762151	0.757098	0.739036	0.731259	0.723411	0.710464	0.701869	0.689049	0.649436
M1	M1_0058_all	face	Mean across SVs	0.989663	0.893535	0.881762	0.862798	0.855767	0.848045	0.840283	0.837006	0.829374	0.818392	0.824034	0.826338	0.822043	0.827524	0.830293	0.825384	0.823222	0.813997	0.800099	0.804477	0.810254	0.805802	0.817637	0.82114	0.810254	0.804329	0.795287	0.779178	0.782059	0.776964	0.762568	0.760219	0.75362	0.741152	0.740319	0.734222	0.722515	0.712524	0.704807	0.69772	0.69505	0.687067	0.676529	0.678273	0.677436	0.651868
M1	M1_0059	face	Mean across SVs	1.03118	0.924768	0.907825	0.903819	0.915341	0.921533	0.907935	0.896336	0.887751	0.875748	0.87185	0.86917	0.868398	0.872659	0.872937	0.872863	0.876282	0.873858	0.860875	0.857037	0.85345	0.849557	0.846017	0.841586	0.828797	0.818067	0.802204	0.790226	0.787822	0.781666	0.766536	0.752299	0.740126	0.728565	0.718496	0.711203	0.701957	0.697459	0.688961	0.678304	0.669802	0.658593	0.647365	0.64156	0.635678	0.597471
M1	M1_0060	face	Mean across SVs	1.01326	0.913965	0.909305	0.90736	0.903363	0.897507	0.890625	0.876803	0.863759	0.861621	0.8561	0.853412	0.849608	0.841269	0.841943	0.844364	0.843403	0.84556	0.849717	0.8463	0.836027	0.833427	0.824378	0.820989	0.814271	0.803844	0.79789	0.791642	0.779203	0.768353	0.761829	0.745174	0.741226	0.743392	0.735166	0.727895	0.722292	0.706713	0.69483	0.688417	0.679609	0.672986	0.664413	0.651935	0.645647	0.623311
M1	M1_0063	face	Mean across SVs	0.973462	0.880837	0.876504	0.878864	0.878787	0.884393	0.880547	0.871752	0.863688	0.853529	0.839154	0.839156	0.843612	0.839749	0.836958	0.834996	0.82895	0.831811	0.827483	0.814278	0.811276	0.814273	0.809996	0.804658	0.800362	0.789214	0.775173	0.764431	0.750806	0.744273	0.737219	0.726893	0.715861	0.705369	0.692583	0.684804	0.678991	0.667495	0.659578	0.650678	0.641993	0.634476	0.626327	0.616884	0.605926	0.565805
M1	M1_0064	face	Mean across SVs	1.07824	0.994033	0.982458	0.963679	0.954017	0.952597	0.952674	0.949226	0.945252	0.935776	0.921787	0.905024	0.891916	0.887248	0.889222	0.893784	0.898792	0.90419	0.903446	0.897899	0.897909	0.89727	0.890868	0.883687	0.876848	0.864513	0.851447	0.840062	0.827085	0.820691	0.813164	0.800928	0.788155	0.777606	0.765901	0.752048	0.739046	0.724451	0.713734	0.70313	0.687961	0.673986	0.660339	0.646504	0.637268	0.614189
M1	M1_0065	face	Mean across SVs	0.955078	0.860675	0.855277	0.850578	0.84373	0.855105	0.875576	0.878829	0.881667	0.885293	0.877928	0.878793	0.882363	0.874798	0.873308	0.882683	0.875848	0.871073	0.87733	0.87376	0.86861	0.867738	0.858991	0.854107	0.850502	0.835525	0.820797	0.820881	0.813363	0.798113	0.789867	0.777072	0.75971	0.748336	0.741951	0.73425	0.729439	0.72259	0.714135	0.703959	0.697815	0.691311	0.684281	0.669642	0.651217	0.623534
M1	M1_0066_11	face	Mean across SVs	1.02333	0.94122	0.928853	0.911405	0.896168	0.874454	0.851452	0.82757	0.808102	0.801003	0.803461	0.804636	0.811834	0.822561	0.820509	0.820141	0.820382	0.817962	0.818082	0.824433	0.820931	0.814409	0.81121	0.797459	0.790664	0.787312	0.779284	0.776563	0.783494	0.776452	0.76841	0.763738	0.74914	0.73577	0.734898	0.723655	0.714916	0.711612	0.698901	0.691183	0.693039	0.681305	0.67342	0.667883	0.657654	0.626819
M1	M1_0066_all	face	Mean across SVs	1.03467	0.926061	0.91344	0.914662	0.911482	0.907243	0.909133	0.900424	0.891236	0.89535	0.890777	0.886444	0.887135	0.885194	0.880162	0.878247	0.869926	0.857212	0.84818	0.838501	0.829631	0.826449	0.81608	0.801809	0.796028	0.785898	0.775462	0.771712	0.762258	0.748055	0.738857	0.726148	0.714108	0.705976	0.692577	0.677107	0.667413	0.658296	0.649028	0.644748	0.637067	0.627915	0.623741	0.618843	0.608965	0.575847
M1	M1_0067_all1	face	Mean across SVs	1.04101	0.95555	0.949214	0.936233	0.918881	0.916454	0.919038	0.921233	0.929615	0.92563	0.898188	0.879605	0.86376	0.848411	0.852227	0.857081	0.854055	0.853457	0.846024	0.836225	0.835436	0.828992	0.806834	0.793154	0.781684	0.763462	0.753921	0.747221	0.73307	0.730371	0.719474	0.701333	0.692229	0.686112	0.674439	0.665783	0.65382	0.641543	0.639826	0.639159	0.631877	0.626384	0.620078	0.607404	0.598738	0.559469
M1	M1_0067_all2	face	Mean across SVs	1.0436	0.935589	0.924309	0.910354	0.903008	0.901108	0.904644	0.905126	0.898413	0.894574	0.895048	0.889878	0.891711	0.900473	0.898728	0.894109	0.890829	0.878951	0.868001	0.864667	0.853411	0.846995	0.843395	0.835078	0.819214	0.807793	0.798248	0.791281	0.784337	0.770724	0.759198	0.746191	0.732035	0.723227	0.714924	0.705514	0.698451	0.69003	0.679611	0.671667	0.659504	0.651922	0.647877	0.645221	0.639245	0.607905
M1	M1_0068	face	Mean across SVs	0.972303	0.885805	0.875507	0.870517	0.866323	0.857237	0.851372	0.848461	0.840921	0.836616	0.832658	0.82359	0.815866	0.809462	0.80396	0.803823	0.802012	0.793904	0.787333	0.786172	0.779269	0.763826	0.749814	0.738511	0.733971	0.72889	0.72553	0.717302	0.708049	0.702741	0.695876	0.682877	0.672462	0.668899	0.663671	0.657949	0.651324	0.644042	0.637411	0.627449	0.614488	0.60364	0.594806	0.587561	0.583344	0.560028
M1	M1_0069	face	Mean across SVs	0.976571	0.884225	0.87714	0.878206	0.881058	0.883747	0.888557	0.88717	0.884534	0.882251	0.872286	0.862037	0.859898	0.857611	0.860163	0.865423	0.863066	0.851823	0.840503	0.82749	0.817816	0.813761	0.809963	0.803202	0.795715	0.776591	0.762467	0.753108	0.738017	0.72505	0.713948	0.699354	0.688379	0.685123	0.678538	0.673203	0.67202	0.665762	0.659061	0.654398	0.644814	0.633198	0.628086	0.618286	0.608748	0.575374
M1	M1_0071	face	Mean across SVs	1.09417	1.00058	0.990499	0.980465	0.959703	0.945894	0.948195	0.943879	0.933648	0.92921	0.921348	0.91678	0.920698	0.917922	0.913781	0.91654	0.908737	0.900377	0.899304	0.886356	0.867395	0.85889	0.848002	0.838937	0.837317	0.818894	0.793937	0.777268	0.750927	0.727692	0.717994	0.703209	0.68838	0.684774	0.672839	0.651753	0.640306	0.627925	0.614304	0.609568	0.603324	0.591159	0.586027	0.585095	0.583056	0.561975
M1	M1_0072_all1	face	Mean across SVs	0.954624	0.867083	0.860184	0.85133	0.853678	0.85358	0.852691	0.855304	0.846752	0.835916	0.835536	0.835256	0.834502	0.837709	0.836474	0.834127	0.840022	0.838446	0.824066	0.819839	0.82003	0.817208	0.817849	0.821014	0.82205	0.819409	0.811267	0.792142	0.779485	0.765442	0.748038	0.742015	0.741322	0.733319	0.726871	0.721799	0.711184	0.706476	0.699613	0.683424	0.672602	0.661719	0.644027	0.63728	0.6356	0.602711
M1	M1_0072_all2	face	Mean across SVs	1.0695	0.960978	0.94601	0.931722	0.926165	0.909943	0.903653	0.91667	0.916724	0.910108	0.907037	0.894908	0.890065	0.894408	0.889609	0.881046	0.87717	0.861932	0.847049	0.842269	0.83141	0.820169	0.819823	0.79809	0.777949	0.770899	0.754837	0.741414	0.738615	0.722233	0.706332	0.699039	0.682099	0.665696	0.661206	0.649224	0.636456	0.633312	0.628396	0.624707	0.628561	0.6241	0.617511	0.615943	0.608855	0.592481
M1	M1_0073_all1	face	Mean across SVs	1.00788	0.922167	0.918022	0.906045	0.892121	0.889346	0.884435	0.8795	0.881269	0.8833	0.876192	0.869239	0.855895	0.840128	0.84138	0.844132	0.835338	0.828451	0.825179	0.817132	0.813559	0.810569	0.802522	0.793627	0.78168	0.770026	0.765478	0.756845	0.747922	0.743066	0.738403	0.732291	0.727579	0.719109	0.707062	0.69661	0.685182	0.671512	0.660654	0.65515	0.649381	0.638209	0.625085	0.615699	0.608478	0.567628
M1	M1_0073_all2	face	Mean across SVs	1.13619	1.0431	1.03462	1.02198	1.02616	1.02595	1.0102	0.994794	0.971901	0.950643	0.936929	0.922567	0.918308	0.919588	0.916326	0.908674	0.911855	0.905799	0.9008	0.903038	0.897227	0.890491	0.890603	0.879219	0.855415	0.837267	0.823113	0.808763	0.797097	0.780289	0.764136	0.757075	0.747521	0.734153	0.725831	0.706333	0.686865	0.67301	0.655939	0.644287	0.635313	0.623016	0.613235	0.608672	0.604096	0.58883
M1	M1_0074	face	Mean across SVs	1.03661	0.951498	0.951278	0.95248	0.958844	0.966149	0.97099	0.965312	0.951734	0.939277	0.92545	0.911881	0.906704	0.900883	0.898843	0.900812	0.897337	0.892006	0.887098	0.881688	0.871634	0.860535	0.857616	0.859022	0.856231	0.845961	0.83391	0.820171	0.809287	0.799946	0.789802	0.778533	0.771684	0.761451	0.746569	0.733362	0.720056	0.70869	0.694516	0.677241	0.662621	0.654713	0.646924	0.641603	0.636371	0.608381
M1	M1_0075	face	Mean across SVs	1.04005	0.939441	0.938416	0.941026	0.944908	0.952116	0.955023	0.943011	0.923431	0.904454	0.890327	0.883532	0.876159	0.868941	0.87357	0.868969	0.863007	0.856925	0.850687	0.846219	0.845159	0.83675	0.828985	0.830119	0.822056	0.808479	0.799323	0.792509	0.788565	0.784062	0.771181	0.75681	0.749652	0.743225	0.732109	0.72113	0.711698	0.704088	0.696685	0.682681	0.670012	0.664201	0.650979	0.638663	0.634754	0.605416
M1	M1_0076	face	Mean across SVs	1.09527	1.00557	1.0089	1.00098	0.995539	0.997529	0.993497	0.990293	0.990556	0.988775	0.981157	0.977259	0.972255	0.966311	0.963878	0.958753	0.958598	0.957703	0.944534	0.935387	0.937007	0.92786	0.91425	0.902933	0.886529	0.86988	0.85874	0.840735	0.828149	0.817428	0.795474	0.77752	0.76563	0.750283	0.740046	0.733648	0.720743	0.708031	0.696421	0.678767	0.668208	0.661778	0.645867	0.63215	0.62578	0.590911
M1	M1_0077	face	Mean across SVs	1.02323	0.929967	0.935578	0.941555	0.943017	0.939507	0.923692	0.913288	0.916972	0.918254	0.915102	0.918775	0.912606	0.914542	0.918782	0.91286	0.914423	0.91578	0.905369	0.900921	0.904826	0.895094	0.888198	0.88811	0.878253	0.866519	0.85822	0.84562	0.840272	0.835623	0.825119	0.816555	0.807373	0.794962	0.783761	0.777632	0.766388	0.75356	0.744079	0.725358	0.702593	0.685773	0.664946	0.652465	0.644227	0.595367
M1	M1_0078_all1	face	Mean across SVs	0.904548	0.838617	0.853529	0.849256	0.841574	0.843781	0.837254	0.839519	0.844975	0.838204	0.839126	0.836893	0.82381	0.826332	0.841104	0.847169	0.850384	0.857508	0.856861	0.854815	0.861081	0.86018	0.858089	0.859809	0.847832	0.837652	0.836963	0.825921	0.816638	0.810486	0.789987	0.776229	0.767543	0.7557	0.746826	0.742871	0.728161	0.721842	0.720753	0.712129	0.706729	0.703938	0.691256	0.680703	0.678597	0.642076
M1	M1_0078_all2	face	Mean across SVs	0.985076	0.885885	0.882261	0.874576	0.85614	0.850052	0.85092	0.844617	0.854414	0.868059	0.866987	0.874311	0.879927	0.873488	0.875043	0.880178	0.875849	0.881536	0.883024	0.867521	0.865595	0.865576	0.847311	0.841356	0.836208	0.820191	0.814775	0.81119	0.791823	0.783299	0.779363	0.763131	0.757097	0.751204	0.732256	0.718245	0.712433	0.695736	0.685946	0.678103	0.663241	0.661967	0.660328	0.645312	0.64045	0.620654
M1	M1_0079	face	Mean across SVs	1.03874	0.956617	0.961079	0.965075	0.975198	0.971555	0.970091	0.975241	0.955045	0.92144	0.906654	0.8834	0.864714	0.87279	0.877904	0.875656	0.88188	0.87869	0.872809	0.879419	0.874123	0.859498	0.854709	0.842422	0.828525	0.826099	0.813581	0.795621	0.790661	0.772794	0.754856	0.751525	0.737094	0.719835	0.716898	0.70699	0.692783	0.687153	0.674642	0.658741	0.654034	0.642673	0.631391	0.627364	0.619145	0.558356
M1	M1_0080	face	Mean across SVs	1.04098	0.930119	0.910076	0.890535	0.88228	0.883974	0.887564	0.895445	0.895278	0.88731	0.881442	0.873195	0.866545	0.861236	0.854736	0.838344	0.828978	0.825553	0.812363	0.79598	0.778339	0.764334	0.754223	0.738313	0.723615	0.722367	0.717156	0.703134	0.697083	0.689516	0.671385	0.659735	0.650991	0.638284	0.62895	0.623765	0.61392	0.607863	0.601289	0.589341	0.576538	0.564944	0.553447	0.545613	0.534159	0.503108
M1	M1_0008	face	Variance across SVs	1.79925	1.29233	1.21231	1.21467	1.24682	1.25829	1.24779	1.25959	1.2418	1.23367	1.17986	1.17117	1.21243	1.24958	1.2953	1.29337	1.31968	1.30202	1.3655	1.34264	1.33216	1.27052	1.28703	1.3217	1.31386	1.25959	1.21422	1.23312	1.15602	1.13373	1.09458	1.11107	1.10243	1.08586	1.07585	1.07068	1.08731	1.08321	1.1036	1.0831	1.08497	1.05587	1.02798	1.04035	1.05648	0.972976
M1	M1_0010	face	Variance across SVs	1.81963	1.28398	1.16452	1.16071	1.19272	1.21667	1.24768	1.27673	1.26214	1.20171	1.12157	1.10441	1.06089	1.06083	1.10443	1.17294	1.21703	1.20849	1.19572	1.19997	1.17734	1.18764	1.23753	1.22288	1.21213	1.19781	1.22044	1.21317	1.21028	1.20265	1.18743	1.20037	1.21109	1.18796	1.15445	1.15492	1.14501	1.16142	1.17692	1.20397	1.19456	1.1773	1.13745	1.08753	1.07202	1.08314
M1	M1_0012	face	Variance across SVs	2.30229	1.5936	1.37006	1.2391	1.15572	1.14734	1.16028	1.1758	1.25355	1.27215	1.27089	1.21978	1.19621	1.13102	1.05922	1.05967	1.09275	1.15795	1.13246	1.15076	1.17129	1.16081	1.14203	1.14624	1.16388	1.08469	1.09217	1.14522	1.22675	1.15684	1.13053	1.19033	1.13126	1.082	1.11964	1.15924	1.12272	1.18768	1.24936	1.22138	1.12033	1.11595	1.18213	1.10853	1.06551	1.05933
M1	M1_0013	face	Variance across SVs	2.31239	1.65754	1.50687	1.37478	1.27282	1.26923	1.27033	1.25822	1.30953	1.38183	1.39519	1.32969	1.281	1.23798	1.17656	1.17344	1.20008	1.22122	1.22803	1.23026	1.21717	1.16913	1.15571	1.18376	1.20217	1.21613	1.24452	1.254	1.19666	1.15996	1.17116	1.17526	1.1468	1.13825	1.14948	1.12584	1.0836	1.09086	1.12655	1.12125	1.11613	1.13118	1.09744	1.05195	1.03491	0.961888
M1	M1_0014	face	Variance across SVs	2.46902	1.75722	1.54851	1.37184	1.30039	1.28119	1.30231	1.34614	1.44344	1.543	1.51812	1.47441	1.39841	1.33536	1.299	1.29549	1.29458	1.29098	1.28148	1.27441	1.27759	1.25841	1.25336	1.24946	1.24881	1.22151	1.19686	1.19876	1.18273	1.18665	1.18584	1.19769	1.17899	1.18472	1.19054	1.15469	1.14892	1.14242	1.1346	1.09607	1.09591	1.11474	1.09141	1.04385	1.02023	0.99187
M1	M1_0031	face	Variance across SVs	1.65102	1.29769	1.27169	1.26414	1.24791	1.22951	1.23149	1.21801	1.20164	1.1906	1.18538	1.17859	1.18097	1.19686	1.19574	1.18282	1.18687	1.18759	1.17798	1.17781	1.18927	1.21205	1.22963	1.20647	1.1865	1.18388	1.1836	1.17526	1.16798	1.13669	1.13125	1.14297	1.12946	1.10563	1.10209	1.10111	1.09749	1.08801	1.06704	1.0496	1.03971	1.01883	1.00761	1.00652	1.00446	0.981868
M1	M1_0032	face	Variance across SVs	2.05234	1.56666	1.49608	1.46897	1.44169	1.44432	1.48876	1.49045	1.49375	1.5393	1.51562	1.44586	1.39497	1.34185	1.29608	1.28295	1.27255	1.26256	1.2712	1.25849	1.27309	1.28407	1.27523	1.2723	1.26503	1.23033	1.24514	1.23965	1.22766	1.23305	1.22418	1.18515	1.17849	1.17213	1.16321	1.15294	1.14143	1.12014	1.09618	1.05897	1.03487	1.02717	0.999827	0.970588	0.962509	0.789706
M1	M1_0033	face	Variance across SVs	1.22063	1.00819	1.01436	1.00382	0.998899	0.970963	0.958285	0.999335	1.01489	0.986535	0.971905	0.978811	0.979924	1.00772	0.980124	0.897784	0.88004	0.922303	0.941168	0.934416	0.929639	0.974448	1.00534	1.02405	1.02701	1.0494	1.0716	1.02183	0.968292	0.974529	0.990676	0.976668	0.984808	0.977633	0.961035	0.928851	0.921229	0.928736	0.95789	0.972021	0.944043	0.961946	0.971228	0.924803	0.949278	1.00799
M1	M1_0034	face	Variance across SVs	2.22292	1.78526	1.76709	1.78709	1.79973	1.68783	1.65068	1.71157	1.69054	1.67611	1.65734	1.56162	1.50228	1.49193	1.44047	1.45457	1.50305	1.47682	1.48601	1.536	1.48397	1.49896	1.55017	1.47334	1.43182	1.46059	1.39929	1.36685	1.36061	1.27061	1.24112	1.27357	1.20643	1.18676	1.20892	1.14247	1.09004	1.10628	1.02203	0.969781	0.964993	0.911862	0.854122	0.854502	0.806157	0.717279
M1	M1_0036	face	Variance across SVs	2.30057	1.79505	1.74111	1.76484	1.783	1.73005	1.7127	1.67734	1.67729	1.6956	1.65113	1.56655	1.53875	1.48269	1.41248	1.39947	1.39483	1.3651	1.36565	1.34956	1.33107	1.34238	1.35078	1.32755	1.32968	1.30422	1.28898	1.32197	1.31149	1.27608	1.27567	1.2464	1.19486	1.16469	1.12695	1.063	1.03408	1.01072	0.985002	0.978223	0.958677	0.92524	0.905908	0.863567	0.81932	0.754578
M1	M1_0037	face	Variance across SVs	2.24537	1.72579	1.73116	1.80502	1.81955	1.75194	1.73526	1.69459	1.6153	1.58118	1.51316	1.42293	1.40221	1.37819	1.34476	1.38882	1.41136	1.37438	1.39417	1.41082	1.35698	1.35053	1.33748	1.28891	1.29578	1.30162	1.24409	1.23929	1.21021	1.16089	1.15987	1.16878	1.10647	1.07062	1.03796	0.967983	0.966584	0.950806	0.887824	0.858016	0.838276	0.800493	0.795357	0.801541	0.772614	0.658361
M1	M1_0038	face	Variance across SVs	2.17828	1.77712	1.74194	1.70697	1.69168	1.64583	1.59434	1.53312	1.47478	1.47379	1.48166	1.45869	1.47221	1.47745	1.46767	1.47887	1.44746	1.42902	1.4437	1.45265	1.42388	1.3998	1.34727	1.29613	1.27692	1.23442	1.17152	1.15235	1.11811	1.09306	1.07245	1.02579	0.982334	0.97083	0.949778	0.91929	0.897724	0.858058	0.82727	0.80491	0.766715	0.74703	0.732582	0.710628	0.689736	0.624007
M1	M1_0039	face	Variance across SVs	2.11384	1.65756	1.60335	1.52227	1.47656	1.4729	1.46085	1.47191	1.47992	1.46423	1.48315	1.53169	1.53064	1.5387	1.54209	1.5104	1.48744	1.48508	1.45611	1.41337	1.39829	1.38191	1.35162	1.32004	1.26685	1.22451	1.20289	1.15071	1.08658	1.04965	1.02125	0.981051	0.943029	0.895807	0.865778	0.854735	0.839489	0.809387	0.796203	0.783933	0.76085	0.745664	0.716919	0.691968	0.680154	0.621868
M1	M1_0040	face	Variance across SVs	2.20892	1.7048	1.65236	1.5535	1.44954	1.43417	1.42623	1.39477	1.4134	1.42167	1.41287	1.4314	1.4207	1.39027	1.40867	1.39868	1.36466	1.36355	1.33273	1.28821	1.29144	1.25985	1.21082	1.19837	1.16405	1.12675	1.13387	1.1095	1.04574	1.03626	1.01688	0.972327	0.965747	0.91869	0.865746	0.846938	0.825376	0.798911	0.786197	0.761082	0.723071	0.71805	0.709977	0.685441	0.685495	0.634937
M1	M1_0042	face	Variance across SVs	2.45934	2.01941	2.02041	1.99659	1.90732	1.85407	1.83692	1.76047	1.70184	1.67546	1.60336	1.53839	1.54086	1.51847	1.52498	1.56247	1.52327	1.51467	1.54801	1.51604	1.49164	1.50701	1.46793	1.45616	1.4562	1.41719	1.38056	1.36305	1.3228	1.28733	1.27834	1.23206	1.21638	1.22284	1.17638	1.1485	1.1324	1.09573	1.09299	1.06499	0.996051	0.959792	0.968575	0.976675	0.976553	0.852236
M1	M1_0043	face	Variance across SVs	2.242	1.73506	1.70274	1.71463	1.66894	1.65323	1.67248	1.62933	1.60391	1.5927	1.57085	1.56741	1.56694	1.53425	1.52777	1.4925	1.43246	1.42542	1.40525	1.3619	1.34332	1.31243	1.25718	1.23266	1.22423	1.17869	1.16037	1.12471	1.05657	1.02838	1.00882	0.96805	0.962909	0.952337	0.903498	0.885478	0.876012	0.852841	0.839097	0.809739	0.766212	0.753737	0.740782	0.713529	0.697468	0.628873
M1	M1_0044	face	Variance across SVs	2.13729	1.76156	1.75794	1.71762	1.67362	1.64557	1.62774	1.61612	1.64281	1.65566	1.63269	1.60309	1.56729	1.56094	1.55174	1.53082	1.51369	1.5077	1.50712	1.4935	1.47886	1.46551	1.43101	1.38564	1.33864	1.28865	1.24117	1.20396	1.16704	1.13834	1.13557	1.11802	1.09188	1.07343	1.05246	1.05109	1.05264	1.02192	0.986902	0.972121	0.95283	0.928131	0.903987	0.866652	0.843538	0.762176
M1	M1_0045	face	Variance across SVs	2.25036	1.86861	1.88405	1.8859	1.86953	1.85686	1.86355	1.82642	1.76123	1.67713	1.6375	1.64294	1.63974	1.6255	1.60399	1.61007	1.62726	1.62458	1.62103	1.60279	1.5636	1.50819	1.48273	1.47984	1.47116	1.46651	1.45101	1.42555	1.41063	1.38067	1.33155	1.3073	1.27225	1.26052	1.25216	1.25829	1.26961	1.27762	1.25132	1.21	1.1459	1.10471	1.04293	1.01285	0.973915	0.855847
M1	M1_0046	face	Variance across SVs	2.45937	1.94314	1.85438	1.79088	1.74956	1.67458	1.60774	1.56316	1.55451	1.55628	1.57445	1.55363	1.56288	1.57946	1.58671	1.55457	1.54205	1.54333	1.52786	1.5241	1.51211	1.48927	1.45874	1.42228	1.39458	1.3766	1.35835	1.32925	1.31676	1.31908	1.2887	1.24692	1.19479	1.16034	1.14687	1.14795	1.12977	1.11518	1.09695	1.0501	1.03033	1.01763	0.983813	0.931795	0.889256	0.704906
M1	M1_0048	face	Variance across SVs	2.12395	1.76985	1.78489	1.7799	1.76043	1.75617	1.76237	1.77673	1.79109	1.78391	1.74486	1.72414	1.71907	1.71214	1.71709	1.6918	1.62694	1.58287	1.54278	1.52998	1.52964	1.48173	1.42522	1.40019	1.37185	1.35001	1.34161	1.28211	1.27829	1.31005	1.32327	1.33135	1.35804	1.32621	1.31754	1.28726	1.22426	1.16578	1.09702	1.03103	0.998046	0.962119	0.909583	0.875939	0.861169	0.745524
M1	M1_0049	face	Variance across SVs	1.95611	1.60075	1.61809	1.58268	1.53949	1.51393	1.45971	1.41461	1.42557	1.37942	1.35369	1.3609	1.32559	1.31232	1.3529	1.34769	1.3461	1.39272	1.36927	1.3471	1.39259	1.40098	1.41542	1.49514	1.4686	1.43128	1.46402	1.42591	1.39753	1.40018	1.32257	1.26666	1.27787	1.23008	1.18833	1.20232	1.1694	1.13229	1.12318	1.08013	1.05935	1.08077	1.05798	1.02777	1.02714	1.01497
M1	M1_0050_all1	face	Variance across SVs	2.15535	1.73568	1.68751	1.60608	1.54015	1.4984	1.49949	1.46525	1.43127	1.42823	1.40186	1.37524	1.36484	1.36284	1.35934	1.37503	1.37396	1.37298	1.35797	1.34469	1.34333	1.35538	1.34003	1.32471	1.33138	1.32197	1.3111	1.27905	1.24913	1.21428	1.17745	1.15603	1.15591	1.11803	1.08175	1.08026	1.08672	1.10068	1.09307	1.08673	1.08152	1.07607	1.08036	1.06723	1.03972	0.94999
M1	M1_0050_all2	face	Variance across SVs	2.21202	1.75135	1.71758	1.65375	1.61918	1.58345	1.53332	1.52162	1.51786	1.466	1.45929	1.45902	1.44055	1.4328	1.41881	1.39356	1.41711	1.42464	1.40984	1.43836	1.39496	1.35235	1.34048	1.3083	1.27736	1.27283	1.25702	1.22588	1.21913	1.21665	1.18346	1.16964	1.16506	1.128	1.1056	1.09864	1.07813	1.06533	1.05144	1.01019	0.969818	0.943762	0.903366	0.888411	0.895168	0.862331
M1	M1_0052	face	Variance across SVs	2.29989	1.83096	1.73086	1.6245	1.54696	1.54534	1.5788	1.63554	1.65289	1.60625	1.4816	1.42127	1.39517	1.36996	1.37657	1.36541	1.36135	1.37178	1.34014	1.30229	1.30858	1.29336	1.26596	1.25398	1.22729	1.1934	1.17856	1.15131	1.11341	1.08458	1.05488	1.03237	1.00759	0.985972	0.964652	0.972198	0.964445	0.919539	0.885699	0.847091	0.817826	0.805788	0.805166	0.773573	0.763788	0.707882
M1	M1_0054	face	Variance across SVs	2.11937	1.66114	1.70602	1.71739	1.68109	1.71077	1.75417	1.7566	1.79991	1.83991	1.80288	1.77839	1.73528	1.68657	1.69554	1.66746	1.63349	1.6571	1.65365	1.61147	1.60687	1.56423	1.50482	1.51541	1.52486	1.51134	1.51912	1.49306	1.41771	1.39712	1.41539	1.35686	1.32423	1.31923	1.28848	1.25855	1.2398	1.19452	1.15237	1.13219	1.1091	1.08676	1.07205	1.02638	1.01528	0.874571
M1	M1_0055	face	Variance across SVs	1.83453	1.43769	1.41632	1.43954	1.47495	1.49599	1.5622	1.61976	1.6311	1.65421	1.68887	1.70922	1.74602	1.79024	1.80036	1.85935	1.87605	1.86443	1.82782	1.78235	1.74228	1.71313	1.70524	1.70345	1.65659	1.61723	1.5744	1.5374	1.50523	1.4673	1.46647	1.46274	1.43601	1.41932	1.43816	1.40408	1.36503	1.37139	1.34476	1.31244	1.29575	1.2405	1.18921	1.19476	1.18232	1.00494
M1	M1_0056	face	Variance across SVs	1.88727	1.49694	1.50742	1.47702	1.48217	1.53208	1.54088	1.53645	1.56293	1.54479	1.52619	1.57027	1.57982	1.58392	1.60863	1.57917	1.53992	1.52005	1.48247	1.44851	1.46752	1.46253	1.44157	1.45521	1.4206	1.3697	1.37016	1.35419	1.30682	1.31674	1.29933	1.26012	1.26763	1.23648	1.18756	1.18148	1.15193	1.10259	1.08473	1.05733	1.01118	1.02756	1.01948	0.96189	0.962295	0.91002
M1	M1_0057	face	Variance across SVs	1.45281	1.19058	1.17553	1.16573	1.18604	1.17459	1.16345	1.18658	1.21237	1.23626	1.28647	1.31072	1.32412	1.35105	1.36413	1.34188	1.33993	1.32941	1.33318	1.33747	1.35543	1.33639	1.31648	1.31142	1.29445	1.2916	1.2444	1.21292	1.22848	1.21301	1.18139	1.16269	1.13317	1.10269	1.1052	1.07355	1.02574	1.01219	0.995775	0.971169	0.962988	0.957401	0.945724	0.91671	0.890163	0.8613
M1	M1_0058_15	face	Variance across SVs	1.72262	1.43505	1.4443	1.39551	1.42001	1.40095	1.35932	1.39221	1.34636	1.29781	1.38551	1.33439	1.29124	1.34783	1.34638	1.36057	1.43317	1.40655	1.42198	1.47154	1.40035	1.35219	1.37699	1.32056	1.30097	1.34627	1.31651	1.26527	1.27253	1.23129	1.22706	1.271	1.26106	1.26579	1.3555	1.33703	1.29667	1.31312	1.29724	1.24027	1.23046	1.2003	1.1568	1.13872	1.09986	0.989554
M1	M1_0058_all	face	Variance across SVs	2.13233	1.68833	1.65208	1.54822	1.51184	1.47978	1.44777	1.43492	1.41815	1.38336	1.40367	1.39576	1.36068	1.36792	1.36617	1.33654	1.33494	1.30807	1.26904	1.28264	1.2981	1.28504	1.31514	1.32144	1.28192	1.27037	1.24433	1.20286	1.21904	1.20177	1.15215	1.15409	1.135	1.09691	1.10445	1.08954	1.05271	1.02222	0.996162	0.984653	0.98822	0.962444	0.934308	0.949109	0.950133	0.90173
M1	M1_0059	face	Variance across SVs	2.53237	1.97319	1.864	1.80919	1.86017	1.86372	1.74689	1.67037	1.62529	1.58141	1.56863	1.54519	1.54871	1.55552	1.54816	1.54213	1.56392	1.57336	1.53228	1.50581	1.48678	1.45554	1.44766	1.44264	1.40224	1.37368	1.32816	1.27795	1.27131	1.26417	1.23091	1.19287	1.17532	1.16094	1.13824	1.12497	1.11749	1.08148	1.05795	1.02599	0.983987	0.948218	0.925019	0.917559	0.899474	0.82002
M1	M1_0060	face	Variance across SVs	2.22328	1.74993	1.73634	1.71037	1.69029	1.65184	1.59588	1.51005	1.45959	1.47302	1.46319	1.45645	1.45945	1.42781	1.42382	1.42958	1.42019	1.43466	1.45537	1.44878	1.41997	1.41941	1.36811	1.34797	1.33945	1.31383	1.28964	1.27857	1.24165	1.21204	1.19248	1.13988	1.13407	1.15256	1.12543	1.10207	1.09604	1.05001	1.00979	1.01209	0.984577	0.960018	0.948	0.903132	0.879033	0.832562
M1	M1_0063	face	Variance across SVs	2.31847	1.83937	1.80417	1.80156	1.77733	1.77578	1.77068	1.70509	1.62815	1.56945	1.50644	1.49481	1.51907	1.51431	1.48803	1.47459	1.46766	1.49223	1.47633	1.41974	1.3924	1.38923	1.37432	1.36509	1.3512	1.31938	1.27267	1.24654	1.21096	1.19121	1.1732	1.15149	1.1154	1.08912	1.05088	1.0259	1.01823	0.989989	0.96694	0.949426	0.931385	0.909454	0.889161	0.870383	0.826066	0.737311
M1	M1_0064	face	Variance across SVs	2.49735	2.06378	2.03675	1.96073	1.91412	1.91315	1.8948	1.84434	1.81333	1.76315	1.67884	1.61237	1.56473	1.53862	1.55398	1.56676	1.58106	1.58631	1.58179	1.56366	1.56735	1.56407	1.53101	1.50489	1.49138	1.45211	1.41201	1.38191	1.33417	1.3216	1.30752	1.26979	1.23492	1.20627	1.16431	1.12654	1.0994	1.06976	1.04791	1.0258	0.978615	0.931023	0.899419	0.868254	0.85017	0.796736
M1	M1_0065	face	Variance across SVs	1.85167	1.45975	1.4483	1.44294	1.42482	1.49415	1.58826	1.58713	1.6036	1.61074	1.58046	1.59414	1.61242	1.56993	1.57337	1.61061	1.55827	1.55215	1.60179	1.59086	1.59371	1.58643	1.55001	1.53526	1.52763	1.46731	1.42358	1.40654	1.38773	1.34708	1.32009	1.27485	1.21302	1.17769	1.1622	1.14334	1.1437	1.118	1.08851	1.05343	1.03561	1.02045	1.01058	0.967024	0.9183	0.856818
M1	M1_0066_11	face	Variance across SVs	2.53929	2.08275	1.99263	1.8791	1.82654	1.7357	1.63077	1.49848	1.40856	1.38601	1.39686	1.39293	1.41197	1.43546	1.41758	1.40006	1.39719	1.36641	1.35301	1.38299	1.38764	1.36523	1.33865	1.27401	1.25541	1.25633	1.23513	1.23636	1.24813	1.23499	1.20852	1.20371	1.15494	1.11613	1.13151	1.087	1.06194	1.06601	1.0372	1.01765	1.02335	0.979308	0.953516	0.950033	0.930928	0.872637
M1	M1_0066_all	face	Variance across SVs	2.25683	1.73163	1.67506	1.6644	1.64402	1.61991	1.6141	1.57605	1.5247	1.54689	1.54158	1.54022	1.54965	1.54866	1.52257	1.51203	1.48317	1.43795	1.4119	1.37587	1.35703	1.34622	1.30036	1.26935	1.26066	1.22654	1.19859	1.19363	1.16776	1.13323	1.1109	1.06361	1.03306	1.01665	0.981177	0.949493	0.939232	0.911142	0.876526	0.867286	0.852615	0.833351	0.832768	0.823276	0.800636	0.72844
M1	M1_0067_all1	face	Variance across SVs	2.51087	2.03555	2.03173	1.98287	1.88312	1.84565	1.83728	1.82191	1.8507	1.84347	1.74295	1.674	1.60716	1.55198	1.56166	1.55909	1.52601	1.50894	1.47382	1.43498	1.43018	1.41835	1.33327	1.30379	1.2714	1.19705	1.16697	1.15861	1.12287	1.112	1.08986	1.03333	1.01475	1.01072	0.971806	0.945085	0.913942	0.878353	0.873069	0.879672	0.862523	0.849878	0.845338	0.820653	0.806593	0.687123
M1	M1_0067_all2	face	Variance across SVs	2.38944	1.82795	1.76898	1.70244	1.65711	1.62112	1.63006	1.63897	1.58556	1.55287	1.54769	1.5173	1.52678	1.58473	1.55776	1.53756	1.54219	1.50159	1.46894	1.47556	1.42974	1.38776	1.40066	1.37484	1.31931	1.29396	1.26588	1.25503	1.24624	1.20541	1.16305	1.1221	1.09208	1.07859	1.04727	1.02122	1.01159	0.987748	0.96864	0.951144	0.910774	0.885932	0.874681	0.863282	0.850305	0.792688
M1	M1_0068	face	Variance across SVs	2.07445	1.68093	1.65052	1.63771	1.62157	1.59629	1.58214	1.56464	1.53464	1.51847	1.51386	1.47852	1.43695	1.4154	1.38876	1.37877	1.37236	1.3465	1.32103	1.32191	1.31239	1.25149	1.20272	1.17978	1.17177	1.16555	1.16458	1.14584	1.11362	1.12145	1.0933	1.04335	1.00954	1.00812	1.01531	1.03194	1.00466	0.978695	0.955356	0.929807	0.890036	0.875363	0.840172	0.815083	0.819143	0.749587
M1	M1_0069	face	Variance across SVs	2.09258	1.64662	1.60004	1.59979	1.61469	1.63332	1.65454	1.62649	1.6216	1.61308	1.5786	1.54753	1.52612	1.48963	1.49335	1.51567	1.51498	1.49235	1.45528	1.41125	1.38656	1.3768	1.37088	1.35556	1.3281	1.25918	1.22222	1.2119	1.16508	1.1177	1.08473	1.03288	1.00235	1.00473	0.986309	0.979299	0.98396	0.963606	0.95356	0.958256	0.927613	0.880711	0.870675	0.854698	0.835331	0.753955
M1	M1_0071	face	Variance across SVs	2.55911	2.07856	2.04396	2.03177	1.93973	1.8736	1.88178	1.85106	1.77564	1.74015	1.70708	1.68201	1.69753	1.68642	1.67213	1.68182	1.65769	1.62697	1.62865	1.59105	1.53902	1.51497	1.47404	1.45388	1.45525	1.40147	1.31533	1.27505	1.19175	1.12015	1.10618	1.07123	1.03119	1.04373	1.02091	0.951377	0.906427	0.866835	0.817915	0.810339	0.801912	0.769731	0.760687	0.769104	0.780017	0.750636
M1	M1_0072_all1	face	Variance across SVs	2.03503	1.63564	1.60171	1.54969	1.55717	1.55718	1.56919	1.58158	1.51149	1.44248	1.45604	1.48391	1.49253	1.49811	1.45939	1.4541	1.4859	1.46643	1.4288	1.42677	1.42442	1.40697	1.40533	1.41788	1.43138	1.43017	1.41902	1.35278	1.29961	1.2599	1.19027	1.16335	1.18139	1.16855	1.12993	1.11463	1.08697	1.08147	1.07887	1.04395	1.01299	0.988533	0.941183	0.940132	0.956349	0.867221
M1	M1_0072_all2	face	Variance across SVs	2.37429	1.8318	1.75978	1.70315	1.68863	1.63013	1.60524	1.66538	1.66275	1.63244	1.61582	1.57151	1.54838	1.57712	1.56323	1.53643	1.52571	1.46101	1.41167	1.40339	1.37478	1.34385	1.34525	1.27847	1.22212	1.20685	1.15871	1.11657	1.12061	1.0733	1.0293	1.01794	0.969554	0.927873	0.921162	0.881108	0.840232	0.838616	0.832426	0.835933	0.846158	0.831454	0.819932	0.821901	0.799302	0.755432
M1	M1_0073_all1	face	Variance across SVs	2.09409	1.68343	1.67287	1.64477	1.58218	1.5495	1.52344	1.50292	1.51222	1.52732	1.50809	1.48359	1.43006	1.37354	1.37958	1.39168	1.36998	1.35761	1.34104	1.31755	1.31507	1.31132	1.29977	1.27127	1.23803	1.20551	1.20118	1.18168	1.15186	1.1372	1.13799	1.13237	1.12757	1.0941	1.06639	1.0397	0.994264	0.962298	0.938451	0.918606	0.902022	0.885746	0.851467	0.838911	0.82172	0.738261
M1	M1_0073_all2	face	Variance across SVs	2.69886	2.18845	2.15004	2.083	2.0786	2.07159	1.98805	1.91026	1.82656	1.7607	1.71473	1.66815	1.64723	1.63598	1.60369	1.57705	1.59364	1.57654	1.55768	1.56708	1.53765	1.50665	1.5223	1.49758	1.4157	1.36376	1.31814	1.29593	1.27502	1.21664	1.17482	1.154	1.13393	1.10722	1.08297	1.0331	0.975889	0.932998	0.885208	0.866674	0.851176	0.816198	0.788833	0.77341	0.764342	0.758978
M1	M1_0074	face	Variance across SVs	2.20885	1.80623	1.82087	1.83314	1.84004	1.84743	1.8555	1.83784	1.77763	1.73956	1.70412	1.65358	1.62103	1.61058	1.60721	1.60934	1.60156	1.57414	1.55824	1.55404	1.52765	1.48628	1.48382	1.51161	1.52115	1.49869	1.45675	1.40692	1.38111	1.35165	1.29577	1.2569	1.24966	1.23325	1.19782	1.15446	1.1218	1.10308	1.06262	1.00521	0.953069	0.933472	0.911627	0.889918	0.882954	0.853228
M1	M1_0075	face	Variance across SVs	2.14947	1.70243	1.70791	1.73997	1.77635	1.79164	1.78793	1.73003	1.62542	1.54802	1.51309	1.48071	1.44445	1.41561	1.43501	1.42843	1.41795	1.4054	1.38694	1.38258	1.37693	1.34536	1.32714	1.33845	1.30479	1.26622	1.23877	1.22189	1.22796	1.21839	1.1934	1.18132	1.15077	1.10594	1.06834	1.05554	1.03505	1.0236	1.00266	0.958898	0.937494	0.922328	0.8788	0.850698	0.843436	0.782659
M1	M1_0076	face	Variance across SVs	2.52242	2.02974	2.03439	2.01291	1.97251	1.94759	1.90992	1.87496	1.86388	1.85864	1.82037	1.80983	1.79672	1.75611	1.73623	1.71823	1.72163	1.70921	1.66903	1.6405	1.65833	1.6243	1.57899	1.54997	1.50503	1.44389	1.42088	1.37321	1.34345	1.32118	1.2505	1.20056	1.16844	1.12672	1.10745	1.09862	1.0706	1.05382	1.04771	0.992153	0.966007	0.956088	0.898268	0.862114	0.848125	0.774473
M1	M1_0077	face	Variance across SVs	2.21656	1.75952	1.80018	1.82055	1.82495	1.8177	1.74879	1.68878	1.70829	1.70743	1.68208	1.69615	1.6615	1.6588	1.66864	1.63055	1.63958	1.67105	1.61929	1.60117	1.61826	1.5588	1.53082	1.54311	1.49824	1.46129	1.4548	1.41408	1.40423	1.40873	1.37861	1.36013	1.34095	1.30252	1.27105	1.26648	1.22739	1.19529	1.19269	1.13629	1.07084	1.04609	0.996907	0.956775	0.949972	0.838176
M1	M1_0078_all1	face	Variance across SVs	1.73549	1.45795	1.56991	1.55556	1.49028	1.46727	1.43207	1.43972	1.47976	1.44023	1.44403	1.4389	1.36622	1.37987	1.4398	1.46099	1.46337	1.47609	1.46752	1.46553	1.49683	1.49841	1.51058	1.52571	1.47918	1.42919	1.43261	1.4071	1.36454	1.35077	1.29173	1.25605	1.2507	1.22186	1.18572	1.18042	1.12382	1.0999	1.1238	1.11034	1.09948	1.10912	1.05938	1.02082	1.03784	0.927739
M1	M1_0078_all2	face	Variance across SVs	1.9812	1.50679	1.4786	1.45048	1.38322	1.36826	1.36931	1.33483	1.36343	1.40754	1.39693	1.42638	1.4539	1.42518	1.4455	1.47021	1.45435	1.47892	1.4829	1.41764	1.41888	1.43069	1.37751	1.37129	1.36027	1.30864	1.29935	1.29501	1.22578	1.20702	1.21636	1.17475	1.16762	1.15067	1.09538	1.0613	1.05059	0.997686	0.968952	0.953083	0.910804	0.920128	0.937616	0.899568	0.887232	0.821544
M1	M1_0079	face	Variance across SVs	2.20814	1.82097	1.85752	1.8827	1.91377	1.9007	1.87729	1.89112	1.79696	1.67847	1.64192	1.55795	1.49333	1.5169	1.53608	1.52962	1.55464	1.55224	1.54796	1.58643	1.5661	1.5133	1.50664	1.45408	1.40972	1.41332	1.3735	1.32147	1.31355	1.26045	1.20801	1.20199	1.16101	1.10282	1.09446	1.05987	1.01451	1.00894	0.973412	0.942198	0.931739	0.905402	0.884333	0.880951	0.870958	0.75588
M1	M1_0080	face	Variance across SVs	2.31981	1.77755	1.67042	1.60581	1.59184	1.59051	1.61272	1.64038	1.64209	1.59839	1.57614	1.54786	1.56447	1.57881	1.56988	1.51837	1.48609	1.49263	1.44366	1.38731	1.31977	1.28207	1.25386	1.19332	1.15257	1.16256	1.14404	1.10746	1.11611	1.10068	1.04192	1.01221	0.980292	0.95727	0.958928	0.948328	0.937086	0.935147	0.908913	0.861515	0.813664	0.770611	0.743944	0.745592	0.710611	0.705808
M2	M2_0803	body	Mean across SVs	0.389527	0.350146	0.325217	0.31474	0.305841	0.303232	0.29249	0.279841	0.275202	0.277302	0.278922	0.273867	0.26717	0.257401	0.247661	0.247503	0.248601	0.253389	0.255127	0.257055	0.259701	0.265195	0.266902	0.263365	0.262512	0.260752	0.26421	0.273803	0.283508	0.293893	0.297913	0.305813	0.313511	0.320566	0.328249	0.323305	0.320828	0.315759	0.312433	0.310315	0.304468	0.301599	0.301788	0.301419	0.302731	0.300378
M2	M2_0810	body	Mean across SVs	0.456177	0.409451	0.38525	0.38345	0.38764	0.38137	0.375584	0.367992	0.365971	0.371489	0.369552	0.363668	0.357372	0.349327	0.346069	0.339085	0.330276	0.329025	0.327241	0.331325	0.335369	0.339876	0.342663	0.341164	0.330721	0.320735	0.309029	0.30228	0.2971	0.294544	0.297021	0.302351	0.308591	0.315852	0.317751	0.3194	0.319541	0.317192	0.321273	0.32862	0.332123	0.33255	0.333731	0.339443	0.341264	0.339798
M2	M2_0822	body	Mean across SVs	0.47791	0.424079	0.389778	0.374557	0.368189	0.368999	0.365576	0.360968	0.349555	0.342577	0.350595	0.359472	0.358108	0.353683	0.35321	0.354572	0.351748	0.343153	0.329635	0.31685	0.311064	0.309819	0.310696	0.317744	0.319316	0.320411	0.317296	0.315684	0.306634	0.300199	0.300045	0.300522	0.309322	0.315704	0.31924	0.319727	0.314382	0.311335	0.305752	0.300194	0.297192	0.294353	0.294462	0.294624	0.293914	0.291503
M2	M2_0823	body	Mean across SVs	0.499014	0.448967	0.421544	0.414719	0.401501	0.383694	0.376258	0.377251	0.380871	0.381502	0.37131	0.359441	0.351062	0.345818	0.341809	0.340969	0.338565	0.339749	0.344702	0.350885	0.35166	0.35337	0.352779	0.350876	0.351812	0.351984	0.349771	0.341615	0.333386	0.325889	0.317726	0.307741	0.299624	0.296735	0.30118	0.305986	0.309004	0.30398	0.303511	0.302238	0.298811	0.297219	0.289744	0.288214	0.286383	0.290282
M2	M2_0824	body	Mean across SVs	0.355608	0.319835	0.296772	0.286829	0.286275	0.289089	0.289516	0.285627	0.279063	0.277495	0.276624	0.274162	0.266934	0.263603	0.265748	0.267321	0.262919	0.256255	0.254526	0.257283	0.263401	0.26868	0.266041	0.258522	0.253018	0.249774	0.245133	0.241358	0.24081	0.241224	0.247498	0.253332	0.251306	0.253665	0.252452	0.249963	0.251801	0.254848	0.260589	0.270181	0.280283	0.286353	0.279381	0.275773	0.270622	0.264686
M2	M2_0803	body	Variance across SVs	1.45718	1.10442	0.895423	0.826106	0.770659	0.785385	0.728447	0.669313	0.676527	0.685498	0.705459	0.650633	0.614561	0.554406	0.508414	0.528626	0.549299	0.595627	0.601179	0.616067	0.639037	0.682729	0.683838	0.660008	0.678382	0.636964	0.620284	0.682398	0.765219	0.867546	0.86718	0.909386	0.99314	1.13218	1.25988	1.14508	1.10024	1.04609	1.02057	1.00369	0.952222	0.927559	0.926475	0.92367	0.923595	0.88901
M2	M2_0810	body	Variance across SVs	1.88428	1.41466	1.17209	1.15497	1.2116	1.13625	1.09377	1.07167	1.09577	1.14187	1.12211	1.05344	1.01819	0.97491	0.978861	0.929534	0.850055	0.839102	0.839925	0.900378	0.947758	0.999507	1.02752	1.02757	0.960576	0.872696	0.769596	0.722547	0.70497	0.680281	0.699504	0.748037	0.806579	0.867485	0.876473	0.860118	0.830675	0.78659	0.823769	0.889065	0.927036	0.923995	0.928292	0.996125	1.03307	0.97338
M2	M2_0822	body	Variance across SVs	2.48966	1.82826	1.41297	1.23943	1.14423	1.14696	1.10959	1.08081	1.00874	1.00392	1.11578	1.15792	1.08444	1.03312	1.05573	1.14058	1.15492	1.09818	0.98394	0.848337	0.801441	0.814802	0.822174	0.887613	0.936952	1.00208	0.958828	0.916196	0.84127	0.821179	0.829038	0.822531	0.909094	0.922441	0.945883	0.984571	0.922141	0.900885	0.896792	0.877122	0.84427	0.764308	0.751437	0.749258	0.764017	0.764381
M2	M2_0823	body	Variance across SVs	2.00071	1.54524	1.32683	1.32678	1.2406	1.09828	1.03137	1.07837	1.15267	1.16663	1.051	0.936612	0.889373	0.883681	0.899148	0.878805	0.832871	0.848022	0.905334	0.977024	0.986852	1.00483	1.0236	1.00681	1.03252	1.0507	1.01753	0.973794	0.926217	0.869776	0.810106	0.725391	0.67606	0.662635	0.704513	0.754429	0.782496	0.73256	0.732327	0.718195	0.685551	0.696691	0.647607	0.635626	0.62706	0.675437
M2	M2_0824	body	Variance across SVs	1.6006	1.16158	0.901892	0.820024	0.836671	0.8818	0.891712	0.87501	0.826455	0.902797	0.919662	0.869657	0.796046	0.821116	0.9258	0.933301	0.877418	0.80162	0.760546	0.804208	0.867523	0.885531	0.857375	0.785295	0.719215	0.668026	0.626388	0.599909	0.637894	0.726575	0.872124	0.960865	0.941734	0.980907	0.895504	0.826101	0.827424	0.873874	0.968615	1.12612	1.24592	1.37342	1.28635	1.20131	1.10421	0.997006
M2	M2_0803	face	Mean across SVs	0.801465	0.708733	0.653122	0.635694	0.627721	0.625199	0.630129	0.638308	0.646156	0.646416	0.643751	0.644093	0.643901	0.643173	0.63543	0.630359	0.632422	0.641164	0.649045	0.648598	0.640414	0.631069	0.625117	0.621794	0.621089	0.624843	0.627007	0.625081	0.617283	0.611352	0.60816	0.60812	0.611463	0.609556	0.605202	0.604737	0.59995	0.598916	0.597206	0.591205	0.586575	0.584662	0.579353	0.578897	0.581163	0.582236
M2	M2_0810	face	Mean across SVs	0.774153	0.681807	0.625461	0.606881	0.605759	0.603046	0.602062	0.602131	0.597912	0.592449	0.584059	0.57778	0.573729	0.571435	0.569592	0.5731	0.576926	0.576463	0.57297	0.565965	0.565468	0.56871	0.56948	0.569332	0.570007	0.5749	0.576103	0.571003	0.56844	0.562445	0.561695	0.564976	0.565049	0.560879	0.546088	0.535514	0.527406	0.524125	0.522896	0.520359	0.520679	0.519031	0.515713	0.506977	0.501239	0.502676
M2	M2_0822	face	Mean across SVs	0.739885	0.66002	0.609355	0.591323	0.589519	0.586712	0.585137	0.585501	0.586385	0.586915	0.584455	0.584191	0.58427	0.58514	0.588848	0.591639	0.59571	0.591224	0.584604	0.58589	0.582048	0.573732	0.567621	0.568966	0.572108	0.573575	0.574409	0.570896	0.570237	0.573145	0.572722	0.570881	0.561026	0.551157	0.545994	0.547236	0.548913	0.551472	0.555842	0.558567	0.557934	0.55444	0.549807	0.543014	0.535102	0.530563
M2	M2_0823	face	Mean across SVs	0.776103	0.689738	0.637253	0.622245	0.619339	0.616848	0.614917	0.609051	0.604194	0.604355	0.610202	0.617704	0.618248	0.614363	0.610352	0.608205	0.609124	0.604993	0.602776	0.60186	0.601122	0.603955	0.59869	0.598929	0.601397	0.604854	0.609758	0.608252	0.606095	0.603431	0.601107	0.601015	0.599383	0.59659	0.594502	0.593065	0.589472	0.585802	0.57973	0.57275	0.567497	0.563937	0.562726	0.564018	0.564594	0.56235
M2	M2_0824	face	Mean across SVs	0.651538	0.574202	0.524926	0.508886	0.509274	0.513568	0.513716	0.51416	0.51386	0.519355	0.525755	0.533334	0.537202	0.534628	0.536072	0.539352	0.543564	0.545322	0.545654	0.549778	0.55616	0.566328	0.577253	0.584947	0.589245	0.586597	0.586101	0.58583	0.585197	0.586892	0.588843	0.588901	0.586969	0.587599	0.589987	0.594883	0.600254	0.599677	0.602037	0.60441	0.610827	0.613928	0.60953	0.603589	0.597652	0.593793
M2	M2_0803	face	Variance across SVs	1.5146	1.12818	0.908306	0.851864	0.834358	0.831675	0.832666	0.859306	0.893037	0.89572	0.879028	0.878924	0.883907	0.881347	0.845931	0.818239	0.819412	0.851975	0.892193	0.890669	0.870572	0.848645	0.835421	0.825939	0.817827	0.831762	0.84761	0.850567	0.825834	0.811049	0.806585	0.806094	0.809394	0.795837	0.784241	0.786215	0.77217	0.765292	0.755798	0.734656	0.731421	0.742235	0.727312	0.73774	0.746854	0.749462
M2	M2_0810	face	Variance across SVs	1.77807	1.29687	1.01092	0.917477	0.909019	0.891214	0.88041	0.887916	0.87561	0.854121	0.815065	0.789099	0.766881	0.751655	0.749967	0.76402	0.764436	0.759049	0.757249	0.744648	0.757869	0.769988	0.771359	0.782738	0.798984	0.82728	0.831534	0.797844	0.777016	0.759051	0.767293	0.789473	0.794853	0.799894	0.763514	0.741697	0.722738	0.716093	0.715498	0.707809	0.704351	0.694821	0.679251	0.651634	0.629987	0.641685
M2	M2_0822	face	Variance across SVs	1.66298	1.25252	1.01096	0.935832	0.931291	0.902332	0.873092	0.86439	0.870756	0.886494	0.880427	0.869204	0.862207	0.872584	0.886996	0.883801	0.886146	0.881188	0.870011	0.887339	0.878076	0.835143	0.796479	0.79434	0.810542	0.823829	0.829341	0.802827	0.800599	0.821089	0.822045	0.812656	0.772018	0.741367	0.729144	0.729377	0.731637	0.74096	0.759728	0.780858	0.784446	0.768605	0.756194	0.740658	0.718349	0.709643
M2	M2_0823	face	Variance across SVs	1.54612	1.15312	0.919396	0.843969	0.829574	0.82054	0.811799	0.795852	0.788715	0.798502	0.822804	0.842916	0.849399	0.830303	0.805411	0.78935	0.785134	0.766761	0.765394	0.769466	0.762998	0.774385	0.75597	0.760113	0.774153	0.789986	0.801372	0.789351	0.776821	0.774974	0.766036	0.763389	0.748995	0.74141	0.737791	0.727649	0.716072	0.722241	0.716953	0.701364	0.68044	0.67787	0.685571	0.69375	0.694794	0.692965
M2	M2_0824	face	Variance across SVs	1.37143	0.999642	0.780108	0.710405	0.710454	0.71928	0.708627	0.709698	0.695139	0.703427	0.72401	0.75607	0.762831	0.749555	0.74961	0.736805	0.741977	0.740092	0.744026	0.765301	0.77619	0.792247	0.817538	0.841722	0.85444	0.83906	0.833672	0.842635	0.845607	0.852999	0.854072	0.846407	0.825524	0.825294	0.840622	0.86729	0.892912	0.889645	0.906185	0.913714	0.933838	0.95264	0.942354	0.920661	0.894514	0.880877
[truncated: 150 more columns]

## Sheet: fig_2c
Animal	Area	% Variance explained for SDF
M1	V2	0.98352
M1	V2	0.98254
M1	V2	0.964552
M1	V2	0.984452
M1	V2	0.984929
M1	V2	0.980372
M1	V2	0.900081
M1	V2	0.915703
M1	V2	0.975776
M1	V2	0.903493
M1	V2	0.946966
M1	V2	0.990177
M1	V2	0.882911
M1	V2	0.974854
M1	V2	0.96243
M1	V2	0.989395
M1	V2	0.939029
M1	V2	0.97773
M1	V2	0.983923
M1	V2	0.975209
M1	V2	0.981261
M1	V2	0.97933
M1	V2	0.983897
M1	V2	0.991493
M1	V2	0.973085
M1	V2	0.986222
M1	V2	0.98883
M1	V2	0.97442
M1	V2	0.99185
M1	V2	0.987618
M1	V2	0.992099
M1	V2	0.932749
M1	V2	0.966924
M1	V2	0.988862
M1	V2	0.982349
M1	V1	0.987422
M1	V1	0.877622
M1	V1	0.949496
M1	V1	0.978379
M1	V1	0.986698
M1	V1	0.942935
M1	V1	0.896521
M1	V1	0.952941
M1	V1	0.976324
M1	V1	0.709462
M1	Uncategorised	0.925358
M1	V2	0.767257
M1	V2	0.961582
M1	V2	0.904176
M1	V2	0.894243
M1	V1	0.938966
M1	V1	0.971345
M1	V1	0.967957
M1	V1	0.920205
M1	V1	0.911093
M1	V1	0.89674
M1	V1	0.868653
M1	V1	0.94288
M1	V1	0.821356
M1	Uncategorised	0.87899
M1	V2	0.960511
M1	V2	0.95621
M1	V2	0.963706
M1	V2	0.988694
M1	V2	0.984229
M1	V2	0.96773
M1	V2	0.989594
M1	V2	0.957093
M1	V2	0.973366
M1	V2	0.977904
M1	V2	0.979056
M1	V1	0.968522
M1	V1	0.945498
M1	V1	0.899482
M1	V1	0.937023
M1	V1	0.876775
M1	V1	0.837786
M1	V1	0.867292
M1	V1	0.990388
M1	V1	0.735448
M1	V1	0.896787
M1	V1	0.966777
M1	V1	0.965992
M1	V1	0.896993
M1	V1	0.946708
M1	V1	0.850117
M1	V1	0.939098
M1	V1	0.954689
M1	V1	0.876894
M1	V1	0.951072
M1	V1	0.901601
M1	V1	0.892892
M1	V1	0.974238
M1	V1	0.966374
M1	V1	0.958057
M1	V1	0.945586
M1	V1	0.935079
M1	V1	0.982447
M1	V1	0.937337
M1	V1	0.957146
M1	V1	0.802447
M1	V1	0.9533
M1	V1	0.88172
M1	V1	0.912414
M1	V1	0.790657
M1	V1	0.912471
M1	V1	0.890573
M1	V1	0.910272
M1	V1	0.971508
M1	V1	0.986074
M1	V1	0.967634
M1	V1	0.979528
M1	V1	0.97078
M1	V1	0.959458
M1	V1	0.983171
M1	V1	0.977095
M1	V1	0.965561
M1	V1	0.987943
M1	V1	0.984905
M1	V1	0.98629
M1	V1	0.952299
M1	V1	0.985232
M1	V1	0.855482
M1	V1	0.843121
M1	V1	0.850019
M1	V1	0.945413
M1	V3	0.89266
M1	V3	0.935809
M1	V3	0.921152
M1	V3	0.986838
M1	V3	0.955241
M1	V3	0.951186
M1	V3	0.965758
M1	V3	0.973299
M1	V3	0.984358
M1	V3	0.979712
M1	V3	0.963476
M1	V3	0.959718
M1	V3	0.800018
M1	V3	0.976503
M1	V3	0.980609
M1	V3	0.943857
M1	V3	0.951629
M1	V3	0.984249
M1	V3	0.956168
M1	V3	0.9758
M1	V3	0.987645
M1	V3	0.978811
M1	V3	0.972522
M1	V3	0.965676
M1	V3	0.976888
M1	V3	0.980838
M1	V3	0.905648
M1	V3	0.926366
M1	V3	0.95236
M1	V3	0.973887
M1	V3	0.982231
M1	V3	0.977482
M1	V3	0.961678
M1	V3	0.896018
M1	V3	0.972726
M1	V3	0.845086
M1	V3	0.963095
M1	V3	0.976344
M1	V3	0.955058
M1	V3	0.967627
M1	V3	0.966528
M1	V3	0.951847
M1	V3	0.928089
M1	V3	0.944061
M1	V3	0.981764
M1	V3	0.96279
M1	V3	0.964668
M1	V3	0.956313
M1	V3	0.972243
M1	V3	0.977387
M1	V3	0.975057
M1	V3	0.967703
M1	V3	0.959187
M1	V3	0.964018
M1	V3	0.952518
M1	V3	0.982553
M1	V3	0.961738
M1	V3	0.947992
M1	V3	0.969153
M1	V3	0.970722
M1	V2	0.97762
M1	V2	0.972821
M1	V2	0.975319
M1	V2	0.827345
M1	V2	0.969497
M1	V2	0.910482
M1	V2	0.952925
M1	V2	0.985843
M1	V1	0.931331
M1	V1	0.979431
M1	V1	0.909123
M1	V1	0.933658
M1	V1	0.815593
M1	V1	0.865007
M1	V1	0.787568
M1	V1	0.838904
M1	V1	0.96499
M1	V1	0.9712
M1	V1	0.979401
M1	V1	0.985465
M1	V1	0.876173
M1	V1	0.838279
M1	V1	0.797311
M1	V1	0.973073
M1	V1	0.923703
M1	V1	0.955016
M1	V1	0.925676
M1	V1	0.84333
M1	V1	0.958155
M1	V1	0.947976
M1	V1	0.986241
M1	V1	0.974744
M1	V1	0.897097
M1	V1	0.967535
M1	V1	0.687906
M1	V1	0.954097
M1	V1	0.964066
M1	V1	0.972436
M1	V1	0.989692
M1	V1	0.721902
M1	V1	0.800888
M1	V1	0.768328
M1	V1	0.955933
M1	V1	0.955203
M1	V1	0.964245
M1	V1	0.927594
M1	V1	0.943415
M1	V1	0.90891
M1	V1	0.958308
M1	V1	0.962579
M1	V1	0.985054
M1	V1	0.956957
M1	V1	0.817019
M1	V1	0.803072
M1	V1	0.826583
M1	V1	0.874132
M1	V1	0.731355
M1	V1	0.770636
M1	V1	0.818267
M1	V1	0.805028
M1	V1	0.8913
M1	V1	0.923956
M1	V1	0.738638
M1	V1	0.905245
M1	V1	0.908934
M1	V1	0.96757
M1	V1	0.93658
M1	V1	0.923272
M1	V1	0.914578
M1	V1	0.913206
M1	V1	0.864611
M1	V1	0.91305
M1	V1	0.921609
M1	V1	0.865368
M1	V1	0.976389
M1	V1	0.991591
M1	V1	0.876806
M1	V1	0.917921
M1	V1	0.897777
M1	V1	0.909312
M1	V1	0.98975
M1	V1	0.910839
M1	V1	0.848366
M1	V1	0.9
M1	V1	0.906432
M1	V1	0.894519
M1	V1	0.956046
M1	V1	0.967996
M1	V1	0.948139
M1	V1	0.910585
M1	V1	0.974154
M1	V1	0.941525
M1	V1	0.964304
M1	V1	0.906619
M1	V1	0.937249
M1	V1	0.946336
M1	V1	0.93302
M1	V1	0.759644
M1	V1	0.911135
M1	V1	0.927848
M1	V1	0.902457
M1	V1	0.855659
M1	V1	0.984917
M1	V1	0.95571
M1	V1	0.935086
M1	V2	0.975961
M1	V2	0.949351
M1	V2	0.970199
M1	V2	0.98057
M1	V2	0.964702
M1	V2	0.96498
M1	V2	0.980864
M1	V2	0.981735
M1	V2	0.971944
M1	V2	0.987391
M1	V2	0.962343
M1	V2	0.983702
M1	V2	0.992281
M1	V2	0.99558
M1	V2	0.927752
M1	V2	0.967497
M1	V2	0.954322
M1	V2	0.936192
M1	V2	0.979671
M1	V2	0.986283
M1	V2	0.981615
M1	V2	0.92772
M1	V2	0.93934
M1	V2	0.975354
M1	V1	0.922172
M1	V1	0.973226
M1	V1	0.919627
M1	Uncategorised	0.899577
M1	Uncategorised	0.900321
M1	Uncategorised	0.871763
M1	Uncategorised	0.961339
M1	Uncategorised	0.810485
M1	Uncategorised	0.880913
M1	Uncategorised	0.923157
M1	Uncategorised	0.896185
M1	Uncategorised	0.893037
M1	Uncategorised	0.910041
M1	Uncategorised	0.879284
M1	Uncategorised	0.963159
M1	Uncategorised	0.841574
M1	Uncategorised	0.970422
M1	Uncategorised	0.828865
M1	Uncategorised	0.637287
M1	Uncategorised	0.840101
M1	Uncategorised	0.9534
M1	Uncategorised	0.972482
M1	Uncategorised	0.866665
M1	V1	0.95262
M1	V1	0.968693
M1	V3	0.962736
M1	V3	0.95369
M1	V3	0.938907
M1	V3	0.951815
M1	V3	0.951915
M1	V3	0.905336
M1	V3	0.97304
M1	V3	0.939947
M1	V3	0.918726
M1	V3	0.972947
M1	V2	0.986567
M1	V2	0.951114
M1	V2	0.986378
M1	V2	0.960146
M1	V2	0.971808
M1	V2	0.955691
M1	V2	0.9863
M1	V3	0.951897
M1	V3	0.963278
M1	V3	0.959139
M1	V3	0.962665
M1	V3	0.925516
M1	V3	0.972275
M1	V3	0.953229
M1	V3	0.974753
M1	V3	0.941803
M1	V3	0.953807
M1	V3	0.901149
M1	V3	0.892533
M1	V3	0.936285
M1	V3	0.966368
M1	V1	0.985809
M1	V1	0.986059
M1	V1	0.623952
M1	V1	0.958281
M1	V3	0.879208
M1	V3	0.811079
M1	V3	0.964902
M1	V3	0.921906
M1	V3	0.928106
M1	V3	0.981919
M1	V3	0.956035
M1	V3	0.976414
M1	V1	0.966922
M1	V1	0.797372
M1	V1	0.994723
M1	V1	0.827797
M1	V1	0.961993
M1	V1	0.847243
M1	V1	0.834698
M1	V1	0.983431
M1	V1	0.968029
M1	V1	0.974339
M1	V1	0.980989
M1	V1	0.976975
M1	V1	0.963627
M1	V1	0.972118
M1	V1	0.977894
M1	V1	0.982802
M1	V1	0.890841
M1	V1	0.804283
M1	V1	0.922478
M1	V1	0.870456
M1	V1	0.940977
M1	V1	0.882671
M1	V1	0.937476
M1	V1	0.746882
M1	V1	0.99348
M1	V1	0.975746
M1	V2	0.983273
M1	V2	0.987278
M1	V2	0.991599
M1	V1	0.82332
M1	Uncategorised	0.808281
M1	V2	0.98822
M1	V1	0.962107
M1	V1	0.962199
M1	V1	0.889546
M1	V1	0.987868
M1	V2	0.984151
M1	V2	0.991922
M1	V2	0.990481
M1	V2	0.990262
M1	V2	0.98714
M1	V2	0.963843
M1	V2	0.963054
M1	V2	0.944721
M1	V2	0.953343
M1	V2	0.896563
M1	V2	0.928393
M1	V2	0.839655
M1	V2	0.873999
M1	V2	0.942956
M1	V2	0.868341
M1	V2	0.867513
M1	V2	0.909658
M1	V2	0.895944
M1	V2	0.898765
M1	V2	0.957339
M1	V2	0.935644
M1	V2	0.895927
M1	V2	0.901438
M1	V2	0.86748
M1	V1	0.801348
M1	V1	0.756765
M1	V2	0.962722
M1	V2	0.983385
M1	V2	0.973496
M1	V2	0.9859
M1	V2	0.994287
M1	V3	0.97664
M1	V3	0.980539
M1	V3	0.987874
M1	V3	0.934404
M1	V3	0.917501
M1	V3	0.98822
M1	V3	0.940912
M1	V3	0.961133
M1	V3	0.96423
M1	V3	0.920286
M1	V3	0.858597
M1	V3	0.832534
M1	V3	0.87216
M1	V3	0.968579
M1	V3	0.953571
M1	V3	0.942061
M1	V3	0.986637
M1	V3	0.957793
M1	V3	0.865192
M1	V3	0.772239
M1	V3	0.7534
M1	V3	0.979456
M1	V3	0.894519
M1	V3	0.934215
M1	V3	0.948446
M1	V3	0.865991
M1	V3	0.857977
M1	V3	0.934014
M1	V3	0.932993
M1	V3	0.950446
M1	V3	0.946555
M1	V3	0.935193
M1	V3	0.959704
M1	V3	0.952165
M1	V3	0.977281
M1	V3	0.947061
M1	V3	0.925116
M1	V3	0.843794
M1	V3	0.98089
M1	V3	0.973008
M1	V3	0.884358
M1	V3	0.934295
M1	V3	0.920754
M1	V3	0.973375
M1	V3	0.962064
M1	V3	0.935462
M1	V3	0.954797
M1	V3	0.721672
M1	V3	0.956348
M1	V3	0.928532
M1	V3	0.942079
M1	V3	0.951347
M1	V3	0.966869
M1	V3	0.964666
M1	V3	0.955456
M1	V3	0.948732
M1	V1	0.859574
M1	V1	0.909756
M1	V1	0.829876
M1	V1	0.807949
M1	V1	0.90711
M1	V1	0.787868
M1	V1	0.967301
M1	V1	0.716695
M1	V1	0.691388
M1	V1	0.985845
M1	Uncategorised	0.844752
M1	V2	0.973824
M1	V1	0.934986
M1	V1	0.819724
M1	V1	0.867206
M1	V1	0.896799
M1	V1	0.932654
M1	V1	0.814262
M1	V1	0.947741
M1	V1	0.95783
M1	V1	0.649749
M1	V1	0.744168
M1	V1	0.947172
M1	V1	0.755851
M1	V2	0.88206
M1	V3	0.8638
M1	V3	0.905674
M1	V3	0.912303
M1	V3	0.906671
M1	V3	0.958709
M1	V3	0.905647
M1	V3	0.785648
M1	V3	0.933769
M1	V3	0.96241
M1	V3	0.984128
M1	V3	0.955356
M1	V3	0.955241
M1	Uncategorised	0.837777
M1	Uncategorised	0.991388
M1	Uncategorised	0.745065
M1	Uncategorised	0.988083
M1	Uncategorised	0.962462
M1	Uncategorised	0.965482
M1	Uncategorised	0.975831
M1	Uncategorised	0.982661
M1	Uncategorised	0.970107
M1	Uncategorised	0.977383
M1	Uncategorised	0.974937
M1	Uncategorised	0.895417
M1	Uncategorised	0.978574
M1	Uncategorised	0.8196
M1	V1	0.958896
M1	V1	0.911702
M1	V1	0.855891
M1	V1	0.870807
M1	V1	0.888289
M1	V1	0.957934
M1	V1	0.966773
M1	V1	0.739493
M1	V1	0.973717
M1	V1	0.885449
M1	V1	0.955241
M1	V1	0.94243
M1	V1	0.941439
M1	V1	0.971001
M1	V1	0.971843
M1	V1	0.796644
M1	V1	0.798074
M1	V3	0.985827
M1	V3	0.986616
M1	V3	0.908707
M1	V3	0.987402
M1	V3	0.974754
M1	V3	0.971287
M1	V3	0.980917
M1	V3	0.842832
M1	V3	0.99456
M1	V3	0.989136
M1	V3	0.970351
M1	V3	0.988228
M1	V3	0.991758
M1	V3	0.979483
M1	V1	0.91231
M1	V1	0.884416
M1	V1	0.958934
M1	V1	0.968011
M1	V2	0.960898
M1	V2	0.946206
M1	V2	0.97488
M1	V1	0.836692
M1	V2	0.982012
M1	V2	0.914618
M1	V2	0.896126
M1	V2	0.941516
M1	V2	0.759908
M1	V2	0.520675
M1	V2	0.437892
M1	V1	0.978109
M1	V3	0.962865
M1	V3	0.979895
M1	V3	0.942118
M1	V3	0.931165
M1	V3	0.840754
M1	V3	0.965524
M1	V3	0.53088
M1	V3	0.927285
M1	V3	0.947397
M1	V3	0.931617
M1	V3	0.986869
M1	V3	0.974932
M1	V3	0.940587
M1	V3	0.950425
M1	V3	0.952952
M1	V3	0.92265
M1	V3	0.923083
M1	V3	0.895158
M1	V3	0.901241
M1	V3	0.787929
M1	V3	0.966568
M1	V3	0.951071
M1	V3	0.93474
M1	V3	0.926331
M1	V1	0.735072
M1	Uncategorised	0.93474
M1	Uncategorised	0.96875
M1	V2	0.988409
M1	V2	0.987483
M1	V2	0.96687
M1	V1	0.83346
M1	V1	0.916665
M1	V2	0.979263
M1	V2	0.988761
M1	V1	0.69775
M1	V1	0.940747
M1	V1	0.955221
M1	V1	0.749735
M1	V1	0.660923
M1	V1	0.870034
M1	V1	0.97913
M1	Uncategorised	0.819972
M1	Uncategorised	0.868665
M1	Uncategorised	0.85573
M1	V2	0.966352
M1	V2	0.955336
M1	V2	0.936643
M1	V2	0.959849
M1	V1	0.825092
M2	V2	0.996648
M2	V2	0.991204
M2	V2	0.998113
M2	V2	0.99188
M2	V2	0.996953
M2	V2	0.993553
M2	V2	0.998331
M2	V2	0.9955
M2	V2	0.999073
M2	V2	0.99387
M2	V2	0.999501
M2	V2	0.989282
M2	V2	0.999481
M2	V2	0.988281
M2	V2	0.99847
M2	V2	0.979793
M2	V2	0.978059
M2	V2	0.998937
M2	V2	0.991463
M2	V2	0.996087
M2	V2	0.991785
M2	V2	0.997856
M2	V2	0.987704
M2	V3	0.995659
M2	V2	0.987046
M2	V3	0.990299
M2	V3	0.996641
M2	V2	0.990207
M2	V3	0.99709
M2	V2	0.996808
M2	V3	0.989264
M2	V2	0.99852
M2	V3	0.954014
M2	V1	0.995321
M2	V2	0.999259
M2	V2	0.937181
M2	V2	0.999175
M2	V2	0.975904
M2	V2	0.998957
M2	V2	0.995197
M2	V2	0.999452
M2	V2	0.998732
M2	V2	0.999359
M2	V2	0.997122
M2	V2	0.99941
M2	V2	0.998738
M2	V2	0.999651
M2	V2	0.999427
M2	V2	0.995235
M2	V2	0.999413
M2	V2	0.964752
M2	V2	0.994929
M2	V2	0.999916
M2	V2	0.99908
M2	V2	0.99889
M2	V2	0.998221
M2	V2	0.989849
M2	V2	0.997759
M2	V2	0.987946
M2	V2	0.997236
M2	V2	0.998537
M2	V2	0.998488
M2	V2	0.961084
M2	V2	0.998242
M2	V2	0.996078
M2	V2	0.999479
M2	V2	0.994794
M2	V2	0.998528
M2	V3	0.996846
M2	V3	0.987313
M2	V3	0.994278
M2	V3	0.995568
M2	V3	0.979852
M2	V3	0.958234
M2	V3	0.98741
M2	V3	0.965826
M2	V3	0.865264
M2	V3	0.982057
M2	V3	0.842599
M2	V3	0.996689
M2	V3	0.920969
M2	V3	0.978606
M2	V3	0.981108
M2	V3	0.866246
M2	V3	0.950046
M2	V3	0.830477
M2	V3	0.999743
M2	V3	0.798515
M2	V3	0.998264
M2	V3	0.986715
M2	V3	0.998197
M2	V3	0.924255
M2	V3	0.97466
M2	V3	0.677225
M2	V3	0.998993
M2	V3	0.820982
M2	V3	0.999177
M2	V3	0.681961
M2	V3	0.999265
M2	V3	0.795802
M2	V3	0.998944
M2	V3	0.732442
M2	V3	0.994714
M2	V3	0.713867
M2	V3	0.990512
M2	V3	0.89764
M2	V3	0.991297
M2	V3	0.94403
M2	V3	0.997327
M2	V3	0.986205
M2	V3	0.967687
M2	V3	0.997364
M2	V3	0.993236
M2	V3	0.998869
M2	V3	0.94566
M2	V3	0.99937
M2	V3	0.987482
M2	V3	0.999626
M2	V3	0.860958
M2	V3	0.972532
M2	V3	0.999736
M2	V3	0.981389
M2	V3	0.999589
M2	V3	0.948543
M2	V3	0.999848
M2	V3	0.975985
M2	V3	0.992021
M2	Uncategorised	0.987238
M2	V3	0.963472
M2	V2	0.992304
M2	V3	0.982365
M2	V2	0.997581
M2	V3	0.986668
M2	V2	0.99908
M2	V3	0.974484
M2	V2	0.999442
M2	V3	0.980057
M2	V2	0.999527
M2	V3	0.996267
M2	V2	0.99916
M2	V3	0.994271
M2	V2	0.998998
M2	V3	0.973533
M2	V2	0.998788
M2	V2	0.996438
M2	V2	0.958538
M2	V2	0.926312
M2	V3	0.929113
M2	V3	0.970394
M2	V3	0.970617
M2	V3	0.987729
M2	V2	0.927481
M2	V3	0.998096
M2	V2	0.992649
M2	V3	0.998404
M2	V2	0.990233
M2	V3	0.999389
M2	V2	0.995351
M2	V3	0.999729
M2	V2	0.997566
M2	V3	0.998614
M2	V3	0.999169
M2	V2	0.999355
M2	V3	0.998713
M2	V2	0.998618
M2	V3	0.997975
M2	V2	0.998139
M2	V3	0.962272
M2	V2	0.997153
M2	V2	0.998642
M2	V2	0.995015
M2	V2	0.982561
M2	V3	0.985014
M2	V3	0.997555
M2	V3	0.996778
M2	V2	0.998585
M2	V3	0.973256
M2	V2	0.999257
M2	V3	0.969428
M2	V2	0.999456
M2	V3	0.986608
M2	V2	0.999836
M2	V3	0.996701
M2	V2	0.998963
M2	V3	0.995392
M2	V2	0.997798
M2	V3	0.995699
M2	V2	0.996633
M2	V3	0.9888
M2	V2	0.9949
M2	V3	0.99732
M2	V2	0.994113
M2	V2	0.980731
M2	V2	0.934769
M2	V3	0.978777
M2	V3	0.985098
M2	V3	0.99054
M2	V3	0.99342
M2	V2	0.996464
M2	V3	0.998146
M2	V2	0.994875
M2	V3	0.998968
M2	V2	0.998466
M2	V3	0.998443
M2	V2	0.999425
M2	V3	0.995687
M2	V2	0.999675
M2	V3	0.997521
M2	V3	0.974338
M2	V2	0.999045
M2	V3	0.996237
M2	V2	0.999231
M2	V3	0.991448
M2	V2	0.998276
M2	V3	0.943466
M2	V3	0.987712
M2	V2	0.99677
M2	V2	0.994633
M2	V2	0.993169
M2	V2	0.995496
M2	V2	0.998543
M2	V3	0.999201
M2	V3	0.998549
M2	V3	0.998407
M2	V1	0.997415
M2	V1	0.967815
M2	V1	0.998635
M2	V1	0.993868
M2	V1	0.997621
M2	V1	0.995974
M2	V1	0.993677
M2	V1	0.996948
M2	V1	0.988376
M2	V1	0.99869
M2	V1	0.985385
M2	V1	0.998946
M2	V1	0.95812
M2	V1	0.99896
M2	V1	0.908026
M2	V1	0.998846
M2	V1	0.999108
M2	V1	0.998665
M2	V1	0.998981
M2	V1	0.999276
M2	V1	0.998807
M2	V1	0.998089
M2	V1	0.995968

## Sheet: fig_2d
Animal	Area	%VE full model	%VE full model without movements	∆%VE by movements
M1	V2	0.105196	0.10389	0.00130683
M1	V2	0.130318	0.129724	0.000593901
M1	V2	0.0885857	0.089861	-0.0012753
M1	V2	0.146663	0.144863	0.0018003
M1	V2	0.185136	0.185688	-0.000552595
M1	V2	0.0434676	0.0420858	0.00138181
M1	V2	0.0125473	0.0123549	0.000192404
M1	V2	0.0235881	0.0244106	-0.000822484
M1	V2	0.0522226	0.0521314	9.12547e-05
M1	V2	0.0242878	0.0240772	0.000210583
M1	V2	0.0256138	0.0242096	0.00140429
M1	V2	0.0942971	0.0944238	-0.000126779
M1	V2	0.0480817	0.0464383	0.00164336
M1	V2	0.0684406	0.0692054	-0.000764787
M1	V2	0.0421273	0.0401406	0.00198662
M1	V2	0.115078	0.116016	-0.00093776
M1	V2	0.0326853	0.0327206	-3.52859e-05
M1	V2	0.0127547	0.014147	-0.0013923
M1	V2	0.0582679	0.0576059	0.000661969
M1	V2	0.0875381	0.0871264	0.000411689
M1	V2	0.0360408	0.0358317	0.000209093
M1	V2	0.0739192	0.0737742	0.000145018
M1	V2	0.10207	0.102523	-0.000453591
M1	V2	0.0872937	0.08721	8.36849e-05
M1	V2	0.0651153	0.0640606	0.00105464
M1	V2	0.0456327	0.0458887	-0.000256002
M1	V2	0.141323	0.141199	0.00012356
M1	V2	0.0526893	0.0520636	0.00062573
M1	V2	0.178474	0.178049	0.000424623
M1	V2	0.0525892	0.0521513	0.000437915
M1	V2	0.150141	0.148716	0.00142509
M1	V2	0.050843	0.0501274	0.000715613
M1	V2	0.0201976	0.0198877	0.000309944
M1	V2	0.0571427	0.0566389	0.000503838
M1	V2	0.0974104	0.0972531	0.000157297
M1	V1	0.275488	0.273335	0.00215262
M1	V1	0.0703666	0.0701523	0.000214279
M1	V1	0.0555398	0.0552609	0.00027895
M1	V1	0.0658457	0.0654647	0.000380993
M1	V1	0.343716	0.339198	0.00451791
M1	V1	0.0457947	0.040711	0.00508368
M1	V1	0.0416669	0.0398181	0.00184876
M1	V1	0.0412733	0.0407915	0.000481844
M1	V1	0.228162	0.21413	0.0140325
M1	V1	0.0805199	0.0590227	0.0214972
M1	Uncategorised	0.0420412	0.00506818	0.0369731
M1	V2	0.0173091	0.0153003	0.0020088
M1	V2	0.0132582	0.0112672	0.00199103
M1	V2	0.0181417	0.0169702	0.00117153
M1	V2	0.00483745	0.00370938	0.00112808
M1	V1	0.0374314	0.0151241	0.0223073
M1	V1	0.231305	0.230612	0.000693262
M1	V1	0.119663	0.118721	0.000942349
M1	V1	0.231692	0.230279	0.00141281
M1	V1	0.0962319	0.0957783	0.000453651
M1	V1	0.0566011	0.0553173	0.00128382
M1	V1	0.0341347	0.0321864	0.0019483
M1	V1	0.095615	0.0950273	0.000587761
M1	V1	0.0285248	0.0269653	0.00155956
M1	Uncategorised	0.00391048	0.00178426	0.00212622
M1	V2	0.0652015	0.067948	-0.00274658
M1	V2	0.0364917	0.0360547	0.000436962
M1	V2	0.169294	0.169494	-0.000200033
M1	V2	0.419439	0.421145	-0.00170642
M1	V2	0.134177	0.134669	-0.000491738
M1	V2	0.0941985	0.0943226	-0.000124156
M1	V2	0.13063	0.131574	-0.00094372
M1	V2	0.204749	0.205729	-0.000980258
M1	V2	0.0804291	0.0807278	-0.000298738
M1	V2	0.121528	0.121962	-0.000433564
M1	V2	0.240443	0.241445	-0.00100207
M1	V1	0.0816059	0.080806	0.000799954
M1	V1	0.117067	0.115769	0.00129813
M1	V1	0.0608281	0.0593227	0.00150549
M1	V1	0.0722758	0.0715606	0.000715137
M1	V1	0.125646	0.123887	0.00175905
M1	V1	0.0497359	0.0449757	0.00476021
M1	V1	0.0590337	0.055688	0.00334567
M1	V1	0.0662417	0.0595116	0.00673014
M1	V1	0.103198	0.10211	0.00108796
M1	V1	0.0619712	0.0608172	0.00115395
M1	V1	0.146494	0.146072	0.000422239
M1	V1	0.150423	0.149451	0.00097239
M1	V1	0.104464	0.103993	0.000471056
M1	V1	0.165596	0.16433	0.00126523
M1	V1	0.200257	0.198802	0.00145489
M1	V1	0.0872526	0.0863961	0.000856459
M1	V1	0.121489	0.120318	0.00117105
M1	V1	0.069361	0.0684534	0.0009076
M1	V1	0.118924	0.118534	0.000389874
M1	V1	0.207437	0.206116	0.0013206
M1	V1	0.0397193	0.0393922	0.00032711
M1	V1	0.108072	0.106548	0.00152373
M1	V1	0.0365649	0.0362481	0.000316799
M1	V1	0.149743	0.148979	0.000763774
M1	V1	0.129727	0.126766	0.0029611
M1	V1	0.0325828	0.0309139	0.00166881
M1	V1	0.0446963	0.0438439	0.000852406
M1	V1	0.0166923	0.0131916	0.0035007
M1	V1	0.0279205	0.0266258	0.00129479
M1	V1	0.219865	0.213829	0.0060364
M1	V1	0.129715	0.128033	0.00168204
M1	V1	0.0348055	0.0344698	0.000335753
M1	V1	0.0588768	0.0583999	0.000476897
M1	V1	0.15896	0.158264	0.000695407
M1	V1	0.183696	0.17066	0.013035
M1	V1	0.114374	0.114392	-1.83582e-05
M1	V1	0.143807	0.143479	0.000327766
M1	V1	0.0385287	0.0381945	0.000334203
M1	V1	0.144474	0.143983	0.000490487
M1	V1	0.113602	0.113205	0.00039655
M1	V1	0.163298	0.162883	0.000414968
M1	V1	0.222051	0.221438	0.000613272
M1	V1	0.0470824	0.0433465	0.00373596
M1	V1	0.331802	0.330977	0.00082463
M1	V1	0.0342679	0.0338717	0.000396252
M1	V1	0.0602341	0.0596538	0.000580251
M1	V1	0.110252	0.108816	0.00143594
M1	V1	0.0656326	0.0422815	0.0233511
M1	V1	0.0995226	0.0991469	0.000375688
M1	V1	0.0628965	0.0624834	0.00041306
M1	V1	0.0871568	0.0866077	0.000549138
M1	V1	0.158336	0.157068	0.00126827
M1	V1	0.0991651	0.0983228	0.000842273
M1	V1	0.210767	0.210553	0.000214159
M1	V1	0.0654647	0.0651335	0.000331223
M1	V3	0.050673	0.0500252	0.000647843
M1	V3	0.0524892	0.0517073	0.000781834
M1	V3	0.0417246	0.0410445	0.000680029
M1	V3	0.0298474	0.0294404	0.00040704
M1	V3	0.0567105	0.0557799	0.000930548
M1	V3	0.0633902	0.0629965	0.000393689
M1	V3	0.0577465	0.0565224	0.0012241
M1	V3	0.0200012	0.0197232	0.000277996
M1	V3	0.0211247	0.0208732	0.000251532
M1	V3	0.022066	0.0216864	0.000379622
M1	V3	0.0351468	0.0347306	0.00041616
M1	V3	0.0178099	0.0174853	0.000324607
M1	V3	0.00538665	0.0049305	0.000456154
M1	V3	0.0438978	0.0434884	0.000409424
M1	V3	0.0283869	0.0281756	0.000211298
M1	V3	0.036652	0.0362418	0.000410199
M1	V3	0.0280385	0.0274081	0.000630379
M1	V3	0.14746	0.146309	0.00115085
M1	V3	0.0175993	0.0176652	-6.58631e-05
M1	V3	0.0247889	0.0244298	0.000359118
M1	V3	0.0848997	0.0841728	0.000726879
M1	V3	0.0101518	0.00982565	0.000326157
M1	V3	0.0306641	0.0305181	0.000146091
M1	V3	0.0382544	0.0379666	0.000287771
M1	V3	0.0413882	0.0408488	0.000539362
M1	V3	0.119539	0.116225	0.00331342
M1	V3	0.0427607	0.0425764	0.000184298
M1	V3	0.0343277	0.0329134	0.0014143
M1	V3	0.0111836	0.0109863	0.000197232
M1	V3	0.0255449	0.0253978	0.000147164
M1	V3	0.0960168	0.0951846	0.00083226
M1	V3	0.0322399	0.0317256	0.000514328
M1	V3	0.0304133	0.0294486	0.000964701
M1	V3	0.0554034	0.0548432	0.000560224
M1	V3	0.0255343	0.0251276	0.000406682
M1	V3	0.0268503	0.0258552	0.0009951
M1	V3	0.020862	0.0206079	0.000254095
M1	V3	0.0580131	0.0576668	0.000346363
M1	V3	0.168536	0.16741	0.00112575
M1	V3	0.0763571	0.0761154	0.000241756
M1	V3	0.114151	0.113286	0.000864983
M1	V3	0.106948	0.106811	0.000137389
M1	V3	0.0798682	0.0795906	0.000277579
M1	V3	0.0512865	0.051087	0.000199497
M1	V3	0.113895	0.111202	0.00269306
M1	V3	0.0278884	0.0271693	0.00071907
M1	V3	0.0169976	0.0158326	0.00116503
M1	V3	0.014491	0.013889	0.000602007
M1	V3	0.0572493	0.0561281	0.00112122
M1	V3	0.0480528	0.0473872	0.000665665
M1	V3	0.0382267	0.037473	0.000753701
M1	V3	0.022172	0.0222028	-3.08156e-05
M1	V3	0.0175489	0.0171258	0.000423014
M1	V3	0.0163504	0.0157125	0.000637949
M1	V3	0.0233235	0.0224231	0.000900388
M1	V3	0.0419064	0.0409251	0.000981331
M1	V3	0.0937333	0.0924939	0.00123942
M1	V3	0.0928566	0.0916115	0.00124514
M1	V3	0.0119357	0.0114638	0.00047195
M1	V3	0.0532429	0.0516646	0.00157827
M1	V2	0.012193	0.0117926	0.000400424
M1	V2	0.0352736	0.0348828	0.000390768
M1	V2	0.105517	0.103739	0.00177807
M1	V2	0.0118132	0.00929725	0.00251591
M1	V2	0.0482275	0.0477083	0.000519216
M1	V2	0.0760878	0.0723005	0.00378734
M1	V2	0.0374723	0.0364512	0.00102115
M1	V2	0.0662327	0.0654027	0.000830054
M1	V1	0.201535	0.197623	0.00391197
M1	V1	0.0363456	0.0358533	0.000492334
M1	V1	0.0326029	0.0318508	0.000752151
M1	V1	0.0932229	0.0916556	0.00156724
M1	V1	0.0781901	0.0766922	0.00149786
M1	V1	0.0217683	0.0199062	0.00186211
M1	V1	0.0173011	0.0164155	0.000885546
M1	V1	0.0284044	0.0256397	0.0027647
M1	V1	0.05523	0.0539252	0.00130475
M1	V1	0.199764	0.197072	0.00269186
M1	V1	0.0815813	0.0809311	0.000650227
M1	V1	0.24501	0.242553	0.00245744
M1	V1	0.172575	0.171601	0.000974059
M1	V1	0.0369834	0.0251835	0.0117999
M1	V1	0.0237058	0.0227768	0.000928998
M1	V1	0.0811501	0.0802371	0.000912964
M1	V1	0.0969442	0.0964804	0.000463843
M1	V1	0.136184	0.134399	0.00178528
M1	V1	0.230468	0.226361	0.00410736
M1	V1	0.0386996	0.0381512	0.000548422
M1	V1	0.0766364	0.0758585	0.0007779
M1	V1	0.084759	0.0842295	0.000529528
M1	V1	0.251512	0.250438	0.00107414
M1	V1	0.069787	0.068931	0.000855982
M1	V1	0.223135	0.216462	0.00667256
M1	V1	0.105718	0.104274	0.00144428
M1	V1	0.020641	0.0202287	0.000412226
M1	V1	0.0343841	0.034088	0.000296175
M1	V1	0.0514678	0.0509856	0.000482202
M1	V1	0.0294576	0.0289663	0.000491321
M1	V1	0.283876	0.282403	0.00147313
M1	V1	0.099184	0.0951078	0.00407618
M1	V1	0.0502617	0.047883	0.00237876
M1	V1	0.0653596	0.0639722	0.00138736
M1	V1	0.308402	0.307181	0.0012207
M1	V1	0.453575	0.452574	0.00100094
M1	V1	0.195435	0.194313	0.00112253
M1	V1	0.147962	0.146744	0.00121844
M1	V1	0.0394597	0.0393565	0.000103176
M1	V1	0.145511	0.144266	0.0012449
M1	V1	0.0519245	0.0516198	0.000304759
M1	V1	0.0944119	0.0937808	0.000631154
M1	V1	0.149692	0.147881	0.00181055
M1	V1	0.122167	0.121092	0.00107467
M1	V1	0.0634189	0.0627333	0.000685573
M1	V1	0.145237	0.144536	0.000700951
M1	V1	0.0675839	0.0637996	0.0037843
M1	V1	0.0504367	0.0445766	0.00586009
M1	V1	0.0440388	0.041433	0.0026058
M1	V1	0.118542	0.113996	0.00454599
M1	V1	0.0498065	0.0489478	0.000858665
M1	V1	0.0644335	0.0637786	0.000654936
M1	V1	0.0493705	0.0477641	0.0016064
M1	V1	0.169418	0.162985	0.00643259
M1	V1	0.0339584	0.0319067	0.00205165
M1	V1	0.0213967	0.0204059	0.000990748
M1	V1	0.0782436	0.0779536	0.000289977
M1	V1	0.101211	0.100308	0.000902891
M1	V1	0.10509	0.104405	0.000685155
M1	V1	0.291909	0.291083	0.000826001
M1	V1	0.0410755	0.0391188	0.00195664
M1	V1	0.0756779	0.0723423	0.0033356
M1	V1	0.133143	0.131878	0.00126505
M1	V1	0.147338	0.145518	0.00181985
M1	V1	0.199675	0.192556	0.00711894
M1	V1	0.0294543	0.0287498	0.000704527
M1	V1	0.37356	0.369233	0.00432688
M1	V1	0.252853	0.252001	0.000852168
M1	V1	0.128228	0.125572	0.00265664
M1	V1	0.265147	0.263923	0.00122356
M1	V1	0.213485	0.209593	0.00389153
M1	V1	0.103553	0.102298	0.00125492
M1	V1	0.407172	0.402695	0.0044769
M1	V1	0.205261	0.204671	0.000589371
M1	V1	0.0817798	0.0814635	0.000316322
M1	V1	0.0428934	0.0357033	0.00719011
M1	V1	0.0589218	0.0587769	0.000144899
M1	V1	0.116892	0.116742	0.00014925
M1	V1	0.215298	0.215402	-0.00010407
M1	V1	0.039391	0.0371239	0.00226712
M1	V1	0.295284	0.293555	0.00172925
M1	V1	0.0820559	0.0814775	0.000578403
M1	V1	0.205606	0.205469	0.000136375
M1	V1	0.307857	0.308044	-0.000187635
M1	V1	0.218998	0.218976	2.18749e-05
M1	V1	0.109116	0.108226	0.000890136
M1	V1	0.124291	0.12373	0.000561416
M1	V1	0.0561295	0.0562196	-9.01222e-05
M1	V1	0.293733	0.29244	0.00129235
M1	V1	0.0817235	0.0735187	0.00820476
M1	V1	0.0711975	0.0690625	0.00213504
M1	V1	0.0752432	0.0748591	0.000384152
M1	V1	0.0730705	0.0726228	0.00044775
M1	V1	0.117058	0.114927	0.0021311
M1	V1	0.169348	0.167799	0.00154889
M1	V1	0.159957	0.158079	0.00187784
M1	V1	0.109193	0.0990181	0.010175
M1	V2	0.119153	0.119159	-6.31809e-06
M1	V2	0.0186903	0.0185131	0.000177145
M1	V2	0.065067	0.0654288	-0.0003618
M1	V2	0.0949982	0.0951783	-0.000180066
M1	V2	0.0200621	0.0202203	-0.000158191
M1	V2	0.0253216	0.0261652	-0.000843585
M1	V2	0.0660363	0.0666463	-0.000609934
M1	V2	0.0920556	0.0920747	-1.91331e-05
M1	V2	0.0273165	0.0270891	0.000227451
M1	V2	0.0357576	0.0359916	-0.000234008
M1	V2	0.013144	0.013533	-0.00038898
M1	V2	0.0822008	0.0777904	0.00441045
M1	V2	0.138094	0.133035	0.00505883
M1	V2	0.24556	0.231869	0.0136912
M1	V2	0.0362306	0.0359356	0.000295043
M1	V2	0.08718	0.0866848	0.000495255
M1	V2	0.0599762	0.0593966	0.000579596
M1	V2	0.0267041	0.026397	0.000307083
M1	V2	0.168289	0.166415	0.00187409
M1	V2	0.0685852	0.0673522	0.00123292
M1	V2	0.0652576	0.0648504	0.000407219
M1	V2	0.0227737	0.0221046	0.000669062
M1	V2	0.148069	0.147303	0.000766397
M1	V2	0.0759386	0.0754758	0.00046283
M1	V1	0.110057	0.10895	0.00110757
M1	V1	0.219483	0.218279	0.00120437
M1	V1	0.0687488	0.0662827	0.00246608
M1	Uncategorised	0.16918	0.167413	0.0017674
M1	Uncategorised	0.155024	0.126522	0.0285023
M1	Uncategorised	0.145211	0.144755	0.000455916
M1	Uncategorised	0.0711832	0.0691718	0.00201142
M1	Uncategorised	0.0195761	0.0183474	0.00122875
M1	Uncategorised	0.0700324	0.0686092	0.00142318
M1	Uncategorised	0.117286	0.116163	0.00112307
M1	Uncategorised	0.149804	0.145917	0.003887
M1	Uncategorised	0.0901033	0.0855255	0.00457776
M1	Uncategorised	0.0509808	0.0500818	0.000898957
M1	Uncategorised	0.399728	0.39502	0.00470805
M1	Uncategorised	0.0817475	0.0821501	-0.000402629
M1	Uncategorised	0.0436242	0.0392302	0.00439405
M1	Uncategorised	0.181756	0.180914	0.000842392
M1	Uncategorised	0.0213957	0.0193282	0.00206745
M1	Uncategorised	0.0781955	0.0660664	0.0121291
M1	Uncategorised	0.0463667	0.0453698	0.000996888
M1	Uncategorised	0.381254	0.363327	0.0179276
M1	Uncategorised	0.212751	0.203782	0.00896835
M1	Uncategorised	0.0912601	0.0609893	0.0302708
M1	V1	0.154403	0.153646	0.000756621
M1	V1	0.12269	0.121801	0.000888467
M1	V3	0.0948393	0.0897408	0.00509858
M1	V3	0.0220965	0.020898	0.00119847
M1	V3	0.0409799	0.0395414	0.0014385
M1	V3	0.0134819	0.0127186	0.000763297
M1	V3	0.0898986	0.0895492	0.000349343
M1	V3	0.0289206	0.0277643	0.00115627
M1	V3	0.0161649	0.0148022	0.00136268
M1	V3	0.00621605	0.00557548	0.000640571
M1	V3	0.0275601	0.0265896	0.000970423
M1	V3	0.0360401	0.0353801	0.000660002
M1	V2	0.196485	0.195568	0.000917017
M1	V2	0.0974934	0.0956386	0.00185478
M1	V2	0.253311	0.25289	0.000420451
M1	V2	0.16884	0.167837	0.00100279
M1	V2	0.190531	0.190183	0.000347853
M1	V2	0.0489389	0.048585	0.000353932
M1	V2	0.167292	0.166427	0.000865281
M1	V3	0.0493302	0.0489062	0.000423968
M1	V3	0.172331	0.171532	0.000799239
M1	V3	0.0997599	0.098715	0.00104493
M1	V3	0.0521864	0.051923	0.000263393
M1	V3	0.0301069	0.0300364	7.04527e-05
M1	V3	0.0917091	0.0914556	0.000253499
M1	V3	0.0870514	0.0868379	0.000213504
M1	V3	0.0232184	0.0231058	0.000112593
M1	V3	0.0254682	0.0254443	2.39611e-05
M1	V3	0.133447	0.13255	0.000897408
M1	V3	0.0998016	0.0991112	0.000690401
M1	V3	0.0547296	0.0545892	0.000140429
M1	V3	0.14077	0.139942	0.000828028
M1	V3	0.101065	0.10077	0.000294924
M1	V1	0.095575	0.0949379	0.000637174
M1	V1	0.070643	0.0702314	0.00041163
M1	V1	0.0688645	0.0661171	0.00274736
M1	V1	0.0300955	0.0295722	0.000523269
M1	V3	0.0267892	0.0260841	0.000705063
M1	V3	0.0280786	0.0266126	0.00146598
M1	V3	0.24395	0.243839	0.000110924
M1	V3	0.0648133	0.0642521	0.000561237
M1	V3	0.0494267	0.0494564	-2.97427e-05
M1	V3	0.240647	0.238778	0.00186825
M1	V3	0.224233	0.223226	0.00100684
M1	V3	0.0816463	0.0812902	0.000356078
M1	V1	0.336153	0.335957	0.00019598
M1	V1	0.0947233	0.0936011	0.00112218
M1	V1	0.2007	0.199952	0.000747323
M1	V1	0.097114	0.0929652	0.00414884
M1	V1	0.0463182	0.0458409	0.000477314
M1	V1	0.0584667	0.057914	0.000552773
M1	V1	0.0371717	0.036342	0.000829697
M1	V1	0.168031	0.167686	0.000345409
M1	V1	0.150641	0.150711	-7.03335e-05
M1	V1	0.0402313	0.0400626	0.000168681
M1	V1	0.151193	0.151113	8.04663e-05
M1	V1	0.201098	0.200996	0.000102699
M1	V1	0.152197	0.152081	0.000115752
M1	V1	0.133614	0.133552	6.26445e-05
M1	V1	0.263049	0.262366	0.000683069
M1	V1	0.0509975	0.0511812	-0.000183702
M1	V1	0.101621	0.101268	0.000353217
M1	V1	0.0665928	0.0629998	0.00359291
M1	V1	0.0568659	0.0495405	0.00732547
M1	V1	0.0831613	0.0822703	0.00089097
M1	V1	0.0998455	0.0992202	0.000625253
M1	V1	0.0344954	0.0348119	-0.000316501
M1	V1	0.0698076	0.069784	2.35438e-05
M1	V1	0.0395605	0.03925	0.00031054
M1	V1	0.146827	0.146169	0.000658393
M1	V1	0.143381	0.142532	0.00084877
M1	V2	0.0265036	0.0264408	6.28233e-05
M1	V2	0.0674661	0.0672894	0.000176728
M1	V2	0.0961031	0.0956158	0.000487328
M1	V1	0.0567525	0.0549403	0.00181222
M1	Uncategorised	0.118408	0.113415	0.00499314
M1	V2	0.0723735	0.0723347	3.88026e-05
M1	V1	0.281368	0.281006	0.000361741
M1	V1	0.125499	0.125283	0.000215411
M1	V1	0.33959	0.335355	0.00423551
M1	V1	0.083859	0.0835927	0.000266373
M1	V2	0.0710965	0.0708008	0.000295639
M1	V2	0.132383	0.132252	0.000131786
M1	V2	0.363404	0.363449	-4.42863e-05
M1	V2	0.0759388	0.0757441	0.000194669
M1	V2	0.10939	0.109359	3.09944e-05
M1	V2	0.0519382	0.0514529	0.000485361
M1	V2	0.0593656	0.0523434	0.0070222
M1	V2	0.0277609	0.0247435	0.00301737
M1	V2	0.180473	0.178859	0.00161439
M1	V2	0.0856263	0.0838864	0.00173992
M1	V2	0.134945	0.133773	0.00117159
M1	V2	0.0437999	0.0356828	0.00811708
M1	V2	0.0196565	0.0187146	0.000941932
M1	V2	0.0281811	0.0278314	0.00034976
M1	V2	0.0383117	0.0374449	0.00086683
M1	V2	0.0434473	0.0433811	6.62208e-05
M1	V2	0.0339732	0.0338656	0.000107646
M1	V2	0.0247372	0.0244633	0.000273883
M1	V2	0.12066	0.120408	0.000251889
M1	V2	0.0421055	0.0415804	0.000525117
M1	V2	0.0375626	0.0358306	0.00173205
M1	V2	0.037026	0.0364584	0.000567615
M1	V2	0.042254	0.0421928	6.1214e-05
M1	V2	0.0872323	0.0869456	0.000286698
M1	V1	0.135556	0.134521	0.00103498
M1	V1	0.0770118	0.061434	0.0155778
M1	V2	0.181213	0.180983	0.000230372
M1	V2	0.0879863	0.0877302	0.000256121
M1	V2	0.0216698	0.0213603	0.000309527
M1	V2	0.0869668	0.0863956	0.000571132
M1	V2	0.149695	0.149396	0.000298917
M1	V3	0.0717146	0.0713209	0.000393689
M1	V3	0.0465433	0.0463123	0.000230968
M1	V3	0.0993756	0.0993268	4.88162e-05
M1	V3	0.031075	0.0308111	0.00026387
M1	V3	0.0282704	0.027862	0.000408351
M1	V3	0.040918	0.0404868	0.00043124
M1	V3	0.0148345	0.0147642	7.03335e-05
M1	V3	0.0187934	0.0184786	0.000314772
M1	V3	0.0364006	0.0362735	0.000127077
M1	V3	0.0345745	0.0344378	0.000136733
M1	V3	0.0706416	0.070534	0.000107646
M1	V3	0.0455622	0.0445079	0.00105429
M1	V3	0.033874	0.0335422	0.000331819
M1	V3	0.076723	0.0762969	0.000426173
M1	V3	0.0392858	0.03917	0.000115871
M1	V3	0.0382699	0.0381486	0.000121355
M1	V3	0.0701275	0.0699019	0.000225604
M1	V3	0.0947697	0.0939725	0.000797212
M1	V3	0.0310106	0.0299416	0.00106907
M1	V3	0.0430952	0.0419159	0.00117928
M1	V3	0.0332156	0.032637	0.000578582
M1	V3	0.0911256	0.0903105	0.000815153
M1	V3	0.101434	0.100592	0.000841677
M1	V3	0.0118768	0.0117053	0.000171483
M1	V3	0.0478324	0.0479694	-0.000136971
M1	V3	0.0324496	0.0322668	0.000182807
M1	V3	0.0226614	0.0223438	0.000317693
M1	V3	0.0161944	0.0157895	0.000404894
M1	V3	0.0409466	0.0404563	0.000490308
M1	V3	0.055631	0.0551271	0.000503898
M1	V3	0.00756091	0.00771999	-0.000159085
M1	V3	0.0485631	0.0483867	0.00017637
M1	V3	0.0384399	0.0386062	-0.000166297
M1	V3	0.0622121	0.0622637	-5.16176e-05
M1	V3	0.0365533	0.0363006	0.000252664
M1	V3	0.0386606	0.0384251	0.000235558
M1	V3	0.195012	0.193678	0.00133401
M1	V3	0.0510718	0.0506946	0.000377238
M1	V3	0.0401577	0.0398704	0.000287294
M1	V3	0.0493158	0.0492516	6.41942e-05
M1	V3	0.0213179	0.0213046	1.32918e-05
M1	V3	0.0433782	0.0436326	-0.000254393
M1	V3	0.0319663	0.0313689	0.000597477
M1	V3	0.0658303	0.0655771	0.000253201
M1	V3	0.101408	0.101112	0.00029546
M1	V3	0.0337708	0.0330449	0.000725865
M1	V3	0.0202802	0.019354	0.000926256
M1	V3	0.00795209	0.0076673	0.000284791
M1	V3	0.055552	0.05536	0.000192046
M1	V3	0.0993879	0.0992317	0.000156224
M1	V3	0.24508	0.244237	0.000843346
M1	V3	0.0950735	0.0948845	0.000189066
M1	V3	0.0904191	0.0905026	-8.35657e-05
M1	V3	0.0668128	0.0664798	0.000332952
M1	V3	0.1029	0.102673	0.00022769
M1	V3	0.0344312	0.0342537	0.000177562
M1	V1	0.115441	0.114578	0.000863075
M1	V1	0.104481	0.103826	0.000654995
M1	V1	0.122836	0.120042	0.00279379
M1	V1	0.13209	0.130164	0.00192583
M1	V1	0.0446912	0.044723	-3.17693e-05
M1	V1	0.0281274	0.0278069	0.000320435
M1	V1	0.102247	0.101453	0.000794709
M1	V1	0.0951406	0.0934568	0.00168383
M1	V1	0.0756117	0.0713925	0.00421911
M1	V1	0.23089	0.230399	0.000491261
M1	Uncategorised	0.0109401	0.0102946	0.000645459
M1	V2	0.0923516	0.0912799	0.00107169
M1	V1	0.193612	0.192344	0.00126749
M1	V1	0.141601	0.14	0.0016011
M1	V1	0.0706555	0.05529	0.0153655
M1	V1	0.0737103	0.0738385	-0.00012821
M1	V1	0.174666	0.173609	0.00105643
M1	V1	0.190858	0.186005	0.00485367
M1	V1	0.053041	0.0527073	0.000333726
M1	V1	0.098588	0.098271	0.000316977
M1	V1	0.175471	0.174807	0.000664294
M1	V1	0.164352	0.163173	0.00117815
M1	V1	0.131445	0.130602	0.000842273
M1	V1	0.0268511	0.0263032	0.000547826
M1	V2	0.0476872	0.0465053	0.0011819
M1	V3	0.0698809	0.0480372	0.0218437
M1	V3	0.068823	0.0678652	0.000957847
M1	V3	0.0450064	0.0447841	0.000222325
M1	V3	0.115346	0.114988	0.000358164
M1	V3	0.183048	0.182576	0.000471532
M1	V3	0.0767953	0.0762109	0.000584424
M1	V3	0.019235	0.0188467	0.000388265
M1	V3	0.165074	0.164077	0.000997066
M1	V3	0.0184651	0.0180801	0.000384986
M1	V3	0.15763	0.156227	0.00140327
M1	V3	0.0256792	0.0237894	0.00188982
M1	V3	0.120311	0.119694	0.000617027
M1	Uncategorised	0.359069	0.357471	0.0015974
M1	Uncategorised	0.262997	0.261133	0.00186467
M1	Uncategorised	0.0167258	0.00826341	0.00846243
M1	Uncategorised	0.114688	0.113316	0.00137162
M1	Uncategorised	0.0596972	0.059303	0.000394225
M1	Uncategorised	0.146995	0.146318	0.000677049
M1	Uncategorised	0.0536017	0.0535159	8.58307e-05
M1	Uncategorised	0.064732	0.0637086	0.00102335
M1	Uncategorised	0.144159	0.143918	0.00024122
M1	Uncategorised	0.1158	0.115391	0.000409722
M1	Uncategorised	0.208251	0.207114	0.00113654
M1	Uncategorised	0.045941	0.0455922	0.000348747
M1	Uncategorised	0.111807	0.111144	0.00066334
M1	Uncategorised	0.040002	0.0325135	0.00748855
M1	V1	0.0336583	0.0321244	0.00153393
M1	V1	0.147184	0.145678	0.00150692
M1	V1	0.222539	0.222047	0.000492215
M1	V1	0.0210574	0.0207275	0.000329912
M1	V1	0.103137	0.101721	0.00141668
M1	V1	0.221833	0.220246	0.00158709
M1	V1	0.199629	0.198268	0.00136119
M1	V1	0.0711825	0.0689324	0.00225013
M1	V1	0.331407	0.328133	0.00327361
M1	V1	0.0963886	0.0950058	0.00138277
M1	V1	0.0723283	0.0717561	0.000572264
M1	V1	0.183205	0.181623	0.00158197
M1	V1	0.0408666	0.0404733	0.000393271
M1	V1	0.136546	0.134915	0.00163037
M1	V1	0.200621	0.198343	0.00227839
M1	V1	0.0572826	0.0545222	0.00276041
M1	V1	0.0468099	0.0439546	0.00285536
M1	V3	0.0696481	0.0687729	0.000875235
M1	V3	0.0289856	0.028438	0.000547588
M1	V3	0.119062	0.117926	0.0011369
M1	V3	0.198522	0.194361	0.00416064
M1	V3	0.199666	0.198606	0.00106031
M1	V3	0.0373619	0.0364984	0.000863433
M1	V3	0.0413812	0.0406207	0.000760496
M1	V3	0.0123392	0.0113957	0.000943542
M1	V3	0.113324	0.112238	0.00108558
M1	V3	0.058436	0.0580478	0.000388205
M1	V3	0.0374885	0.0370693	0.000419199
M1	V3	0.0361147	0.0357208	0.000393867
M1	V3	0.101969	0.100947	0.00102198
M1	V3	0.197781	0.195552	0.00222903
M1	V1	0.104728	0.102854	0.00187361
M1	V1	0.0730955	0.0712544	0.00184107
M1	V1	0.0802306	0.0795792	0.000651419
M1	V1	0.043409	0.0425286	0.00088042
M1	V2	0.0293748	0.0293521	2.27094e-05
M1	V2	0.0232453	0.0232975	-5.22137e-05
M1	V2	0.051189	0.0511563	3.2723e-05
M1	V1	0.0707841	0.0657208	0.0050633
M1	V2	0.159919	0.159705	0.000213742
M1	V2	0.0420124	0.0418494	0.000162959
M1	V2	0.0388633	0.0382043	0.000659049
M1	V2	0.0497274	0.0495047	0.000222683
M1	V2	0.0375461	0.0365721	0.000973999
M1	V2	0.0293346	0.0289741	0.000360548
M1	V2	0.0624622	0.0617813	0.000680864
M1	V1	0.128199	0.127511	0.000688612
M1	V3	0.0535059	0.0533683	0.000137627
M1	V3	0.0665596	0.0661856	0.000374019
M1	V3	0.193561	0.192574	0.000987709
M1	V3	0.110652	0.110088	0.000563681
M1	V3	0.169706	0.168667	0.00103885
M1	V3	0.0950682	0.0942342	0.000833988
M1	V3	0.0172777	0.016242	0.00103569
M1	V3	0.110739	0.108897	0.00184172
M1	V3	0.0416189	0.0409282	0.000690699
M1	V3	0.0653595	0.0612777	0.00408185
M1	V3	0.103735	0.0907602	0.0129745
M1	V3	0.0918474	0.0912324	0.000615001
M1	V3	0.29133	0.288473	0.00285715
M1	V3	0.0707545	0.0695125	0.00124198
M1	V3	0.147975	0.147006	0.000969052
M1	V3	0.0425536	0.0423987	0.000154912
M1	V3	0.0504261	0.0491632	0.00126296
M1	V3	0.0140441	0.0137407	0.000303388
M1	V3	0.0545118	0.0546042	-9.23872e-05
M1	V3	0.0418687	0.0414461	0.000422597
M1	V3	0.0421435	0.0408366	0.00130695
M1	V3	0.0756849	0.0748837	0.000801206
M1	V3	0.053883	0.0522529	0.00163007
M1	V3	0.0774739	0.0739081	0.00356579
M1	V1	0.0107569	0.00995523	0.000801682
M1	Uncategorised	0.0945394	0.0946301	-9.07183e-05
M1	Uncategorised	0.109661	0.104757	0.00490361
M1	V2	0.0841188	0.0843081	-0.000189245
M1	V2	0.0608996	0.0614595	-0.000559866
M1	V2	0.118035	0.116979	0.00105566
M1	V1	0.0383486	0.0351019	0.00324661
M1	V1	0.113016	0.112921	9.49502e-05
M1	V2	0.0674642	0.068005	-0.000540733
M1	V2	0.0879548	0.0885519	-0.000597119
M1	V1	0.0439191	0.0429469	0.000972211
M1	V1	0.167346	0.167228	0.000117183
M1	V1	0.0388878	0.0386554	0.000232399
M1	V1	0.029931	0.0295492	0.000381768
M1	V1	0.0106993	0.00927848	0.0014208
M1	V1	0.0197362	0.0192017	0.000534534
M1	V1	0.0416989	0.041725	-2.61664e-05
M1	Uncategorised	0.0372998	0.036822	0.000477791
M1	Uncategorised	0.0110043	0.0111592	-0.000154912
M1	Uncategorised	0.124721	0.124122	0.000598848
M1	V2	0.0633379	0.0627776	0.000560224
M1	V2	0.0765805	0.0768968	-0.000316262
M1	V2	0.0319443	0.0319153	2.89679e-05
M1	V2	0.0654874	0.0650956	0.000391781
M1	V1	0.123548	0.121186	0.00236225
M2	V2	0.121142	0.121001	0.000141524
M2	V2	0.0524479	0.051446	0.00100197
M2	V2	0.146521	0.144701	0.00181977
M2	V2	0.0515916	0.0489855	0.00260615
M2	V2	0.109919	0.109297	0.00062222
M2	V2	0.0706228	0.0695059	0.00111689
M2	V2	0.159695	0.159555	0.000139609
M2	V2	0.121842	0.121063	0.000778913
M2	V2	0.240648	0.240603	4.4331e-05
M2	V2	0.1263	0.126326	-2.58088e-05
M2	V2	0.320581	0.320321	0.000259429
M2	V2	0.0796428	0.0798413	-0.000198483
M2	V2	0.292989	0.293237	-0.000247985
M2	V2	0.0886761	0.0881668	0.000509366
M2	V2	0.152308	0.152401	-9.2864e-05
M2	V2	0.0690245	0.0680088	0.00101574
M2	V2	0.0432857	0.0423647	0.000920963
M2	V2	0.191483	0.191443	4.00394e-05
M2	V2	0.0862612	0.0856903	0.000570908
M2	V2	0.0817217	0.0813395	0.000382178
M2	V2	0.0720224	0.0718183	0.000204079
M2	V2	0.101508	0.0992974	0.00221011
M2	V2	0.0468102	0.0464272	0.000383005
M2	V3	0.0829999	0.0824179	0.000582002
M2	V2	0.0335454	0.0310405	0.00250492
M2	V3	0.050318	0.0499279	0.000390176
M2	V3	0.0570042	0.0397156	0.0172886
M2	V2	0.0422108	0.0378858	0.00432499
M2	V3	0.0695592	0.0651039	0.00445529
M2	V2	0.0919268	0.087166	0.00476086
M2	V3	0.0402612	0.0376019	0.00265931
M2	V2	0.175843	0.174513	0.00133005
M2	V3	0.0262381	0.0253071	0.00093098
M2	V1	0.0631412	0.0587494	0.00439182
M2	V2	0.202747	0.202813	-6.5729e-05
M2	V2	0.0102982	0.009911	0.000387192
M2	V2	0.224586	0.224707	-0.000121012
M2	V2	0.0229746	0.0223313	0.000643319
M2	V2	0.234219	0.235138	-0.00091818
M2	V2	0.0606836	0.0595233	0.00116029
M2	V2	0.228757	0.228695	6.24806e-05
M2	V2	0.112399	0.108959	0.00343996
M2	V2	0.182825	0.182062	0.000763342
M2	V2	0.125152	0.122	0.00315189
M2	V2	0.218475	0.218265	0.0002103
M2	V2	0.158231	0.155069	0.00316192
M2	V2	0.28558	0.285045	0.000535369
M2	V2	0.236043	0.235391	0.0006513
M2	V2	0.084174	0.0834798	0.00069429
M2	V2	0.302999	0.301917	0.00108221
M2	V2	0.0190509	0.0187876	0.000263317
M2	V2	0.0440072	0.0438305	0.000176713
M2	V2	0.43003	0.428915	0.00111437
M2	V2	0.206844	0.206503	0.00034073
M2	V2	0.138901	0.138019	0.000881746
M2	V2	0.131771	0.130891	0.000879928
M2	V2	0.0436901	0.0414866	0.00220355
M2	V2	0.114323	0.11475	-0.000427008
M2	V2	0.0442471	0.0434053	0.000841804
M2	V2	0.0993126	0.0989865	0.00032609
M2	V2	0.153034	0.152862	0.000172451
M2	V2	0.165833	0.160366	0.00546707
M2	V2	0.0198136	0.018741	0.00107254
M2	V2	0.133301	0.132271	0.00102997
M2	V2	0.0850175	0.08248	0.00253744
M2	V2	0.254799	0.254754	4.57466e-05
M2	V2	0.0663504	0.0651244	0.00122602
M2	V2	0.15721	0.152247	0.00496298
M2	V3	0.0640881	0.0392918	0.0247963
M2	V3	0.0334142	0.0229966	0.0104175
M2	V3	0.0403868	0.0246467	0.0157401
M2	V3	0.0370199	0.0234778	0.013542
M2	V3	0.0247323	0.0169829	0.00774939
M2	V3	0.0135739	0.0100721	0.00350182
M2	V3	0.0364787	0.0348597	0.00161896
M2	V3	0.0148782	0.0129107	0.00196755
M2	V3	0.00289741	0.00213219	0.00076522
M2	V3	0.0303266	0.0275431	0.00278349
M2	V3	0.00193753	0.00161087	0.000326653
M2	V3	0.105374	0.102871	0.00250389
M2	V3	0.00566292	0.00490672	0.000756199
M2	V3	0.0166306	0.015273	0.0013576
M2	V3	0.0188475	0.0134464	0.00540111
M2	V3	0.00458783	0.00360093	0.000986897
M2	V3	0.0168587	0.0151412	0.00171747
M2	V3	0.00530906	0.00434166	0.0009674
M2	V3	0.0928994	0.0557569	0.0371425
M2	V3	0.00267228	0.00231241	0.000359869
M2	V3	0.0864657	0.0456208	0.0408449
M2	V3	0.0305682	0.0269368	0.00363143
M2	V3	0.0571346	0.0326513	0.0244832
M2	V3	0.00539612	0.00430793	0.0010882
M2	V3	0.0222343	0.0139139	0.00832039
M2	V3	0.000975356	0.000537761	0.000437595
M2	V3	0.179763	0.179018	0.000744402
M2	V3	0.00280827	0.00230662	0.000501642
M2	V3	0.254266	0.253081	0.00118539
M2	V3	0.000892752	0.000543264	0.000349487
M2	V3	0.236105	0.235254	0.000850454
M2	V3	0.00253474	0.0020139	0.000520838
M2	V3	0.228633	0.227018	0.00161503
M2	V3	0.00134485	0.000765351	0.000579499
M2	V3	0.0950982	0.0932436	0.00185467
M2	V3	0.00163375	0.00122601	0.00040774
M2	V3	0.0638002	0.0621134	0.00168672
M2	V3	0.00749214	0.00634121	0.00115093
M2	V3	0.0605417	0.0598476	0.000694141
M2	V3	0.013796	0.0127183	0.00107773
M2	V3	0.134908	0.134447	0.000461087
M2	V3	0.0390323	0.0364966	0.0025357
M2	V3	0.0219407	0.0208822	0.00105846
M2	V3	0.0929221	0.091213	0.00170912
M2	V3	0.0707459	0.06558	0.00516586
M2	V3	0.145563	0.14347	0.00209299
M2	V3	0.0170363	0.0167347	0.000301613
M2	V3	0.20795	0.205314	0.00263605
M2	V3	0.0270183	0.0264775	0.000540858
M2	V3	0.247894	0.246535	0.00135897
M2	V3	0.00452976	0.00368831	0.00084144
M2	V3	0.021084	0.0202819	0.000802105
M2	V3	0.280528	0.279151	0.00137624
M2	V3	0.0211645	0.0199673	0.00119716
M2	V3	0.283416	0.282422	0.000993192
M2	V3	0.0122277	0.00971832	0.00250934
M2	V3	0.360087	0.359307	0.000780553
M2	V3	0.0346654	0.0279933	0.00667212
M2	V3	0.0480707	0.04124	0.0068307
M2	Uncategorised	0.0462121	0.0449193	0.00129276
M2	V3	0.0587289	0.0574272	0.00130168
M2	V2	0.0611781	0.0601521	0.00102609
M2	V3	0.0886435	0.0879728	0.000670657
M2	V2	0.136798	0.136202	0.000596315
M2	V3	0.0715332	0.0705933	0.000939958
M2	V2	0.224924	0.224308	0.000615746
M2	V3	0.0721446	0.0707051	0.00143952
M2	V2	0.361116	0.360551	0.000564486
M2	V3	0.0496112	0.0491643	0.000446908
M2	V2	0.379098	0.378317	0.000780523
M2	V3	0.0952303	0.0907994	0.00443093
M2	V2	0.241974	0.241849	0.000124991
M2	V3	0.0797252	0.072868	0.00685723
M2	V2	0.248284	0.248646	-0.000361949
M2	V3	0.0219375	0.0206839	0.00125363
M2	V2	0.220786	0.220897	-0.000110909
M2	V2	0.0900524	0.089823	0.000229463
M2	V2	0.0157564	0.0151129	0.000643516
M2	V2	0.0102576	0.00999096	0.000266655
M2	V3	0.0107006	0.0101692	0.000531431
M2	V3	0.0241596	0.0238793	0.000280304
M2	V3	0.0331178	0.0331874	-6.95288e-05
M2	V3	0.0500168	0.0493974	0.000619419
M2	V2	0.0109727	0.00987012	0.00110256
M2	V3	0.154899	0.154531	0.000367835
M2	V2	0.0684774	0.0680622	0.000415236
M2	V3	0.167404	0.16691	0.000493675
M2	V2	0.0523375	0.0512967	0.00104081
M2	V3	0.306723	0.306989	-0.000266284
M2	V2	0.0819515	0.0816781	0.000273377
M2	V3	0.468644	0.468749	-0.00010553
M2	V2	0.109912	0.109697	0.00021483
M2	V3	0.203164	0.202845	0.000318557
M2	V3	0.216389	0.215768	0.000621036
M2	V2	0.29127	0.291279	-8.61287e-06
M2	V3	0.239651	0.239334	0.000317499
M2	V2	0.15976	0.15981	-4.9293e-05
M2	V3	0.145338	0.144651	0.000686899
M2	V2	0.160512	0.160374	0.00013867
M2	V3	0.0172307	0.0166886	0.000542127
M2	V2	0.113085	0.113154	-6.83442e-05
M2	V2	0.187439	0.188392	-0.000952959
M2	V2	0.0742102	0.0739381	0.00027208
M2	V2	0.032775	0.0324003	0.000374764
M2	V3	0.0341155	0.0335101	0.000605378
M2	V3	0.107107	0.107452	-0.000344686
M2	V3	0.0966841	0.0967892	-0.000105031
M2	V2	0.17878	0.177521	0.00125901
M2	V3	0.0210698	0.0196397	0.00143008
M2	V2	0.25734	0.255938	0.00140202
M2	V3	0.0232735	0.0227572	0.00051631
M2	V2	0.302034	0.301319	0.000714272
M2	V3	0.05019	0.0496365	0.000553504
M2	V2	0.478864	0.478159	0.000705004
M2	V3	0.0788421	0.0769023	0.00193975
M2	V2	0.217508	0.217768	-0.000260592
M2	V3	0.0585237	0.0583591	0.000164557
M2	V2	0.126371	0.126662	-0.000290826
M2	V3	0.0577963	0.0559338	0.00186248
M2	V2	0.0934088	0.0934423	-3.35053e-05
M2	V3	0.0403617	0.0395438	0.000817917
M2	V2	0.0721472	0.0716385	0.00050877
M2	V3	0.0816111	0.0784838	0.00312728
M2	V2	0.0677551	0.0669269	0.000828244
M2	V2	0.0353632	0.0329431	0.00242007
M2	V2	0.00815572	0.00646683	0.00168889
M2	V3	0.0284902	0.0279636	0.000526564
M2	V3	0.0365304	0.033385	0.00314537
M2	V3	0.0360448	0.0299844	0.00606044
M2	V3	0.0678396	0.0583735	0.0094661
M2	V2	0.0943974	0.0938483	0.000549071
M2	V3	0.168435	0.167425	0.0010104
M2	V2	0.0597247	0.0595422	0.000182495
M2	V3	0.229884	0.22869	0.00119455
M2	V2	0.112602	0.111295	0.00130647
M2	V3	0.140055	0.138287	0.00176768
M2	V2	0.175444	0.17389	0.00155352
M2	V3	0.0746409	0.0739664	0.000674546
M2	V2	0.261453	0.260625	0.00082767
M2	V3	0.0909351	0.090238	0.000697069
M2	V3	0.0280186	0.0266208	0.00139779
M2	V2	0.193501	0.193776	-0.00027518
M2	V3	0.0977403	0.0950655	0.00267486
M2	V2	0.209147	0.208651	0.000495538
M2	V3	0.0318242	0.0241074	0.00771686
M2	V2	0.136314	0.135833	0.000480965
M2	V3	0.0176715	0.0154418	0.00222973
M2	V3	0.0368783	0.0344008	0.00247757
M2	V2	0.0942373	0.0946444	-0.000407048
M2	V2	0.063005	0.0619871	0.00101786
M2	V2	0.0539895	0.0537975	0.000192057
M2	V2	0.077405	0.0773043	0.000100702
M2	V2	0.138742	0.13861	0.000132114
M2	V3	0.226328	0.226421	-9.24915e-05
M2	V3	0.163806	0.16453	-0.00072442
M2	V3	0.15775	0.15821	-0.000460386
M2	V1	0.14769	0.146588	0.00110203
M2	V1	0.0189871	0.0190057	-1.86339e-05
M2	V1	0.194337	0.193522	0.000815734
M2	V1	0.0701051	0.0696999	0.00040517
M2	V1	0.127273	0.126005	0.00126868
M2	V1	0.0957348	0.0959208	-0.000185989
M2	V1	0.068891	0.0678874	0.00100358
M2	V1	0.110276	0.110216	6.02603e-05
M2	V1	0.0465272	0.0458563	0.000670925
M2	V1	0.195861	0.195759	0.000101909
M2	V1	0.0445046	0.0445087	-4.1388e-06
M2	V1	0.239309	0.238971	0.000337884
M2	V1	0.019442	0.0186346	0.000807405
M2	V1	0.250788	0.250839	-5.11408e-05
M2	V1	0.00637158	0.00607309	0.00029849
M2	V1	0.27353	0.273225	0.000305325
M2	V1	0.318856	0.318585	0.000270486
M2	V1	0.239882	0.239633	0.00024873
M2	V1	0.24302	0.242452	0.000568569
M2	V1	0.321265	0.319196	0.00206852
M2	V1	0.218327	0.216021	0.00230628
M2	V1	0.185667	0.176081	0.00958675
M2	V1	0.113339	0.112381	0.000958003

## Sheet: fig_2e
		Controlled retinal input epochs			Uncontrolled retinal input epochs
Animal	Area	%VE full model	%VE full model without movements	∆%VE by movements	%VE full model	%VE full model without movements	∆%VE by movements
M1	V2	0.107635	0.105942	0.00169384	0.151879	0.153141	-0.00126225
M1	V2	0.136744	0.136578	0.000165999	0.18022	0.175684	0.00453538
M1	V2	0.101858	0.103008	-0.00114989	0.0429305	0.0456514	-0.00272089
M1	V2	0.159683	0.157956	0.00172698	0.103176	0.0947725	0.00840354
M1	V2	0.208959	0.2084	0.000559211	0.0868516	0.0938662	-0.00701463
M1	V2	0.0552122	0.0546306	0.000581622	0.00535327	0.0016188	0.00373447
M1	V2	0.0145245	0.0146034	-7.88569e-05	0.0117261	0.0112955	0.000430644
M1	V2	0.0279071	0.0288589	-0.000951767	0.0137101	0.0141137	-0.000403583
M1	V2	0.0623487	0.0614853	0.000863433	0.0141616	0.0178125	-0.00365096
M1	V2	0.0290989	0.0286676	0.000431299	0.0108458	0.0112664	-0.000420511
M1	V2	0.0277256	0.0260138	0.00171185	0.0258923	0.0259165	-2.41995e-05
M1	V2	0.111324	0.111924	-0.00060004	0.019136	0.017039	0.00209695
M1	V2	0.0516993	0.0512375	0.000461757	0.0482196	0.0410448	0.00717485
M1	V2	0.0747846	0.0745953	0.000189245	0.0710006	0.0753539	-0.00435328
M1	V2	0.0500172	0.0480943	0.00192285	0.0137692	0.0104191	0.00335008
M1	V2	0.124409	0.124599	-0.000189602	0.131913	0.140866	-0.0089528
M1	V2	0.0327276	0.0327811	-5.34654e-05	0.0459369	0.0466002	-0.00066334
M1	V2	0.0108804	0.0124352	-0.00155479	0.0272924	0.0278589	-0.000566483
M1	V2	0.0617349	0.0607544	0.000980496	0.063735	0.0654984	-0.00176334
M1	V2	0.0971389	0.0968279	0.000311077	0.0589576	0.059299	-0.000341356
M1	V2	0.026575	0.0265597	1.53184e-05	0.0996103	0.0984899	0.00112033
M1	V2	0.0903008	0.0898694	0.000431359	0.0463691	0.0480213	-0.00165218
M1	V2	0.115357	0.115196	0.000161171	0.0902498	0.0972741	-0.00702435
M1	V2	0.101814	0.100233	0.00158119	0.0660619	0.0738792	-0.00781733
M1	V2	0.0771251	0.0757403	0.00138479	0.0287265	0.0306696	-0.00194305
M1	V2	0.0476215	0.0482249	-0.000603437	0.0471432	0.0456539	0.00148928
M1	V2	0.151991	0.152305	-0.000313938	0.163394	0.162134	0.0012604
M1	V2	0.0592358	0.058703	0.000532806	0.0379256	0.0368459	0.00107968
M1	V2	0.184085	0.183487	0.000598729	0.253996	0.254096	-0.000100017
M1	V2	0.0564686	0.0561244	0.000344217	0.0516481	0.0504747	0.00117338
M1	V2	0.155642	0.15407	0.00157249	0.220144	0.217681	0.00246286
M1	V2	0.0472242	0.0462487	0.00097549	0.0842194	0.0822233	0.0019961
M1	V2	0.0204673	0.0201573	0.000310004	0.0208712	0.0206727	0.000198483
M1	V2	0.0621593	0.0614845	0.000674844	0.0467915	0.0476804	-0.000888944
M1	V2	0.10492	0.104353	0.000567436	0.0885236	0.0896749	-0.00115126
M1	V1	0.294899	0.294207	0.000691891	0.312349	0.299737	0.0126117
M1	V1	0.0877298	0.0876037	0.000126064	0.0128423	0.0122138	0.000628531
M1	V1	0.0642699	0.0641321	0.000137806	0.0326224	0.0317843	0.000838101
M1	V1	0.0699716	0.069862	0.000109613	0.0870789	0.0841292	0.00294966
M1	V1	0.359236	0.358635	0.000600576	0.451065	0.421416	0.0296496
M1	V1	0.0437815	0.0435976	0.00018388	0.0879878	0.0542277	0.0337601
M1	V1	0.0433975	0.0431575	0.000240028	0.0564582	0.0489645	0.00749367
M1	V1	0.0478805	0.0476408	0.00023973	0.0242976	0.021929	0.00236863
M1	V1	0.259201	0.25774	0.00146103	0.179735	0.114018	0.0657169
M1	V1	0.0825564	0.0815286	0.00102782	0.0812414	0.0020321	0.0792093
M1	Uncategorised	0.00821024	0.00504059	0.00316966	0.0965763	0.00515932	0.091417
M1	V2	0.00876451	0.00810891	0.000655591	0.0415594	0.0373144	0.00424498
M1	V2	0.0144352	0.0135469	0.000888348	0.0102416	0.0058428	0.00439882
M1	V2	0.0183584	0.0176598	0.000698626	0.0181876	0.0167268	0.00146085
M1	V2	0.00387365	0.00350279	0.00037086	0.00728351	0.00504756	0.00223595
M1	V1	0.0229772	0.0214185	0.00155866	0.064283	0.00713021	0.0571528
M1	V1	0.242863	0.242832	3.15905e-05	0.341125	0.337535	0.00358933
M1	V1	0.135284	0.134923	0.000360787	0.0755553	0.0699589	0.0055964
M1	V1	0.244104	0.243713	0.000390887	0.336602	0.322206	0.0143967
M1	V1	0.107709	0.107784	-7.49826e-05	0.0860294	0.0813745	0.00465494
M1	V1	0.0674452	0.0672116	0.000233591	0.0322706	0.0247198	0.00755078
M1	V1	0.0402964	0.0400874	0.000209033	0.0219622	0.0122062	0.00975603
M1	V1	0.106095	0.105752	0.000342786	0.0881956	0.0890443	-0.000848711
M1	V1	0.0308375	0.0302083	0.000629246	0.0276858	0.0237049	0.00398088
M1	Uncategorised	0.00181097	0.00137711	0.000433862	0.00831169	0.00328809	0.0050236
M1	V2	0.0772657	0.0796618	-0.00239611	0.0395422	0.0448822	-0.00534004
M1	V2	0.0365672	0.0360373	0.000529945	0.0643667	0.0649108	-0.000544131
M1	V2	0.182582	0.182589	-7.62939e-06	0.202286	0.205676	-0.00339067
M1	V2	0.458892	0.460451	-0.00155896	0.439213	0.44251	-0.00329697
M1	V2	0.144597	0.144746	-0.000148833	0.159406	0.16183	-0.00242424
M1	V2	0.10116	0.101107	5.24521e-05	0.111833	0.113762	-0.00192904
M1	V2	0.13666	0.1373	-0.000639617	0.155618	0.159219	-0.00360012
M1	V2	0.223351	0.224332	-0.000981331	0.209226	0.209905	-0.000679374
M1	V2	0.0852967	0.0854084	-0.000111759	0.119953	0.121494	-0.00154155
M1	V2	0.13197	0.132129	-0.000158608	0.158625	0.162547	-0.00392175
M1	V2	0.288786	0.28932	-0.000533998	0.163878	0.165895	-0.00201702
M1	V1	0.0900198	0.0899432	7.66516e-05	0.0126494	-0.00526476	0.0179142
M1	V1	0.128162	0.127805	0.000356913	0.0784073	0.0723746	0.00603271
M1	V1	0.0666699	0.0665843	8.55923e-05	0.0369592	0.0262008	0.0107585
M1	V1	0.0819567	0.0818217	0.000135005	0.0253943	0.0165232	0.00887114
M1	V1	0.140554	0.140285	0.000268936	0.0698667	0.0595007	0.010366
M1	V1	0.0516664	0.0515556	0.000110865	0.0468327	0.030877	0.0159557
M1	V1	0.0659433	0.0644526	0.00149071	0.0361771	0.024889	0.0112881
M1	V1	0.0490373	0.0473728	0.00166458	0.0952927	0.0819409	0.0133517
M1	V1	0.110069	0.109243	0.000825226	0.0871236	0.0847226	0.00240099
M1	V1	0.0723238	0.0719171	0.000406742	0.0280724	0.023398	0.00467438
M1	V1	0.160191	0.159913	0.000277519	0.0709699	0.0648302	0.0061397
M1	V1	0.169549	0.169575	-2.59876e-05	0.0876181	0.0797099	0.00790811
M1	V1	0.120421	0.120359	6.13332e-05	0.0278524	0.0258822	0.00197017
M1	V1	0.184002	0.184001	5.36442e-07	0.155446	0.149662	0.00578433
M1	V1	0.234656	0.234367	0.000288546	0.0622066	0.0584655	0.00374115
M1	V1	0.0988041	0.0986911	0.000112951	0.0667615	0.0626977	0.00406379
M1	V1	0.137349	0.137362	-1.22786e-05	0.0889432	0.0836949	0.00524831
M1	V1	0.0803944	0.0803251	6.93202e-05	0.0354328	0.0314085	0.00402427
M1	V1	0.137659	0.137844	-0.000185072	0.0271435	0.0221773	0.00496614
M1	V1	0.244691	0.244929	-0.000237584	0.0840306	0.0779433	0.00608736
M1	V1	0.0464129	0.0459334	0.00047946	0.0164477	0.016162	0.000285625
M1	V1	0.124175	0.12388	0.000294745	0.0612941	0.0515155	0.00977856
M1	V1	0.036686	0.0365128	0.000173211	0.0399152	0.0391902	0.000725031
M1	V1	0.164007	0.163699	0.000308037	0.154364	0.151928	0.00243634
M1	V1	0.156051	0.155912	0.000138998	0.0498946	0.0321379	0.0177567
M1	V1	0.039314	0.0382513	0.00106269	0.0202131	0.0163024	0.00391066
M1	V1	0.0536574	0.0536324	2.5034e-05	0.0255182	0.0212383	0.00427997
M1	V1	0.0157395	0.0153047	0.000434756	0.0220848	0.0111052	0.0109796
M1	V1	0.0313128	0.0310996	0.000213146	0.0222593	0.0185865	0.00367284
M1	V1	0.220053	0.218075	0.0019775	0.240331	0.220323	0.0200081
M1	V1	0.148963	0.147893	0.00107044	0.0810772	0.0774717	0.00360548
M1	V1	0.041072	0.0408235	0.000248432	0.0142378	0.013383	0.00085479
M1	V1	0.060958	0.0605755	0.000382483	0.0557296	0.0552047	0.000524938
M1	V1	0.15547	0.155064	0.000406146	0.173995	0.172818	0.00117779
M1	V1	0.177672	0.176211	0.00146085	0.204644	0.167386	0.0372579
M1	V1	0.11876	0.118709	5.1558e-05	0.108671	0.108653	1.80006e-05
M1	V1	0.151808	0.151314	0.000493348	0.120822	0.120878	-5.63264e-05
M1	V1	0.0449671	0.0447884	0.000178635	0.0242054	0.0222489	0.00195658
M1	V1	0.162112	0.161995	0.000117183	0.111532	0.110736	0.000796497
M1	V1	0.125926	0.125828	9.80496e-05	0.102289	0.101092	0.00119734
M1	V1	0.18491	0.184828	8.22544e-05	0.11487	0.112764	0.00210643
M1	V1	0.253877	0.253822	5.56111e-05	0.12281	0.117053	0.00575697
M1	V1	0.0568498	0.0570197	-0.000169873	0.0326824	0.0158747	0.0168077
M1	V1	0.379506	0.379659	-0.000152588	0.206038	0.202503	0.00353557
M1	V1	0.040536	0.0403194	0.000216603	0.0172021	0.0157326	0.00146949
M1	V1	0.0706482	0.0704739	0.000174284	0.0324372	0.0293199	0.00311732
M1	V1	0.130301	0.129996	0.000305057	0.0636358	0.0574814	0.00615436
M1	V1	0.0574961	0.0488485	0.00864768	0.0824393	0.0343394	0.0480999
M1	V1	0.11569	0.115554	0.000135541	0.0594333	0.0582342	0.00119919
M1	V1	0.0729866	0.0727605	0.00022614	0.0322457	0.0299422	0.00230354
M1	V1	0.0983819	0.0978872	0.000494659	0.0511212	0.0503129	0.000808358
M1	V1	0.169053	0.168528	0.000525653	0.140099	0.135934	0.00416517
M1	V1	0.102222	0.101432	0.000790536	0.0970879	0.0964725	0.000615418
M1	V1	0.211583	0.211389	0.000193834	0.212728	0.212986	-0.000257552
M1	V1	0.0762975	0.0761023	0.000195265	0.0294293	0.0278736	0.00155568
M1	V3	0.0571376	0.0565451	0.00059253	0.0287084	0.028191	0.000517368
M1	V3	0.0599405	0.0593193	0.0006212	0.0319195	0.0307094	0.00121015
M1	V3	0.0448189	0.0442006	0.000618279	0.0344746	0.0331707	0.00130391
M1	V3	0.0305097	0.0301404	0.00036931	0.0397215	0.0390193	0.000702202
M1	V3	0.05993	0.0592964	0.000633538	0.0642319	0.0620452	0.00218678
M1	V3	0.0733752	0.0731738	0.000201404	0.0257337	0.024193	0.00154066
M1	V3	0.0614068	0.0609536	0.000453174	0.0658851	0.0628865	0.00299859
M1	V3	0.0217263	0.0216696	5.66244e-05	0.0192561	0.0185418	0.000714302
M1	V3	0.0228327	0.0226126	0.00022012	0.0176427	0.0173715	0.000271142
M1	V3	0.0238733	0.0236081	0.000265181	0.0211223	0.0203204	0.000801921
M1	V3	0.0393389	0.0390856	0.00025332	0.0195394	0.0179734	0.00156605
M1	V3	0.020548	0.0202921	0.000255942	0.0121224	0.0116731	0.0004493
M1	V3	0.00596845	0.00576705	0.000201404	0.0045256	0.0034982	0.00102741
M1	V3	0.0509018	0.0506383	0.000263453	0.018203	0.0171642	0.00103879
M1	V3	0.0339044	0.0339767	-7.236e-05	0.015411	0.0145262	0.000884712
M1	V3	0.044562	0.0447069	-0.000144839	0.0150535	0.0130733	0.00198019
M1	V3	0.0356634	0.0355156	0.00014776	0.0103825	0.00833249	0.00204998
M1	V3	0.157937	0.15776	0.000177145	0.163776	0.156807	0.00696951
M1	V3	0.018935	0.0187881	0.000146866	0.0152962	0.0156804	-0.000384271
M1	V3	0.0266531	0.0265145	0.000138581	0.0264423	0.0253905	0.00105184
M1	V3	0.0969213	0.0967292	0.000192106	0.0342889	0.0296414	0.00464749
M1	V3	0.0111508	0.0109643	0.000186443	0.0102503	0.00985187	0.000398397
M1	V3	0.0373635	0.0373175	4.60148e-05	0.00827301	0.00770897	0.000564039
M1	V3	0.0433563	0.0432075	0.000148833	0.0236883	0.0227636	0.000924706
M1	V3	0.0469891	0.0468667	0.000122428	0.0195577	0.0163121	0.00324553
M1	V3	0.101401	0.10115	0.000250697	0.15356	0.147197	0.00636274
M1	V3	0.0445024	0.0444032	9.91821e-05	0.0369728	0.0364931	0.000479698
M1	V3	0.0346615	0.034165	0.000496507	0.03558	0.0322759	0.00330412
M1	V3	0.0133284	0.0131063	0.000222087	0.00557458	0.00535148	0.0002231
M1	V3	0.0296075	0.0297422	-0.000134706	0.0173724	0.0171871	0.000185311
M1	V3	0.106384	0.106502	-0.000118613	0.0846237	0.0804295	0.0041942
M1	V3	0.0360021	0.0358405	0.000161648	0.0261698	0.0250046	0.00116527
M1	V3	0.0327285	0.0321737	0.0005548	0.0246751	0.0216506	0.00302446
M1	V3	0.0629421	0.0630171	-7.50422e-05	0.0285515	0.023526	0.00502557
M1	V3	0.0266244	0.0263594	0.000264943	0.027683	0.0269771	0.000705898
M1	V3	0.0237966	0.0242482	-0.000451565	0.0361251	0.0317705	0.0043546
M1	V3	0.0217144	0.0217141	3.57628e-07	0.0215546	0.0201162	0.00143844
M1	V3	0.0627978	0.0627282	6.96778e-05	0.0537419	0.0519741	0.00176787
M1	V3	0.187066	0.186475	0.000590622	0.0994161	0.0914292	0.0079869
M1	V3	0.087176	0.0870311	0.000144899	0.0306669	0.0296099	0.00105703
M1	V3	0.124166	0.123973	0.000193059	0.113688	0.112671	0.00101697
M1	V3	0.119209	0.119317	-0.000107944	0.0636048	0.0624646	0.00114024
M1	V3	0.0887082	0.0885427	0.000165522	0.0530605	0.05199	0.0010705
M1	V3	0.0574031	0.0573471	5.59688e-05	0.0329148	0.0320978	0.000817001
M1	V3	0.123986	0.124334	-0.000348091	0.081718	0.0696027	0.0121152
M1	V3	0.0329006	0.0325984	0.000302136	0.0128331	0.0117247	0.00110841
M1	V3	0.0167116	0.0164656	0.000245988	0.0189167	0.0167133	0.0022034
M1	V3	0.0157457	0.0153025	0.00044322	0.0117069	0.0111748	0.00053215
M1	V3	0.0626183	0.0621153	0.000502944	0.0384455	0.0373625	0.00108296
M1	V3	0.0503094	0.0498485	0.000460863	0.0445246	0.0439936	0.000530958
M1	V3	0.0465267	0.0464168	0.000109911	0.0121335	0.0110652	0.00106829
M1	V3	0.0240582	0.0240376	2.06232e-05	0.0167291	0.0171669	-0.000437796
M1	V3	0.0215438	0.0214926	5.12004e-05	0.00753415	0.00597739	0.00155675
M1	V3	0.0204689	0.0201544	0.000314534	0.0039475	0.00292492	0.00102258
M1	V3	0.0281656	0.0276404	0.000525177	0.00591922	0.00443184	0.00148737
M1	V3	0.045097	0.044911	0.000186026	0.0330459	0.0313515	0.00169444
M1	V3	0.103063	0.102367	0.000695825	0.0591926	0.05621	0.00298256
M1	V3	0.102166	0.102291	-0.000125527	0.0172188	0.00674474	0.010474
M1	V3	0.0137288	0.013615	0.000113785	0.00783008	0.00722182	0.000608265
M1	V3	0.0662082	0.0664772	-0.000269055	0.008295	0.00650096	0.00179404
M1	V2	0.011161	0.0109386	0.000222325	0.0193114	0.0180235	0.00128788
M1	V2	0.038313	0.0384521	-0.000139177	0.0319564	0.0300041	0.00195235
M1	V2	0.107842	0.107801	4.08888e-05	0.129194	0.122423	0.00677115
M1	V2	0.0128719	0.0112258	0.00164604	0.0112317	0.0061819	0.00504977
M1	V2	0.0552047	0.0551848	1.9908e-05	0.0289873	0.0267823	0.00220501
M1	V2	0.0874449	0.0876953	-0.000250399	0.0589671	0.0450409	0.0139261
M1	V2	0.0351894	0.0352882	-9.88245e-05	0.0451353	0.0419381	0.00319725
M1	V2	0.0701316	0.0695312	0.000600398	0.0725505	0.0711877	0.0013628
M1	V1	0.205409	0.201932	0.00347704	0.195556	0.191324	0.00423199
M1	V1	0.0376215	0.0371734	0.000448108	0.048854	0.0483547	0.000499249
M1	V1	0.0387499	0.0380071	0.000742733	0.0150942	0.0139599	0.00113434
M1	V1	0.112097	0.11103	0.0010668	0.0408053	0.0370839	0.00372142
M1	V1	0.0915176	0.0908154	0.000702202	0.0494066	0.0444451	0.00496149
M1	V1	0.0266159	0.0259942	0.000621736	0.0103236	0.00478804	0.00553554
M1	V1	0.021515	0.0208818	0.00063318	0.00695842	0.00554061	0.00141782
M1	V1	0.0309533	0.0295045	0.00144887	0.0238093	0.0158516	0.0079577
M1	V1	0.0613602	0.0609204	0.000439823	0.0391663	0.0351192	0.00404716
M1	V1	0.232014	0.230972	0.00104159	0.153687	0.147851	0.00583601
M1	V1	0.0924408	0.0924871	-4.63128e-05	0.0515655	0.0474436	0.00412196
M1	V1	0.290189	0.289637	0.000552237	0.133365	0.122676	0.0106885
M1	V1	0.186265	0.186314	-4.8995e-05	0.123267	0.118561	0.00470555
M1	V1	0.00716746	0.0095486	-0.00238115	0.0756664	0.048273	0.0273935
M1	V1	0.0286889	0.0283269	0.000362039	0.0141316	0.0111609	0.00297076
M1	V1	0.0889499	0.0886946	0.000255287	0.0786824	0.0756301	0.00305229
M1	V1	0.106128	0.106031	9.67383e-05	0.0821365	0.0788292	0.00330728
M1	V1	0.121077	0.120748	0.000329196	0.17427	0.169783	0.0044871
M1	V1	0.262861	0.263201	-0.000339448	0.0950127	0.0557517	0.039261
M1	V1	0.039809	0.0398022	6.79493e-06	0.0453742	0.0432627	0.00211149
M1	V1	0.0853291	0.0854177	-8.86321e-05	0.0470098	0.0429873	0.00402248
M1	V1	0.0957858	0.0959159	-0.000130057	0.0423018	0.0411428	0.00115901
M1	V1	0.276615	0.277012	-0.000397086	0.211912	0.203951	0.00796145
M1	V1	0.0791991	0.078726	0.000473082	0.0487181	0.047196	0.00152212
M1	V1	0.280815	0.281835	-0.00102013	0.0638599	0.0192071	0.0446528
M1	V1	0.109881	0.109532	0.0003497	0.137366	0.133851	0.00351471
M1	V1	0.0249109	0.0249501	-3.92199e-05	0.0136372	0.0119117	0.00172555
M1	V1	0.0414454	0.0414305	1.49012e-05	0.0109119	0.0102744	0.000637591
M1	V1	0.055703	0.055349	0.000353992	0.0359502	0.0345684	0.00138181
M1	V1	0.0333288	0.0328446	0.000484228	0.015138	0.0149264	0.000211537
M1	V1	0.293549	0.293494	5.47171e-05	0.338145	0.332905	0.00524068
M1	V1	0.109343	0.109753	-0.000409722	0.0990764	0.0777183	0.0213581
M1	V1	0.0609568	0.0603638	0.000593007	0.0235035	0.0144307	0.00907278
M1	V1	0.0747116	0.0758203	-0.00110871	0.046735	0.0390989	0.00763619
M1	V1	0.355263	0.355334	-7.09891e-05	0.139749	0.137706	0.00204265
M1	V1	0.538951	0.539451	-0.000500381	0.0359316	0.0343723	0.00155926
M1	V1	0.22943	0.230252	-0.000822008	0.0872007	0.0858805	0.00132024
M1	V1	0.171933	0.171878	5.48363e-05	0.0782418	0.0724293	0.00581247
M1	V1	0.0484632	0.0507124	-0.00224924	0.00801343	0.00584769	0.00216573
M1	V1	0.17789	0.178972	-0.00108278	0.0501767	0.0449543	0.00522244
M1	V1	0.0536692	0.0537947	-0.000125527	0.106048	0.102263	0.00378478
M1	V1	0.110092	0.110203	-0.000110328	0.0490102	0.0454266	0.00358361
M1	V1	0.157288	0.15718	0.000107467	0.193762	0.182328	0.0114334
M1	V1	0.130687	0.131148	-0.000460923	0.164436	0.158836	0.00560069
M1	V1	0.0682446	0.0686954	-0.00045079	0.089472	0.0845444	0.00492764
M1	V1	0.163887	0.163417	0.000470459	0.104991	0.105843	-0.000851929
M1	V1	0.0747439	0.0750678	-0.000323892	0.0728347	0.0550141	0.0178206
M1	V1	0.0561528	0.0576069	-0.00145417	0.0506425	0.0303164	0.0203261
M1	V1	0.0503874	0.0507952	-0.000407815	0.0352905	0.024067	0.0112236
M1	V1	0.144262	0.144278	-1.5378e-05	0.0545362	0.0358717	0.0186645
M1	V1	0.0669708	0.0665289	0.000441909	0.0043515	0.00264537	0.00170612
M1	V1	0.0798873	0.0796223	0.000264943	0.0240792	0.0220249	0.00205427
M1	V1	0.0550711	0.0556092	-0.000538111	0.0332633	0.02746	0.00580329
M1	V1	0.216849	0.217901	-0.00105149	0.0626353	0.0332006	0.0294347
M1	V1	0.0323149	0.0327514	-0.000436485	0.0407776	0.0333865	0.00739115
M1	V1	0.0267918	0.0273183	-0.000526488	0.0126008	0.00758487	0.00501597
M1	V1	0.0864064	0.08657	-0.000163615	0.0686638	0.0650482	0.00361562
M1	V1	0.106125	0.105901	0.000223398	0.143972	0.141056	0.0029161
M1	V1	0.113601	0.113541	6.03199e-05	0.103989	0.0954433	0.00854546
M1	V1	0.312559	0.312968	-0.000408947	0.40645	0.403634	0.0028159
M1	V1	0.0397786	0.0400903	-0.000311673	0.0471877	0.0416923	0.00549543
M1	V1	0.0710205	0.0716506	-0.000630081	0.0978172	0.0823134	0.0155039
M1	V1	0.130354	0.130207	0.000147343	0.143394	0.139508	0.00388587
M1	V1	0.176209	0.175953	0.000255406	0.0554479	0.0460181	0.00942981
M1	V1	0.216651	0.217396	-0.000744879	0.158328	0.116159	0.0421683
M1	V1	0.0362366	0.0356308	0.000605822	0.0110726	0.0111172	-4.46439e-05
M1	V1	0.414404	0.416502	-0.0020985	0.286498	0.260674	0.0258238
M1	V1	0.265366	0.265787	-0.000421464	0.357096	0.345344	0.0117517
M1	V1	0.155121	0.155546	-0.0004251	0.0641217	0.0499713	0.0141504
M1	V1	0.295221	0.29615	-0.000929713	0.165252	0.148167	0.0170845
M1	V1	0.239634	0.240613	-0.000978947	0.160421	0.12756	0.0328612
M1	V1	0.124094	0.124103	-9.05991e-06	0.0477926	0.0403516	0.00744098
M1	V1	0.439247	0.440937	-0.00169009	0.357267	0.326558	0.0307093
M1	V1	0.231165	0.231924	-0.000759065	0.107248	0.0949102	0.0123378
M1	V1	0.0970206	0.0971435	-0.000122905	0.0169179	0.0142342	0.0026837
M1	V1	0.0346799	0.0348939	-0.00021404	0.0669326	0.0439367	0.0229959
M1	V1	0.0679193	0.0679719	-5.26309e-05	0.0333502	0.0323173	0.00103289
M1	V1	0.122216	0.122249	-3.27826e-05	0.14703	0.145924	0.00110543
M1	V1	0.22815	0.228383	-0.000233591	0.23756	0.236513	0.00104696
M1	V1	0.0357991	0.0348836	0.000915527	0.0560451	0.0499419	0.00610316
M1	V1	0.314547	0.314933	-0.000386238	0.288992	0.279643	0.00934839
M1	V1	0.0975878	0.0978004	-0.00021261	0.0327135	0.0275201	0.00519341
M1	V1	0.228088	0.228629	-0.000540495	0.152213	0.149268	0.00294471
M1	V1	0.331681	0.332222	-0.000540256	0.290501	0.28926	0.00124067
M1	V1	0.248914	0.249575	-0.000661552	0.112319	0.109383	0.00293571
M1	V1	0.125542	0.125971	-0.000429034	0.0577548	0.0494777	0.00827706
M1	V1	0.143202	0.143537	-0.000335217	0.047417	0.0424119	0.00500512
M1	V1	0.0686383	0.0686983	-6.00219e-05	0.0156073	0.0148507	0.000756621
M1	V1	0.324158	0.32422	-6.2108e-05	0.242698	0.23993	0.00276816
M1	V1	0.079695	0.0780345	0.00166059	0.0936847	0.0714227	0.022262
M1	V1	0.0825421	0.0829794	-0.000437319	0.0530275	0.0452791	0.00774837
M1	V1	0.08449	0.0843442	0.000145793	0.0468845	0.046156	0.000728428
M1	V1	0.0910484	0.091628	-0.000579536	0.0190076	0.0141253	0.00488228
M1	V1	0.134652	0.134478	0.000173688	0.0699801	0.059172	0.0108081
M1	V1	0.192037	0.191335	0.000702679	0.086623	0.0812958	0.00532722
M1	V1	0.176962	0.177148	-0.000186503	0.146426	0.135126	0.0113007
M1	V1	0.11087	0.11275	-0.00187981	0.11843	0.0837091	0.0347207
M1	V2	0.132283	0.132197	8.57711e-05	0.0836273	0.0830985	0.000528812
M1	V2	0.0226436	0.0223705	0.000273168	0.006899	0.00676912	0.000129879
M1	V2	0.0746716	0.0746878	-1.62721e-05	0.0417292	0.0426546	-0.000925481
M1	V2	0.107598	0.10791	-0.00031203	0.0745198	0.0746228	-0.000102997
M1	V2	0.0239241	0.0238354	8.86917e-05	0.0121853	0.0130314	-0.000846148
M1	V2	0.0305673	0.0311105	-0.000543237	0.0146853	0.0156165	-0.000931263
M1	V2	0.0791928	0.0795169	-0.00032413	0.0375257	0.0389114	-0.00138569
M1	V2	0.106478	0.106094	0.000383139	0.0499067	0.0519438	-0.00203711
M1	V2	0.0315672	0.0312896	0.000277638	0.00983453	0.0100134	-0.000178874
M1	V2	0.0429402	0.0428064	0.000133812	0.00950056	0.0119084	-0.00240779
M1	V2	0.0147136	0.0149135	-0.000199854	0.00912851	0.0103554	-0.00122684
M1	V2	0.0764241	0.075942	0.000482142	0.237567	0.227392	0.0101748
M1	V2	0.133084	0.13362	-0.000535727	0.31966	0.305716	0.0139441
M1	V2	0.233692	0.236665	-0.0029732	0.518662	0.480352	0.0383106
M1	V2	0.0428165	0.0428136	2.92063e-06	0.0186339	0.0170294	0.0016045
M1	V2	0.0975224	0.0977581	-0.000235736	0.067233	0.0656306	0.00160235
M1	V2	0.0690941	0.0688794	0.000214696	0.0339975	0.033397	0.000600576
M1	V2	0.0343012	0.0351751	-0.000873864	0.0132153	0.00931025	0.00390506
M1	V2	0.185849	0.185462	0.000387132	0.150362	0.147881	0.00248164
M1	V2	0.0746366	0.0739785	0.000658035	0.0643523	0.0630727	0.00127959
M1	V2	0.0652989	0.0654284	-0.000129521	0.116243	0.114722	0.00152129
M1	V2	0.029026	0.0289583	6.77109e-05	0.00711858	0.00475985	0.00235873
M1	V2	0.162467	0.162909	-0.000442445	0.147562	0.144075	0.00348705
M1	V2	0.0838245	0.0837607	6.3777e-05	0.0577822	0.0578267	-4.45247e-05
M1	V1	0.115895	0.115906	-1.09673e-05	0.169297	0.168569	0.000727713
M1	V1	0.254258	0.254465	-0.000206232	0.04169	0.0375615	0.00412846
M1	V1	0.07915	0.0785707	0.000579298	0.0444093	0.0372059	0.0072034
M1	Uncategorised	0.180635	0.179677	0.000957668	0.191035	0.195203	-0.00416797
M1	Uncategorised	0.160533	0.167407	-0.00687349	0.166165	0.109838	0.0563271
M1	Uncategorised	0.155562	0.155384	0.000178516	0.116774	0.115514	0.00125974
M1	Uncategorised	0.0834176	0.0837367	-0.000319123	0.0514185	0.0408425	0.0105761
M1	Uncategorised	0.0193075	0.0193831	-7.56383e-05	0.0222002	0.017366	0.00483418
M1	Uncategorised	0.0941467	0.0946443	-0.00049758	0.0152353	0.00805742	0.00717789
M1	Uncategorised	0.128209	0.127635	0.000573277	0.104388	0.101406	0.00298196
M1	Uncategorised	0.172046	0.172584	-0.000537753	0.107257	0.0758925	0.0313648
M1	Uncategorised	0.102174	0.102138	3.5882e-05	0.0836069	0.066369	0.0172379
M1	Uncategorised	0.0590889	0.058826	0.000262856	0.0258024	0.0205284	0.005274
M1	Uncategorised	0.465592	0.466367	-0.000774562	0.181856	0.133842	0.0480137
M1	Uncategorised	0.0973669	0.0982496	-0.000882745	0.0204597	0.0187545	0.00170517
M1	Uncategorised	0.0408177	0.0408825	-6.47902e-05	0.0619409	0.04408	0.0178609
M1	Uncategorised	0.201029	0.201338	-0.000309706	0.158665	0.156673	0.00199223
M1	Uncategorised	0.0237276	0.023919	-0.00019145	0.0196612	0.0129397	0.0067215
M1	Uncategorised	0.0777904	0.0792716	-0.00148118	0.0853855	0.0461174	0.0392681
M1	Uncategorised	0.0488934	0.0480769	0.000816464	0.0396811	0.0391072	0.000573933
M1	Uncategorised	0.403668	0.400142	0.00352514	0.323171	0.300086	0.0230854
M1	Uncategorised	0.221511	0.221194	0.000317514	0.239191	0.213957	0.0252339
M1	Uncategorised	0.0855567	0.0815251	0.0040316	0.095776	0.037991	0.057785
M1	V1	0.169501	0.16978	-0.000278831	0.148997	0.145262	0.00373477
M1	V1	0.141595	0.141617	-2.12789e-05	0.0597939	0.0569916	0.00280237
M1	V3	0.10298	0.09811	0.00486994	0.0749066	0.0687726	0.00613409
M1	V3	0.0275918	0.026468	0.00112379	0.00317019	0.00308418	8.60095e-05
M1	V3	0.050016	0.0491338	0.000882208	0.0100535	0.00753862	0.00251484
M1	V3	0.0134365	0.0126822	0.000754297	0.0119842	0.0111608	0.000823438
M1	V3	0.10305	0.102872	0.000177205	0.0119256	0.0104911	0.00143456
M1	V3	0.0288652	0.028531	0.000334263	0.0298461	0.0275548	0.00229126
M1	V3	0.015922	0.0147522	0.00116974	0.0159076	0.0133976	0.00250995
M1	V3	0.00617009	0.00566	0.000510097	0.00532138	0.00415498	0.0011664
M1	V3	0.0345119	0.0334637	0.00104815	0.0113673	0.0102506	0.00111669
M1	V3	0.039322	0.0389004	0.000421643	0.0257012	0.0250011	0.000700057
M1	V2	0.222656	0.22314	-0.00048399	0.18032	0.175022	0.0052973
M1	V2	0.111974	0.11237	-0.000395298	0.0698334	0.0589442	0.0108892
M1	V2	0.271774	0.271958	-0.000183523	0.280892	0.278402	0.00248969
M1	V2	0.184774	0.185216	-0.00044179	0.14766	0.136376	0.0112843
M1	V2	0.20113	0.201043	8.7142e-05	0.202051	0.202757	-0.000706136
M1	V2	0.0542201	0.0542385	-1.83582e-05	0.0412029	0.0384394	0.00276351
M1	V2	0.184278	0.183738	0.000540256	0.159181	0.151148	0.00803351
M1	V3	0.0482773	0.0479643	0.000313044	0.119694	0.116446	0.00324792
M1	V3	0.176387	0.176446	-5.96046e-05	0.25436	0.251463	0.00289702
M1	V3	0.115791	0.115127	0.000663519	0.0117217	0.00972772	0.00199395
M1	V3	0.0636814	0.0634702	0.000211239	0.01516	0.0149999	0.000160038
M1	V3	0.0391071	0.0391135	-6.4373e-06	0.00769818	0.00716448	0.0005337
M1	V3	0.10935	0.109265	8.55327e-05	0.0411455	0.0413064	-0.000160873
M1	V3	0.0949905	0.0950745	-8.39829e-05	0.0551406	0.0543126	0.000827909
M1	V3	0.02588	0.025826	5.40018e-05	0.0154522	0.0151076	0.000344634
M1	V3	0.0308328	0.0307556	7.7188e-05	0.00927621	0.00939351	-0.000117302
M1	V3	0.160683	0.160165	0.000518024	0.0347103	0.0338289	0.000881374
M1	V3	0.104001	0.103574	0.000426769	0.125068	0.12171	0.00335795
M1	V3	0.0611133	0.0611589	-4.55976e-05	0.0377082	0.0376827	2.55108e-05
M1	V3	0.156224	0.156104	0.000119507	0.0661712	0.0625567	0.00361449
M1	V3	0.11684	0.116742	9.81092e-05	0.025431	0.0260381	-0.000607133
M1	V1	0.100391	0.100238	0.000152528	0.127033	0.122223	0.00481045
M1	V1	0.0746313	0.0746326	-1.3113e-06	0.0911236	0.0881895	0.0029341
M1	V1	0.0794639	0.0797356	-0.000271678	0.0542104	0.0418156	0.0123947
M1	V1	0.0347362	0.0346853	5.09024e-05	0.0205952	0.0190477	0.00154746
M1	V3	0.032074	0.0320504	2.36034e-05	0.0180939	0.0154984	0.00259554
M1	V3	0.0348644	0.0345662	0.000298202	0.0185349	0.0146317	0.00390315
M1	V3	0.26057	0.260884	-0.000313997	0.178856	0.177298	0.00155717
M1	V3	0.0637857	0.0634461	0.000339568	0.224348	0.222376	0.00197113
M1	V3	0.0565188	0.0563319	0.000186861	0.0330375	0.0338336	-0.00079608
M1	V3	0.251402	0.251299	0.000103295	0.286504	0.280339	0.00616544
M1	V3	0.238772	0.238926	-0.000154436	0.243322	0.237791	0.00553161
M1	V3	0.0955277	0.0955874	-5.97239e-05	0.0454113	0.0448437	0.000567675
M1	V1	0.369991	0.370621	-0.000630498	0.192444	0.189681	0.00276387
M1	V1	0.0982853	0.0975483	0.000736952	0.091204	0.089152	0.00205195
M1	V1	0.213687	0.213917	-0.000229895	0.273872	0.270273	0.00359917
M1	V1	0.114429	0.115057	-0.000627577	0.0655391	0.0402978	0.0252413
M1	V1	0.0571119	0.0567712	0.00034076	0.0170555	0.0161335	0.000921965
M1	V1	0.0633371	0.0629278	0.000409305	0.0465891	0.0448961	0.00169307
M1	V1	0.0377753	0.0374126	0.000362754	0.0370072	0.0348553	0.00215191
M1	V1	0.186075	0.186442	-0.000367045	0.130526	0.125536	0.00499016
M1	V1	0.178758	0.179514	-0.000756264	0.0689594	0.0674877	0.00147176
M1	V1	0.0442531	0.0440269	0.0002262	0.0310055	0.0307381	0.000267386
M1	V1	0.16073	0.160841	-0.000111043	0.184145	0.18208	0.00206441
M1	V1	0.217855	0.218099	-0.000243247	0.173386	0.172157	0.00122857
M1	V1	0.164215	0.164296	-8.03471e-05	0.146515	0.145612	0.000903428
M1	V1	0.146938	0.14697	-3.20077e-05	0.0952239	0.0946168	0.000607133
M1	V1	0.295948	0.296134	-0.000186861	0.181986	0.174712	0.00727451
M1	V1	0.0531181	0.0533246	-0.00020647	0.078739	0.0796197	-0.000880659
M1	V1	0.122798	0.122581	0.00021714	0.0418482	0.0401787	0.00166959
M1	V1	0.08377	0.0845004	-0.000730395	0.0357658	0.0226798	0.013086
M1	V1	0.054205	0.0559779	-0.00177288	0.0664904	0.0463997	0.0200907
M1	V1	0.104916	0.104939	-2.30074e-05	0.0166483	0.0110961	0.00555223
M1	V1	0.117859	0.117679	0.000180662	0.0371283	0.033871	0.00325727
M1	V1	0.0366774	0.0370922	-0.000414848	0.0306196	0.0302069	0.000412762
M1	V1	0.0856016	0.0856961	-9.4533e-05	0.0369872	0.036769	0.000218213
M1	V1	0.0474284	0.0475053	-7.69496e-05	0.021575	0.0190991	0.00247598
M1	V1	0.165145	0.164981	0.000164568	0.0784403	0.074955	0.00348532
M1	V1	0.150331	0.150116	0.000215352	0.215099	0.206496	0.00860238
M1	V2	0.0308983	0.0307347	0.000163555	0.013751	0.0138271	-7.60555e-05
M1	V2	0.0788606	0.0785259	0.00033474	0.0287115	0.0291436	-0.000432074
M1	V2	0.109376	0.108859	0.00051713	0.0565311	0.0560628	0.000468254
M1	V1	0.0772667	0.077966	-0.000699282	0.00972998	0.00176948	0.0079605
M1	Uncategorised	0.138375	0.13952	-0.00114465	0.0813963	0.0643796	0.0170166
M1	V2	0.0823612	0.0821776	0.000183582	0.0403548	0.04083	-0.000475168
M1	V1	0.309733	0.309893	-0.00015986	0.20839	0.204872	0.00351852
M1	V1	0.149869	0.150026	-0.00015682	0.0434738	0.0411999	0.00227392
M1	V1	0.399847	0.400229	-0.000381827	0.188463	0.157298	0.0311651
M1	V1	0.0931277	0.0929548	0.000172913	0.0640061	0.0635696	0.000436485
M1	V2	0.0791382	0.0787607	0.000377476	0.0459031	0.0461393	-0.000236154
M1	V2	0.148266	0.148165	0.000101447	0.0885699	0.0900028	-0.00143296
M1	V2	0.375341	0.375418	-7.67112e-05	0.332263	0.331852	0.000411153
M1	V2	0.089872	0.0895417	0.000330269	0.0319132	0.032354	-0.000440836
M1	V2	0.120948	0.120838	0.00011009	0.0734969	0.0754768	-0.00197989
M1	V2	0.0600919	0.0596685	0.000423312	0.028004	0.0278553	0.000148714
M1	V2	0.0417531	0.0403587	0.00139445	0.0892961	0.0770451	0.012251
M1	V2	0.0256364	0.0247146	0.000921726	0.0339193	0.0271007	0.00681853
M1	V2	0.199813	0.198966	0.00084722	0.11792	0.113378	0.00454229
M1	V2	0.0995683	0.0995979	-2.96235e-05	0.0457742	0.037688	0.0080862
M1	V2	0.15535	0.155464	-0.000114143	0.0418152	0.0317303	0.0100849
M1	V2	0.0316743	0.0331957	-0.00152141	0.0664021	0.0420752	0.024327
M1	V2	0.021166	0.0208495	0.000316501	0.0192515	0.0168604	0.00239104
M1	V2	0.0327786	0.0328166	-3.80278e-05	0.015747	0.0143944	0.00135255
M1	V2	0.050091	0.0497279	0.000363052	0.0139565	0.0118059	0.0021506
M1	V2	0.0435119	0.0436786	-0.000166774	0.0404341	0.0396363	0.000797808
M1	V2	0.0404148	0.0406281	-0.000213265	0.0142199	0.0130513	0.00116861
M1	V2	0.0292475	0.0292801	-3.26037e-05	0.0120678	0.0109147	0.00115305
M1	V2	0.13114	0.131228	-8.7142e-05	0.0794531	0.0774283	0.00202477
M1	V2	0.0586523	0.0593784	-0.000726044	0.00672144	0.00386703	0.00285441
M1	V2	0.0408669	0.0400459	0.000820994	0.0318511	0.0281484	0.0037027
M1	V2	0.0434145	0.0432629	0.000151634	0.0188683	0.0164644	0.00240386
M1	V2	0.0514176	0.0515913	-0.000173748	0.0128583	0.0121442	0.000714123
M1	V2	0.0986888	0.0988582	-0.000169396	0.0416651	0.0383912	0.0032739
M1	V1	0.145288	0.144985	0.000303149	0.116441	0.113804	0.00263768
M1	V1	0.0780085	0.0796021	-0.00159359	0.0796126	0.033682	0.0459306
M1	V2	0.205564	0.205796	-0.000232041	0.100605	0.0970927	0.0035122
M1	V2	0.10075	0.100657	9.34005e-05	0.040436	0.0391027	0.0013333
M1	V2	0.0254564	0.0249659	0.000490427	0.00620085	0.00626189	-6.10352e-05
M1	V2	0.0977215	0.0967203	0.00100124	0.0506023	0.0516865	-0.00108421
M1	V2	0.160059	0.159632	0.00042671	0.132778	0.134046	-0.00126773
M1	V3	0.0823196	0.0823139	5.66244e-06	0.0458541	0.0458012	5.29289e-05
M1	V3	0.0531819	0.0528967	0.000285149	0.0296944	0.0302604	-0.000566006
M1	V3	0.111794	0.112006	-0.000212789	0.0709736	0.0704792	0.00049448
M1	V3	0.0360327	0.0357196	0.000313103	0.0192959	0.0193329	-3.70145e-05
M1	V3	0.0348803	0.0348415	3.88026e-05	0.0111316	0.00977016	0.00136143
M1	V3	0.0467558	0.0464622	0.000293553	0.0274889	0.0279391	-0.000450194
M1	V3	0.0180302	0.018003	2.71797e-05	0.00880635	0.00887847	-7.21216e-05
M1	V3	0.0215132	0.0211241	0.000389099	0.0129083	0.0134216	-0.000513256
M1	V3	0.0431465	0.0432461	-9.95994e-05	0.020049	0.0201331	-8.41022e-05
M1	V3	0.0460547	0.0461053	-5.06639e-05	0.0106398	0.0102614	0.00037843
M1	V3	0.0889743	0.0893443	-0.000369966	0.0274399	0.0256672	0.00177264
M1	V3	0.0462721	0.0463143	-4.22001e-05	0.0449706	0.0419152	0.00305539
M1	V3	0.0429801	0.0427408	0.000239313	0.00840628	0.00769728	0.000708997
M1	V3	0.0930204	0.0929536	6.68168e-05	0.0270544	0.0262068	0.000847638
M1	V3	0.0474063	0.0474495	-4.31538e-05	0.0197839	0.0192675	0.000516355
M1	V3	0.0469599	0.0468273	0.00013268	0.0197558	0.0198157	-5.99027e-05
M1	V3	0.0810818	0.0810018	8.0049e-05	0.0452017	0.0449426	0.000259101
M1	V3	0.120251	0.120021	0.000229955	0.0338776	0.033132	0.000745594
M1	V3	0.0377944	0.0375455	0.000248909	0.0175833	0.0147085	0.00287479
M1	V3	0.0544026	0.0542648	0.000137806	0.0202138	0.0173077	0.00290608
M1	V3	0.0380906	0.0381488	-5.81741e-05	0.0237796	0.0216376	0.00214201
M1	V3	0.10162	0.101376	0.000243783	0.0740506	0.0738006	0.000250041
M1	V3	0.127627	0.127656	-2.90871e-05	0.0469598	0.0448596	0.00210017
M1	V3	0.0152277	0.0152528	-2.50936e-05	0.00393176	0.00381833	0.000113428
M1	V3	0.0599988	0.0603439	-0.000345111	0.0143955	0.0146216	-0.00022608
M1	V3	0.0352598	0.0350086	0.000251234	0.027692	0.0275388	0.000153244
M1	V3	0.023743	0.0236501	9.2864e-05	0.0246657	0.023874	0.000791669
M1	V3	0.0212984	0.0210127	0.000285685	0.00712174	0.00649005	0.00063169
M1	V3	0.0517915	0.0519149	-0.000123322	0.0106586	0.009817	0.000841618
M1	V3	0.0681522	0.0682837	-0.000131488	0.0197597	0.0185291	0.0012306
M1	V3	0.0102391	0.0102319	7.21216e-06	0.00098747	0.00170809	-0.00072062
M1	V3	0.0609347	0.0610996	-0.000164866	0.0053702	0.00510317	0.000267029
M1	V3	0.0483877	0.0486945	-0.000306785	0.010502	0.0110468	-0.000544786
M1	V3	0.0756313	0.0758054	-0.000174105	0.0194841	0.0200403	-0.000556231
M1	V3	0.0438153	0.0437428	7.25389e-05	0.0159687	0.0159188	4.99487e-05
M1	V3	0.0479673	0.0479674	-1.78814e-07	0.0124964	0.0118	0.000696361
M1	V3	0.222472	0.222447	2.45571e-05	0.119483	0.11581	0.00367331
M1	V3	0.0620542	0.0620158	3.8445e-05	0.0276223	0.0264811	0.00114119
M1	V3	0.0441276	0.0439465	0.000181139	0.0376984	0.0368993	0.000799179
M1	V3	0.056526	0.0565543	-2.83122e-05	0.0307058	0.0312176	-0.000511825
M1	V3	0.0269094	0.0268995	9.95398e-06	0.00577772	0.00605983	-0.000282109
M1	V3	0.0555454	0.0559221	-0.000376701	0.0154857	0.0163558	-0.000870109
M1	V3	0.0409955	0.0408145	0.000181019	0.0099771	0.00869638	0.00128072
M1	V3	0.0779418	0.077742	0.000199795	0.0297136	0.0300696	-0.000355959
M1	V3	0.118766	0.11884	-7.40886e-05	0.0560243	0.0552651	0.000759184
M1	V3	0.0425619	0.0418844	0.000677526	0.0113779	0.0110177	0.000360191
M1	V3	0.0210053	0.0206605	0.000344813	0.020387	0.0186106	0.0017764
M1	V3	0.0107073	0.0104474	0.000259817	0.00251418	0.00242436	8.98242e-05
M1	V3	0.0709835	0.071034	-5.04851e-05	0.0143414	0.0139498	0.000391543
M1	V3	0.117613	0.117806	-0.000192463	0.0405223	0.040686	-0.000163674
M1	V3	0.298416	0.298954	-0.000538051	0.0464048	0.0450519	0.00135285
M1	V3	0.119041	0.119737	-0.00069648	0.0122652	0.0115153	0.000749946
M1	V3	0.110903	0.111627	-0.000724077	0.0252402	0.0245736	0.000666618
M1	V3	0.0806571	0.0806974	-4.02927e-05	0.0303645	0.0299034	0.000461102
M1	V3	0.123888	0.124223	-0.000334978	0.0365618	0.036169	0.000392854
M1	V3	0.0438821	0.0438151	6.70552e-05	0.00873035	0.00876039	-3.00407e-05
M1	V1	0.137416	0.137337	7.89762e-05	0.0496952	0.0447419	0.00495327
M1	V1	0.122512	0.122645	-0.00013268	0.0610628	0.05552	0.00554276
M1	V1	0.145246	0.145578	-0.000332415	0.0796795	0.0618275	0.0178519
M1	V1	0.156002	0.156561	-0.000558734	0.0674116	0.0515902	0.0158214
M1	V1	0.0576536	0.05769	-3.64184e-05	0.0103831	0.0104228	-3.97563e-05
M1	V1	0.0372871	0.0371548	0.000132322	0.00678289	0.00554591	0.00123698
M1	V1	0.124356	0.124032	0.000324428	0.0420449	0.0393222	0.00272268
M1	V1	0.094934	0.0949143	1.97291e-05	0.105012	0.0996678	0.00534409
M1	V1	0.0839195	0.0847908	-0.000871301	0.0737016	0.0533461	0.0203555
M1	V1	0.250498	0.251064	-0.000565469	0.213341	0.206495	0.00684601
M1	Uncategorised	0.00848746	0.008461	2.64645e-05	0.0182206	0.0174491	0.000771463
M1	V2	0.097563	0.0967551	0.000807881	0.0984031	0.095377	0.00302613
M1	V1	0.229382	0.229352	3.0756e-05	0.12852	0.121124	0.00739604
M1	V1	0.181415	0.182855	-0.00144064	0.0399596	0.0279096	0.01205
M1	V1	0.0610121	0.0638044	-0.0027923	0.10146	0.0541187	0.0473414
M1	V1	0.0749013	0.0747169	0.000184417	0.106299	0.110535	-0.00423533
M1	V1	0.214972	0.214678	0.000294209	0.0190279	0.0125214	0.0065065
M1	V1	0.227167	0.227699	-0.000531673	0.101321	0.0702222	0.0310984
M1	V1	0.0618367	0.0616592	0.000177503	0.0305615	0.0293554	0.0012061
M1	V1	0.118538	0.118504	3.40343e-05	0.0456401	0.043933	0.00170708
M1	V1	0.182063	0.182033	2.96235e-05	0.160489	0.158084	0.00240582
M1	V1	0.171384	0.171153	0.000231683	0.141456	0.136387	0.00506902
M1	V1	0.155585	0.155436	0.000149786	0.073768	0.068262	0.00550598
M1	V1	0.0321271	0.0319648	0.000162244	0.0145094	0.0119148	0.00259459
M1	V2	0.0656952	0.0664862	-0.000791073	0.0214231	0.0147563	0.00666684
M1	V3	0.0278206	0.034235	-0.00641435	0.115363	0.0691055	0.0462577
M1	V3	0.0754884	0.0753075	0.00018096	0.0689382	0.0676369	0.00130129
M1	V3	0.0511475	0.0508878	0.000259638	0.0318015	0.031791	1.04308e-05
M1	V3	0.120747	0.121182	-0.000434995	0.158617	0.156336	0.00228131
M1	V3	0.201232	0.201314	-8.17776e-05	0.13156	0.130845	0.000714958
M1	V3	0.0966511	0.0959235	0.000727534	0.030224	0.0299049	0.000319064
M1	V3	0.0226069	0.0223459	0.000260949	0.00976813	0.0086841	0.00108403
M1	V3	0.172536	0.172756	-0.000219226	0.195969	0.18765	0.00831878
M1	V3	0.0237896	0.0240011	-0.000211418	0.0113358	0.0103569	0.000978947
M1	V3	0.156946	0.156864	8.15988e-05	0.252687	0.24933	0.00335664
M1	V3	0.0275719	0.0269036	0.000668287	0.0201735	0.0155275	0.00464594
M1	V3	0.138269	0.139043	-0.000773966	0.0864896	0.0832036	0.003286
M1	Uncategorised	0.411878	0.411588	0.000290334	0.152133	0.143516	0.00861698
M1	Uncategorised	0.29031	0.29138	-0.00107092	0.176528	0.167676	0.00885206
M1	Uncategorised	0.00294459	0.00474846	-0.00180387	0.0428829	0.0156323	0.0272506
M1	Uncategorised	0.113253	0.113307	-5.42998e-05	0.163663	0.158491	0.00517243
M1	Uncategorised	0.0650867	0.0651976	-0.000110865	0.052687	0.050351	0.00233603
M1	Uncategorised	0.161896	0.161823	7.35521e-05	0.142289	0.140772	0.00151783
M1	Uncategorised	0.0594668	0.0594603	6.55651e-06	0.0276355	0.0269765	0.000658989
M1	Uncategorised	0.07007	0.0701795	-0.000109553	0.0534986	0.0500925	0.00340611
M1	Uncategorised	0.170459	0.170976	-0.000516832	0.0705225	0.0684528	0.00206965
M1	Uncategorised	0.138567	0.138712	-0.000144899	0.0172108	0.0162925	0.000918388
M1	Uncategorised	0.21499	0.215426	-0.000435531	0.25787	0.248991	0.00887841
M1	Uncategorised	0.0515473	0.0516422	-9.49502e-05	0.031401	0.0291162	0.00228482
M1	Uncategorised	0.117809	0.118368	-0.000559509	0.0994775	0.0932677	0.00620979
M1	Uncategorised	0.0396298	0.0416242	-0.00199449	0.0378425	0.0167878	0.0210547
M1	V1	0.0270173	0.0286071	-0.00158983	0.0431181	0.0376948	0.00542331
M1	V1	0.173218	0.173864	-0.000646412	0.0710769	0.063799	0.00727785
M1	V1	0.241741	0.241151	0.000589728	0.129007	0.128666	0.000340462
M1	V1	0.0241145	0.0241724	-5.78165e-05	0.0115418	0.0085125	0.00302935
M1	V1	0.103702	0.104561	-0.00085938	0.0999849	0.0937597	0.00622523
M1	V1	0.243146	0.244934	-0.00178826	0.231432	0.218636	0.0127967
M1	V1	0.228394	0.230149	-0.00175452	0.117928	0.107375	0.0105538
M1	V1	0.0806257	0.0812737	-0.000648022	0.0643306	0.0515932	0.0127375
M1	V1	0.368527	0.370032	-0.00150573	0.309828	0.294	0.0158281
M1	V1	0.105166	0.105832	-0.000665724	0.121947	0.114737	0.00721079
M1	V1	0.0852339	0.0855224	-0.000288486	0.0338439	0.0303088	0.00353509
M1	V1	0.224446	0.226059	-0.00161308	0.0392859	0.0311413	0.00814462
M1	V1	0.0455666	0.0456618	-9.52482e-05	0.0369906	0.0359612	0.00102937
M1	V1	0.156636	0.157757	-0.00112152	0.0889654	0.0836322	0.00533319
M1	V1	0.227763	0.228707	-0.000943959	0.111861	0.0988327	0.0130283
M1	V1	0.0709106	0.0702617	0.000648856	0.0285577	0.0197632	0.00879455
M1	V1	0.0610018	0.0623577	-0.00135595	0.0256539	0.0147269	0.010927
M1	V3	0.0749068	0.0741413	0.000765443	0.0463133	0.0454994	0.000813961
M1	V3	0.0306755	0.0302141	0.00046134	0.0275038	0.0266697	0.000834107
M1	V3	0.12359	0.123125	0.000464261	0.111932	0.108104	0.00382829
M1	V3	0.222111	0.219825	0.0022859	0.151071	0.141669	0.00940287
M1	V3	0.206404	0.2061	0.000304103	0.23381	0.228906	0.00490391
M1	V3	0.0395981	0.0390099	0.000588238	0.0345548	0.0327142	0.00184053
M1	V3	0.0438812	0.0436539	0.000227273	0.0433719	0.0395487	0.00382322
M1	V3	0.0112928	0.0110954	0.000197411	0.0157663	0.0140368	0.00172949
M1	V3	0.109167	0.108368	0.000799	0.179989	0.177538	0.00245088
M1	V3	0.0606638	0.060485	0.000178814	0.0624908	0.0609986	0.00149226
M1	V3	0.0391307	0.0388127	0.00031805	0.0334106	0.0326843	0.000726342
M1	V3	0.0373659	0.0370411	0.000324726	0.0361735	0.0355412	0.000632346
M1	V3	0.101161	0.100784	0.000376403	0.147049	0.142529	0.00452012
M1	V3	0.192115	0.191508	0.000607371	0.336257	0.33113	0.00512671
M1	V1	0.121625	0.12233	-0.000705302	0.0501249	0.0368341	0.0132908
M1	V1	0.0878786	0.0878595	1.90735e-05	0.0294763	0.0216056	0.00787079
M1	V1	0.0954983	0.0950168	0.000481486	0.024751	0.0233733	0.0013777
M1	V1	0.0576164	0.0570243	0.000592113	0.000757217	-0.000186682	0.000943899
M1	V2	0.0362302	0.0361823	4.79221e-05	0.00314248	0.00419641	-0.00105393
M1	V2	0.0331256	0.0330418	8.38041e-05	0.00152338	0.00171125	-0.000187874
M1	V2	0.0672152	0.0671455	6.96778e-05	0.00555766	0.00559574	-3.80874e-05
M1	V1	0.0823984	0.0831689	-0.000770569	0.0520384	0.0312222	0.0208162
M1	V2	0.198573	0.198511	6.24657e-05	0.0430008	0.0440652	-0.00106436
M1	V2	0.0549558	0.0548052	0.000150681	0.00360608	0.00335234	0.000253737
M1	V2	0.0509336	0.0510085	-7.4923e-05	0.0125971	0.00966966	0.00292748
M1	V2	0.0616032	0.061161	0.000442207	0.0164173	0.0167971	-0.000379741
M1	V2	0.0468712	0.0473284	-0.000457168	0.0226968	0.017064	0.00563276
M1	V2	0.0362495	0.0360606	0.000188828	0.0135005	0.0121119	0.00138861
M1	V2	0.0775419	0.0775293	1.26362e-05	0.0308254	0.0271703	0.00365514
M1	V1	0.149281	0.149578	-0.000296474	0.0644771	0.0585943	0.00588274
M1	V3	0.0503494	0.0503228	2.65837e-05	0.0697237	0.0689816	0.000742137
M1	V3	0.0648689	0.0652849	-0.000415981	0.161459	0.154124	0.00733513
M1	V3	0.193725	0.193944	-0.000218451	0.41341	0.40672	0.00668985
M1	V3	0.115305	0.115452	-0.000146985	0.130155	0.124435	0.00571996
M1	V3	0.188796	0.189298	-0.000502646	0.113175	0.106551	0.00662416
M1	V3	0.103983	0.103992	-8.82149e-06	0.0884696	0.0820989	0.00637066
M1	V3	0.0202225	0.020029	0.000193536	0.0136266	0.0110514	0.00257528
M1	V3	0.133801	0.133351	0.000449955	0.0669206	0.0629147	0.00400591
M1	V3	0.038645	0.0385505	9.44734e-05	0.0537384	0.0515521	0.00218636
M1	V3	0.0506121	0.0513681	-0.000755966	0.0823287	0.0739419	0.00838685
M1	V3	0.0659949	0.0679063	-0.0019114	0.172793	0.143205	0.029588
M1	V3	0.100259	0.100021	0.000237584	0.0577886	0.0541916	0.0035969
M1	V3	0.295928	0.296256	-0.000327826	0.513675	0.501867	0.0118085
M1	V3	0.0889246	0.088946	-2.13385e-05	0.0144898	0.00867939	0.00581044
M1	V3	0.1692	0.169066	0.000133574	0.053323	0.0490274	0.00429553
M1	V3	0.0513611	0.0514046	-4.35114e-05	0.0227571	0.0221235	0.000633597
M1	V3	0.0634302	0.0635259	-9.56655e-05	0.0260456	0.0216049	0.00444067
M1	V3	0.0129868	0.0129591	2.76566e-05	0.019462	0.0186211	0.000840902
M1	V3	0.0318639	0.0320685	-0.000204623	0.126221	0.125939	0.000281692
M1	V3	0.0424132	0.0419232	0.000490069	0.0448645	0.0447292	0.000135303
M1	V3	0.0463356	0.0449549	0.00138068	0.0362038	0.0349681	0.00123566
M1	V3	0.0728242	0.0724858	0.000338435	0.0891123	0.0873098	0.00180256
M1	V3	0.0604516	0.0603201	0.000131547	0.054602	0.053023	0.00157893
M1	V3	0.10593	0.106314	-0.000384331	0.0224174	0.00928098	0.0131364
M1	V1	0.0113467	0.0118766	-0.000529885	0.0103201	0.00644493	0.00387514
M1	Uncategorised	0.108581	0.108923	-0.000342131	0.0388314	0.0377008	0.00113058
M1	Uncategorised	0.127534	0.12576	0.00177354	0.0635224	0.0497177	0.0138047
M1	V2	0.0981629	0.0983082	-0.000145316	0.0319727	0.0327944	-0.00082165
M1	V2	0.0718706	0.0724652	-0.000594556	0.0169795	0.0174402	-0.000460684
M1	V2	0.146483	0.146653	-0.000169754	0.0382816	0.0333874	0.0048942
M1	V1	0.0431747	0.0443229	-0.00114816	0.0298476	0.0163898	0.0134578
M1	V1	0.115973	0.116385	-0.000412524	0.157947	0.156008	0.00193858
M1	V2	0.0795583	0.0800504	-0.000492156	0.0213211	0.0227424	-0.00142127
M1	V2	0.102504	0.103017	-0.000513017	0.0301223	0.0310428	-0.000920415
M1	V1	0.0590382	0.0597827	-0.000744522	0.0105494	0.00584584	0.00470358
M1	V1	0.19462	0.194957	-0.000336587	0.0811858	0.0774063	0.00377953
M1	V1	0.0450752	0.0447676	0.00030762	0.023613	0.0235886	2.44379e-05
M1	V1	0.0407019	0.0403637	0.000338197	0.00258285	0.00199401	0.000588834
M1	V1	0.0125681	0.0116731	0.000895023	0.0065093	0.00347435	0.00303495
M1	V1	0.0265002	0.025739	0.000761271	0.00249362	0.00210619	0.00038743
M1	V1	0.0506829	0.0503551	0.000327826	0.0100787	0.012407	-0.00232828
M1	Uncategorised	0.0477115	0.0475916	0.000119865	0.00443965	0.00255597	0.00188369
M1	Uncategorised	0.0139742	0.01364	0.000334203	0.00138187	0.0026232	-0.00124133
M1	Uncategorised	0.141308	0.141175	0.000133455	0.0888828	0.0856304	0.00325239
M1	V2	0.071188	0.070576	0.00061202	0.0341607	0.0340937	6.69956e-05
M1	V2	0.0820372	0.0824588	-0.000421584	0.0682476	0.0688718	-0.000624239
M1	V2	0.0375968	0.0374672	0.00012958	0.0105814	0.0103748	0.00020659
M1	V2	0.075812	0.0754464	0.000365615	0.0274823	0.0271293	0.000352979
M1	V1	0.150218	0.150374	-0.000156462	0.0667168	0.0538869	0.01283
M2	V2	0.10312	0.102976	0.000143498	0.189744	0.18961	0.000134021
M2	V2	0.0693573	0.0699038	-0.000546537	0.0176818	0.013496	0.00418577
M2	V2	0.142982	0.142236	0.00074625	0.15894	0.153353	0.00558671
M2	V2	0.0609559	0.0602265	0.000729408	0.0290097	0.0218778	0.00713195
M2	V2	0.104189	0.103619	0.000570849	0.146806	0.145853	0.000952959
M2	V2	0.0698596	0.0696559	0.000203744	0.0733037	0.0689791	0.00432454
M2	V2	0.124234	0.124123	0.000111088	0.437189	0.436826	0.000362784
M2	V2	0.135379	0.135204	0.000174612	0.0775415	0.0747849	0.0027566
M2	V2	0.192142	0.192123	1.99229e-05	0.568629	0.56842	0.000209332
M2	V2	0.130006	0.130374	-0.000367835	0.114261	0.113175	0.00108533
M2	V2	0.267813	0.267873	-6.00517e-05	0.639098	0.63691	0.00218791
M2	V2	0.0645276	0.065165	-0.000637397	0.126981	0.125805	0.00117609
M2	V2	0.249907	0.250037	-0.00012967	0.600466	0.601559	-0.00109261
M2	V2	0.0786358	0.0785814	5.4419e-05	0.115714	0.11398	0.00173452
M2	V2	0.137393	0.137412	-1.82241e-05	0.285657	0.286418	-0.000760227
M2	V2	0.0613608	0.0609596	0.000401195	0.0893745	0.086727	0.00264758
M2	V2	0.0404576	0.0405636	-0.000106003	0.0491053	0.046071	0.00303425
M2	V2	0.173363	0.17341	-4.67449e-05	0.335833	0.335102	0.000731409
M2	V2	0.0741796	0.073801	0.000378571	0.122727	0.121575	0.00115143
M2	V2	0.0736261	0.073472	0.0001541	0.139386	0.137379	0.00200672
M2	V2	0.0768925	0.0768429	4.95166e-05	0.0563208	0.0556184	0.000702396
M2	V2	0.0710512	0.0713112	-0.000260033	0.185523	0.176499	0.00902414
M2	V2	0.0518561	0.051508	0.000348113	0.0310235	0.0305314	0.000492167
M2	V3	0.0818572	0.0816543	0.000202879	0.0861362	0.0845136	0.00162258
M2	V2	0.0386393	0.0361444	0.00249489	0.017551	0.0150146	0.00253641
M2	V3	0.0429361	0.0427693	0.000166789	0.0702561	0.0692625	0.000993527
M2	V3	0.0174631	0.0197924	-0.0023293	0.107248	0.0650315	0.0422167
M2	V2	0.0422016	0.0377052	0.00449647	0.0422454	0.0385688	0.00367659
M2	V3	0.0696113	0.0677627	0.00184863	0.0694434	0.0591992	0.0102442
M2	V2	0.079463	0.0749791	0.00448385	0.146893	0.140911	0.00598252
M2	V3	0.0394309	0.0363501	0.00308085	0.0419686	0.0401761	0.00179254
M2	V2	0.137949	0.1369	0.00104877	0.309858	0.307534	0.00232476
M2	V3	0.0265508	0.0259685	0.000582231	0.0256519	0.0240669	0.00158492
M2	V1	0.0271828	0.0285661	-0.0013833	0.093635	0.0843458	0.00928929
M2	V2	0.152652	0.152714	-6.21527e-05	0.429088	0.42917	-8.19266e-05
M2	V2	0.00690933	0.0075174	-0.000608074	0.0150336	0.0132557	0.00177792
M2	V2	0.186148	0.186577	-0.000429064	0.377605	0.3765	0.00110531
M2	V2	0.015453	0.0159762	-0.000523208	0.0338723	0.0315389	0.00233345
M2	V2	0.230025	0.231425	-0.00140028	0.247964	0.247302	0.000661477
M2	V2	0.0463989	0.045714	0.000684883	0.121525	0.118339	0.00318513
M2	V2	0.203016	0.203237	-0.000221163	0.316583	0.315553	0.00103015
M2	V2	0.079487	0.0794112	7.57799e-05	0.219918	0.205488	0.0144303
M2	V2	0.159116	0.158353	0.000763372	0.32072	0.319957	0.000763237
M2	V2	0.0885979	0.0891034	-0.000505485	0.228485	0.214995	0.0134907
M2	V2	0.185415	0.185271	0.000144109	0.379574	0.379041	0.000532895
M2	V2	0.132558	0.131948	0.000609934	0.227814	0.217735	0.0100786
M2	V2	0.232104	0.231678	0.000425696	0.506086	0.505099	0.000987589
M2	V2	0.183333	0.183076	0.00025712	0.470851	0.468444	0.00240728
M2	V2	0.0653947	0.0648307	0.000564024	0.181712	0.180341	0.00137085
M2	V2	0.236603	0.236069	0.00053452	0.629952	0.626173	0.00377929
M2	V2	0.0249231	0.024698	0.000225151	0.0100469	0.00972504	0.000321836
M2	V2	0.0324238	0.0320076	0.000416212	0.109665	0.110846	-0.00118082
M2	V2	0.432558	0.43195	0.000607729	0.411615	0.40681	0.00480446
M2	V2	0.181788	0.182116	-0.000327498	0.368579	0.363924	0.00465435
M2	V2	0.105611	0.105167	0.000443898	0.272623	0.269982	0.00264052
M2	V2	0.122021	0.121979	4.27216e-05	0.168815	0.164754	0.00406082
M2	V2	0.0380586	0.0374106	0.00064797	0.0572234	0.0512816	0.0059418
M2	V2	0.109277	0.110331	-0.00105357	0.129276	0.127846	0.00142986
M2	V2	0.0363068	0.0359462	0.000360567	0.0651031	0.0629972	0.00210583
M2	V2	0.100981	0.101748	-0.000767171	0.0944545	0.0909452	0.00350928
M2	V2	0.1234	0.123283	0.000116304	0.245088	0.244741	0.000346869
M2	V2	0.151224	0.151321	-9.69768e-05	0.209747	0.187554	0.022193
M2	V2	0.0142449	0.0137221	0.000522787	0.0296477	0.0276043	0.00204339
M2	V2	0.110311	0.110265	4.6201e-05	0.221393	0.216593	0.00479954
M2	V2	0.0814275	0.0805749	0.000852615	0.0956162	0.0881046	0.00751161
M2	V2	0.192588	0.192453	0.000135601	0.498849	0.499155	-0.000306696
M2	V2	0.0590173	0.0583299	0.000687417	0.0837094	0.0812084	0.00250102
M2	V2	0.184523	0.184329	0.000194162	0.07945	0.0609106	0.0185394
M2	V3	0.0256375	0.0261668	-0.000529315	0.108504	0.054453	0.0540507
M2	V3	0.0180624	0.0181064	-4.40534e-05	0.0546101	0.0297485	0.0248616
M2	V3	0.0171376	0.0178964	-0.000758804	0.0676819	0.0325716	0.0351102
M2	V3	0.01593	0.0166663	-0.0007363	0.0620618	0.0315658	0.030496
M2	V3	0.011039	0.0116738	-0.000634733	0.0439641	0.0244394	0.0195247
M2	V3	0.00987194	0.00953061	0.000341333	0.0195629	0.0109481	0.00861481
M2	V3	0.0318663	0.0310652	0.000801113	0.0474398	0.0438772	0.00356254
M2	V3	0.00969511	0.00934334	0.000351766	0.0230006	0.018501	0.00449963
M2	V3	0.00123233	0.00100615	0.000226176	0.00524734	0.00372137	0.00152597
M2	V3	0.025209	0.0250035	0.000205476	0.0384377	0.0315682	0.00686949
M2	V3	0.000956224	0.000964411	-8.18679e-06	0.0033146	0.00251806	0.000796536
M2	V3	0.0875714	0.0873411	0.000230364	0.154156	0.145423	0.00873354
M2	V3	0.00367001	0.00370381	-3.38e-05	0.00846692	0.0065992	0.00186771
M2	V3	0.00658876	0.0062046	0.000384158	0.0390222	0.035494	0.00352823
M2	V3	0.0092313	0.00903242	0.000198881	0.0288628	0.0180436	0.0108192
M2	V3	0.000719099	0.000838972	-0.000119874	0.00997056	0.00744376	0.00252679
M2	V3	0.0061528	0.00480871	0.00134409	0.0500196	0.0471456	0.00287402
M2	V3	0.00523188	0.00487529	0.000356585	0.00545124	0.00335857	0.00209267
M2	V3	0.0415166	0.0446745	-0.00315791	0.124159	0.0624991	0.06166
M2	V3	0.00149765	0.00139803	9.96277e-05	0.00454638	0.0037713	0.000775081
M2	V3	0.0189509	0.0202266	-0.00127577	0.160151	0.0733357	0.0868148
M2	V3	0.010799	0.010563	0.000236005	0.0477155	0.041139	0.00657652
M2	V3	0.0153381	0.0172297	-0.0018916	0.10398	0.0499358	0.054044
M2	V3	0.00153	0.00140198	0.000128028	0.00972698	0.00756319	0.00216378
M2	V3	0.00301508	0.00407338	-0.0010583	0.0370547	0.0215022	0.0155525
M2	V3	0.000257053	0.00022335	3.37034e-05	0.00226996	0.00110443	0.00116553
M2	V3	0.170588	0.169906	0.000681996	0.215595	0.214606	0.000988111
M2	V3	0.00295279	0.00238992	0.00056287	0.00252033	0.00214067	0.000379656
M2	V3	0.238195	0.2377	0.000495896	0.342252	0.337292	0.00496045
M2	V3	0.000592194	0.000346928	0.000245266	0.00149106	0.000934102	0.000556957
M2	V3	0.208269	0.207696	0.000572503	0.403959	0.401432	0.00252643
M2	V3	0.00247917	0.00226117	0.000217994	0.0026355	0.00156556	0.00106994
M2	V3	0.202326	0.202117	0.000208944	0.353454	0.345167	0.0082868
M2	V3	0.00111281	0.000694673	0.000418139	0.00180004	0.000904001	0.000896039
M2	V3	0.0636524	0.0637996	-0.000147298	0.164616	0.158335	0.00628042
M2	V3	0.00126018	0.0010095	0.000250681	0.00239272	0.0016659	0.000726826
M2	V3	0.0537853	0.053267	0.000518296	0.0947099	0.089417	0.00529295
M2	V3	0.00773105	0.00715606	0.000574989	0.00695495	0.00450901	0.00244594
M2	V3	0.0449469	0.0442287	0.000718199	0.127976	0.127386	0.000590101
M2	V3	0.0142193	0.0135053	0.000714087	0.012618	0.0105285	0.00208957
M2	V3	0.086606	0.0862018	0.000404187	0.348764	0.348051	0.00071305
M2	V3	0.0445739	0.0437075	0.000866394	0.0226734	0.0152098	0.00746358
M2	V3	0.0178844	0.0172811	0.000603341	0.0306706	0.0286326	0.00203799
M2	V3	0.0998879	0.0996451	0.000242889	0.0654534	0.0579625	0.00749094
M2	V3	0.0890256	0.0880708	0.000954784	0.0346794	0.0212049	0.0134745
M2	V3	0.156992	0.1574	-0.000407785	0.101205	0.0894061	0.0117988
M2	V3	0.0173627	0.0174027	-3.9978e-05	0.0164006	0.0154337	0.000966955
M2	V3	0.210992	0.210775	0.00021711	0.194687	0.181504	0.0131827
M2	V3	0.0174424	0.0168197	0.000622701	0.0518077	0.0514787	0.000328999
M2	V3	0.264055	0.263678	0.000377059	0.18742	0.182386	0.00503322
M2	V3	0.00247928	0.00236577	0.000113517	0.00854713	0.00627951	0.00226762
M2	V3	0.0244725	0.0239258	0.000546763	0.0162914	0.0151282	0.00116325
M2	V3	0.280422	0.279713	0.000709236	0.28093	0.277002	0.0039281
M2	V3	0.00339945	0.00361159	-0.000212145	0.040781	0.0380276	0.00275335
M2	V3	0.254859	0.254425	0.000434726	0.437321	0.433318	0.00400308
M2	V3	0.00841314	0.00824048	0.000172658	0.0191519	0.0124009	0.00675099
M2	V3	0.334613	0.334292	0.000321478	0.465829	0.463143	0.00268608
M2	V3	0.00299489	0.00272128	0.000273607	0.0819045	0.0656885	0.016216
M2	V3	0.0319428	0.0319187	2.40803e-05	0.0671502	0.0522673	0.0148829
M2	Uncategorised	0.0201713	0.0203706	-0.000199338	0.0877708	0.0840968	0.00367402
M2	V3	0.0543698	0.0555692	-0.00119944	0.0639878	0.0596688	0.00431902
M2	V2	0.0585405	0.0578167	0.000723805	0.0660377	0.0644547	0.001583
M2	V3	0.0899858	0.0906503	-0.000664473	0.0868235	0.0843425	0.00248097
M2	V2	0.0793267	0.0790563	0.000270382	0.310676	0.309094	0.00158238
M2	V3	0.0670316	0.0673903	-0.000358731	0.0788389	0.0757913	0.00304758
M2	V2	0.184959	0.184367	0.000592396	0.479862	0.479097	0.000764698
M2	V3	0.0793383	0.0799664	-0.000628084	0.0627421	0.0586001	0.00414198
M2	V2	0.278055	0.277636	0.000418872	0.729554	0.728344	0.00121045
M2	V3	0.0632964	0.0636001	-0.000303723	0.0283916	0.0267808	0.0016108
M2	V2	0.299742	0.299289	0.000453442	0.71681	0.714638	0.00217247
M2	V3	0.0832648	0.0824893	0.000775419	0.121738	0.109209	0.0125291
M2	V2	0.217824	0.217746	7.78437e-05	0.404894	0.404451	0.000443071
M2	V3	0.100582	0.100447	0.000134289	0.0381836	0.0179358	0.0202479
M2	V2	0.200126	0.200425	-0.000298768	0.517612	0.518327	-0.000715256
M2	V3	0.0192862	0.0186213	0.00066491	0.0296951	0.0267189	0.00297618
M2	V2	0.198867	0.198986	-0.000118747	0.361445	0.361506	-6.06179e-05
M2	V2	0.0845879	0.0842412	0.000346676	0.122306	0.122768	-0.000462323
M2	V2	0.0148511	0.0141042	0.000746969	0.0187116	0.0184058	0.000305783
M2	V2	0.0122831	0.0119712	0.000311865	0.00559593	0.00543332	0.000162602
M2	V3	0.0134735	0.0127715	0.00070203	0.00540625	0.00520055	0.000205702
M2	V3	0.010057	0.0117941	-0.0017371	0.0375996	0.0353967	0.00220292
M2	V3	0.0333434	0.0334648	-0.000121441	0.0328793	0.032894	-1.46292e-05
M2	V3	0.0528182	0.053206	-0.000387862	0.0478536	0.0464563	0.00139726
M2	V2	0.00474506	0.00492194	-0.000176884	0.0202746	0.017261	0.0030136
M2	V3	0.124415	0.123668	0.000747189	0.317606	0.319263	-0.00165695
M2	V2	0.0695887	0.0693074	0.000281312	0.0657285	0.064982	0.000746511
M2	V3	0.137134	0.136483	0.000651374	0.328962	0.32931	-0.000347972
M2	V2	0.0431209	0.0427482	0.000372671	0.0868694	0.0833253	0.0035441
M2	V3	0.227728	0.228009	-0.000281394	0.641004	0.641206	-0.000202298
M2	V2	0.0668815	0.066566	0.00031554	0.156064	0.155998	6.60419e-05
M2	V3	0.346012	0.346145	-0.000133276	0.677641	0.677699	-5.82933e-05
M2	V2	0.100148	0.0999315	0.000216462	0.167916	0.167711	0.000205129
M2	V3	0.134347	0.134213	0.000134751	0.426021	0.425107	0.000913769
M2	V3	0.184319	0.183747	0.000572205	0.331355	0.330559	0.00079605
M2	V2	0.237692	0.237366	0.000325754	0.613591	0.615611	-0.00202012
M2	V3	0.193126	0.193245	-0.000119418	0.37364	0.372064	0.00157574
M2	V2	0.13559	0.135236	0.000353888	0.317643	0.320325	-0.00268281
M2	V3	0.131041	0.130569	0.000472113	0.221923	0.220086	0.00183737
M2	V2	0.140146	0.139875	0.00027135	0.270832	0.271412	-0.000579983
M2	V3	0.0161758	0.0155236	0.00065215	0.020934	0.0207781	0.000155902
M2	V2	0.106174	0.106172	1.59442e-06	0.165324	0.165921	-0.000597
M2	V2	0.159404	0.160146	-0.000741646	0.334833	0.336897	-0.00206396
M2	V2	0.0752758	0.0750487	0.000227094	0.0670203	0.0664447	0.000575647
M2	V2	0.0360628	0.0356657	0.000397146	0.0177084	0.0174362	0.000272209
M2	V3	0.0375895	0.0369053	0.000684224	0.019402	0.0191306	0.000271417
M2	V3	0.0901065	0.0901545	-4.80115e-05	0.182648	0.184311	-0.00166298
M2	V3	0.0868836	0.0866843	0.00019931	0.142534	0.144062	-0.00152883
M2	V2	0.178872	0.178806	6.54906e-05	0.17848	0.173315	0.0051647
M2	V3	0.0186861	0.0191154	-0.000429351	0.0257008	0.0206583	0.00504243
M2	V2	0.2231	0.222365	0.000734434	0.460102	0.454746	0.00535518
M2	V3	0.0210977	0.0213904	-0.00029269	0.0278026	0.0256023	0.00220033
M2	V2	0.245812	0.245387	0.000424832	0.615121	0.612794	0.00232619
M2	V3	0.043302	0.0432274	7.46287e-05	0.0647951	0.0632262	0.00156891
M2	V2	0.347867	0.347595	0.000271708	0.840964	0.839061	0.00190276
M2	V3	0.098964	0.0989958	-3.18363e-05	0.0519146	0.0473364	0.00457815
M2	V2	0.161286	0.161457	-0.000171721	0.475269	0.475937	-0.000667959
M2	V3	0.0711519	0.0711024	4.94421e-05	0.028926	0.0284916	0.000434365
M2	V2	0.0907204	0.0909005	-0.000180043	0.281903	0.282677	-0.000774145
M2	V3	0.0541353	0.0526315	0.00150388	0.0655634	0.0629401	0.00262329
M2	V2	0.0660637	0.0660634	3.27826e-07	0.189186	0.189338	-0.000151992
M2	V3	0.0381955	0.0375517	0.000643779	0.0475277	0.0461337	0.00139399
M2	V2	0.0479019	0.0475092	0.000392675	0.149392	0.148513	0.000878662
M2	V3	0.10449	0.104653	-0.000162937	0.0447045	0.0362696	0.00843489
M2	V2	0.0579791	0.0576129	0.0003662	0.110562	0.10771	0.00285137
M2	V2	0.0383793	0.0356305	0.00274875	0.0246898	0.0234329	0.00125694
M2	V2	0.00866995	0.00689772	0.00177222	0.0066527	0.0052074	0.0014453
M2	V3	0.0159207	0.0159707	-4.99934e-05	0.06248	0.0603943	0.00208566
M2	V3	0.0394046	0.0387887	0.000615876	0.0308296	0.0226671	0.00816243
M2	V3	0.0317193	0.0325278	-0.0008085	0.0421329	0.0264046	0.0157284
M2	V3	0.0643442	0.065512	-0.00116777	0.0713414	0.051222	0.0201194
M2	V2	0.0626995	0.0624424	0.000257079	0.1843	0.182922	0.00137722
M2	V3	0.117153	0.116236	0.000917062	0.396467	0.395041	0.00142542
M2	V2	0.048371	0.0489846	-0.000613566	0.0877988	0.0856479	0.0021509
M2	V3	0.158681	0.157039	0.00164253	0.504884	0.505419	-0.000535607
M2	V2	0.100874	0.100448	0.000425488	0.208975	0.200429	0.00854588
M2	V3	0.100624	0.0988901	0.00173348	0.268549	0.26667	0.0018791
M2	V2	0.167891	0.16721	0.000681102	0.250706	0.240459	0.0102478
M2	V3	0.0619633	0.0612046	0.000758763	0.113547	0.113131	0.000416093
M2	V2	0.216987	0.216912	7.4327e-05	0.624524	0.617545	0.00697899
M2	V3	0.0724334	0.0714248	0.00100861	0.152518	0.152858	-0.000339925
M2	V3	0.0214817	0.020701	0.000780636	0.0372004	0.0349358	0.00226466
M2	V2	0.153555	0.153723	-0.000167862	0.484598	0.485655	-0.00105727
M2	V3	0.0999672	0.0995446	0.000422567	0.0917781	0.0830728	0.00870527
M2	V2	0.173319	0.172588	0.000731185	0.496048	0.49744	-0.00139144
M2	V3	0.0113662	0.0122771	-0.000910884	0.0620749	0.0416005	0.0204744
M2	V2	0.125269	0.124533	0.00073576	0.22018	0.221633	-0.00145379
M2	V3	0.0139611	0.0137638	0.000197317	0.0248455	0.0186862	0.00615935
M2	V3	0.036783	0.0363799	0.000403132	0.0371293	0.0291904	0.00793892
M2	V2	0.0784916	0.0789237	-0.000432134	0.213699	0.213916	-0.000216708
M2	V2	0.0526899	0.0519131	0.000776738	0.119783	0.117438	0.0023451
M2	V2	0.047023	0.0468021	0.000220936	0.0893949	0.0893496	4.52772e-05
M2	V2	0.0745795	0.0747955	-0.000215992	0.088851	0.0874673	0.00138361
M2	V2	0.12896	0.128671	0.000288248	0.197134	0.197934	-0.000799969
M2	V3	0.211765	0.211119	0.000645623	0.303216	0.307205	-0.00398946
M2	V3	0.135423	0.13572	-0.000296563	0.266564	0.268838	-0.0022735
M2	V3	0.146007	0.14615	-0.000143677	0.20077	0.202391	-0.00162065
M2	V1	0.102468	0.102011	0.000456803	0.411886	0.407015	0.00487155
M2	V1	0.019449	0.019622	-0.000172943	0.0172506	0.0166891	0.000561491
M2	V1	0.153795	0.154061	-0.000265837	0.421065	0.414201	0.00686437
M2	V1	0.0667643	0.0663966	0.000367679	0.0939557	0.0932828	0.000672899
M2	V1	0.108321	0.107751	0.000570022	0.238405	0.23304	0.00536534
M2	V1	0.0794427	0.0796803	-0.000237577	0.217109	0.21691	0.00019826
M2	V1	0.0613084	0.0611334	0.000175025	0.108121	0.102831	0.00529029
M2	V1	0.0853794	0.0852369	0.000142515	0.283087	0.283597	-0.000510603
M2	V1	0.0359087	0.0355125	0.000396173	0.109971	0.107658	0.0023125
M2	V1	0.149529	0.149103	0.000425503	0.50775	0.509827	-0.00207645
M2	V1	0.0295635	0.0296396	-7.60239e-05	0.120973	0.120609	0.000363775
M2	V1	0.179416	0.178942	0.000474021	0.645273	0.645858	-0.0005849
M2	V1	0.0160142	0.0154047	0.000609506	0.0301242	0.0287001	0.00142414
M2	V1	0.181705	0.181894	-0.000188664	0.674922	0.674129	0.000793159
M2	V1	0.00433177	0.00410275	0.000229023	0.0130557	0.0125296	0.000526124
M2	V1	0.188933	0.188692	0.000241145	0.670162	0.669556	0.000606179
M2	V1	0.213924	0.213909	1.45584e-05	0.758085	0.756744	0.0013417
M2	V1	0.168502	0.1685	1.92225e-06	0.598549	0.59706	0.00148892
M2	V1	0.175296	0.175538	-0.000241578	0.606009	0.601099	0.00491095
M2	V1	0.223661	0.222818	0.000843316	0.645711	0.63957	0.00614119
M2	V1	0.143091	0.142479	0.00061217	0.456507	0.448838	0.00766945
M2	V1	0.119277	0.118789	0.000487857	0.390442	0.35279	0.0376513
M2	V1	0.0680681	0.0673915	0.000676677	0.267659	0.265742	0.001917

## Sheet: fig_2f
		Unique contribution to %VE during all epochs
Animal	Area	Task	Drift	Face+Body
M1	V2	0.0947054	0.00577009	0.00130683
M1	V2	0.127316	0.00165081	0.000593901
M1	V2	0.0871891	0.00135708	-0.0012753
M1	V2	0.146501	-5.73993e-05	0.0018003
M1	V2	0.183807	0.000173628	-0.000552595
M1	V2	0.0434332	0.000386417	0.00138181
M1	V2	0.01272	0.00173897	0.000192404
M1	V2	0.0231063	0.00194675	-0.000822484
M1	V2	0.051873	0.00161999	9.12547e-05
M1	V2	0.0241621	0.00124675	0.000210583
M1	V2	0.0247515	0.00173479	0.00140429
M1	V2	0.0921597	0.000844538	-0.000126779
M1	V2	0.0452566	0.00172693	0.00164336
M1	V2	0.0631537	0.00612921	-0.000764787
M1	V2	0.0411084	0.000754595	0.00198662
M1	V2	0.108335	0.00561684	-0.00093776
M1	V2	0.0250298	0.00282866	-3.52859e-05
M1	V2	0.0117983	3.52263e-05	-0.0013923
M1	V2	0.049293	0.00214928	0.000661969
M1	V2	0.0592952	0.0149344	0.000411689
M1	V2	0.026896	0.00024128	0.000209093
M1	V2	0.0726706	0.000282466	0.000145018
M1	V2	0.100982	0.00149375	-0.000453591
M1	V2	0.0729375	0.00724101	8.36849e-05
M1	V2	0.064335	0.00116068	0.00105464
M1	V2	0.0326716	0.00751156	-0.000256002
M1	V2	0.127043	0.00244743	0.00012356
M1	V2	0.0462056	0.00215602	0.00062573
M1	V2	0.158541	0.000801504	0.000424623
M1	V2	0.0469257	0.00156492	0.000437915
M1	V2	0.13234	0.00113398	0.00142509
M1	V2	0.0392203	0.00755167	0.000715613
M1	V2	0.00512129	0.0108827	0.000309944
M1	V2	0.049633	0.00283289	0.000503838
M1	V2	0.0868812	0.00413275	0.000157297
M1	V1	0.240325	0.00235772	0.00215262
M1	V1	0.0678499	0.00153613	0.000214279
M1	V1	0.0503701	0.00138372	0.00027895
M1	V1	0.0595696	0.000712693	0.000380993
M1	V1	0.265731	0.0303485	0.00451791
M1	V1	0.0367734	0.00107127	0.00508368
M1	V1	0.0318822	0.00427824	0.00184876
M1	V1	0.0375653	0.000700116	0.000481844
M1	V1	0.186333	0.00843656	0.0140325
M1	V1	0.0543051	0.00440466	0.0214972
M1	Uncategorised	0.00352591	0.000955522	0.0369731
M1	V2	0.0117037	0.00188631	0.0020088
M1	V2	0.00980079	3.73721e-05	0.00199103
M1	V2	0.0122939	0.00101107	0.00117153
M1	V2	0.00222027	0.00158292	0.00112808
M1	V1	0.0134801	0.00101507	0.0223073
M1	V1	0.212633	0.000747681	0.000693262
M1	V1	0.110201	0.00419384	0.000942349
M1	V1	0.211115	0.00154907	0.00141281
M1	V1	0.0880706	0.00125521	0.000453651
M1	V1	0.0514982	0.00163805	0.00128382
M1	V1	0.0305371	0.000628114	0.0019483
M1	V1	0.0895761	0.000141382	0.000587761
M1	V1	0.02025	0.00455946	0.00155956
M1	Uncategorised	0.000890493	0.000812054	0.00212622
M1	V2	0.0667451	0.000793278	-0.00274658
M1	V2	0.0365848	0.000143826	0.000436962
M1	V2	0.169574	0.000339806	-0.000200033
M1	V2	0.419311	0.0040369	-0.00170642
M1	V2	0.130396	0.00518048	-0.000491738
M1	V2	0.0937306	0.00150776	-0.000124156
M1	V2	0.130368	0.00153238	-0.00094372
M1	V2	0.198825	0.00732219	-0.000980258
M1	V2	0.0767702	0.00472832	-0.000298738
M1	V2	0.116894	0.0061968	-0.000433564
M1	V2	0.241251	0.00129378	-0.00100207
M1	V1	0.0526395	0.0142538	0.000799954
M1	V1	0.0304161	0.0529708	0.00129813
M1	V1	0.0277747	0.018936	0.00150549
M1	V1	0.045975	0.012996	0.000715137
M1	V1	0.0569251	0.0371535	0.00175905
M1	V1	0.0181252	0.0285291	0.00476021
M1	V1	0.0230827	0.0298	0.00334567
M1	V1	0.00707608	0.0296821	0.00673014
M1	V1	0.0430689	0.0556718	0.00108796
M1	V1	0.0477645	0.0133745	0.00115395
M1	V1	0.114888	0.0267718	0.000422239
M1	V1	0.0999972	0.0306125	0.00097239
M1	V1	0.0929984	0.00700033	0.000471056
M1	V1	0.141381	0.0112972	0.00126523
M1	V1	0.190061	0.000536799	0.00145489
M1	V1	0.0775391	0.00448304	0.000856459
M1	V1	0.105702	0.0072844	0.00117105
M1	V1	0.0645021	0.0012604	0.0009076
M1	V1	0.109875	0.00461048	0.000389874
M1	V1	0.188721	0.00855654	0.0013206
M1	V1	0.0257145	0.0101998	0.00032711
M1	V1	0.0593555	0.0299815	0.00152373
M1	V1	0.00822228	0.0205431	0.000316799
M1	V1	0.139291	0.00185639	0.000763774
M1	V1	0.107051	0.0143538	0.0029611
M1	V1	0.0222811	0.00598681	0.00166881
M1	V1	0.0321268	0.00933206	0.000852406
M1	V1	0.00981557	0.00133198	0.0035007
M1	V1	0.0109291	0.0101441	0.00129479
M1	V1	0.0311608	0.127648	0.0060364
M1	V1	0.0520828	0.0511048	0.00168204
M1	V1	0.0133663	0.0159016	0.000335753
M1	V1	0.00632924	0.0352697	0.000476897
M1	V1	0.00118065	0.131989	0.000695407
M1	V1	0.00568205	0.122023	0.013035
M1	V1	0.000704885	0.100145	-1.83582e-05
M1	V1	0.00332373	0.123834	0.000327766
M1	V1	0.0328299	0.00330919	0.000334203
M1	V1	0.132737	0.00309694	0.000490487
M1	V1	0.10559	0.000757635	0.00039655
M1	V1	0.148725	0.00464737	0.000414968
M1	V1	0.177315	0.0259402	0.000613272
M1	V1	0.0364609	0.00563765	0.00373596
M1	V1	0.313673	0.00203866	0.00082463
M1	V1	0.0264023	0.0055787	0.000396252
M1	V1	0.053531	0.00321043	0.000580251
M1	V1	0.0854605	0.0160337	0.00143594
M1	V1	0.0232004	0.00734568	0.0233511
M1	V1	0.090933	0.00187802	0.000375688
M1	V1	0.056407	0.00326997	0.00041306
M1	V1	0.0498978	0.0234089	0.000549138
M1	V1	0.0435827	0.0862818	0.00126827
M1	V1	0.00668204	0.0739972	0.000842273
M1	V1	0.0014993	0.179417	0.000214159
M1	V1	0.0551249	0.00621235	0.000331223
M1	V3	0.0426289	0.00340915	0.000647843
M1	V3	0.0397285	0.00700188	0.000781834
M1	V3	0.0319021	0.00426793	0.000680029
M1	V3	0.0225907	0.00228226	0.00040704
M1	V3	0.0440271	0.0047003	0.000930548
M1	V3	0.0569475	0.00102782	0.000393689
M1	V3	0.0460762	0.00177664	0.0012241
M1	V3	0.0158871	0.00129992	0.000277996
M1	V3	0.0113084	0.00552624	0.000251532
M1	V3	0.0187343	0.000277936	0.000379622
M1	V3	0.0195834	0.0095284	0.00041616
M1	V3	0.0145375	0.00164306	0.000324607
M1	V3	0.00271791	0.00216293	0.000456154
M1	V3	0.022597	0.0164943	0.000409424
M1	V3	0.0248309	0.00185031	0.000211298
M1	V3	0.0333175	0.00102341	0.000410199
M1	V3	0.026123	0.00138783	0.000630379
M1	V3	0.126597	0.00564069	0.00115085
M1	V3	0.004848	0.00942308	-6.58631e-05
M1	V3	0.0200258	0.00138628	0.000359118
M1	V3	0.0556931	0.0165605	0.000726879
M1	V3	0.00853693	0.000606954	0.000326157
M1	V3	0.0274467	0.00137812	0.000146091
M1	V3	0.0183211	0.0123394	0.000287771
M1	V3	0.0190449	0.0140443	0.000539362
M1	V3	0.0219542	0.0509433	0.00331342
M1	V3	0.0036962	0.0235236	0.000184298
M1	V3	0.0100062	0.0132602	0.0014143
M1	V3	0.00657898	0.00336248	0.000197232
M1	V3	0.0203906	0.00279868	0.000147164
M1	V3	0.0763099	0.00687194	0.00083226
M1	V3	0.0246989	0.00354993	0.000514328
M1	V3	0.00588077	0.0151064	0.000964701
M1	V3	0.0217326	0.0216764	0.000560224
M1	V3	0.0196679	0.00113589	0.000406682
M1	V3	0.00588912	0.0130124	0.0009951
M1	V3	0.00626147	0.0119426	0.000254095
M1	V3	0.0399327	0.0124056	0.000346363
M1	V3	0.123212	0.0223055	0.00112575
M1	V3	0.0606663	0.0104113	0.000241756
M1	V3	0.0957297	0.00132269	0.000864983
M1	V3	0.0895892	0.0120886	0.000137389
M1	V3	0.0599117	0.0135498	0.000277579
M1	V3	0.0333333	0.0137252	0.000199497
M1	V3	0.050308	0.0197959	0.00269306
M1	V3	0.00599009	0.00405192	0.00071907
M1	V3	0.00337547	0.00721878	0.00116503
M1	V3	0.00303924	0.00744814	0.000602007
M1	V3	0.00545108	0.0336337	0.00112122
M1	V3	0.00323492	0.0313482	0.000665665
M1	V3	0.0245766	0.00590533	0.000753701
M1	V3	0.00196105	0.0131115	-3.08156e-05
M1	V3	0.00537199	0.000633359	0.000423014
M1	V3	0.00718105	0.00302088	0.000637949
M1	V3	0.00748265	0.00270087	0.000900388
M1	V3	0.0115112	0.00395101	0.000981331
M1	V3	0.0216074	0.0467911	0.00123942
M1	V3	0.0200893	0.0550659	0.00124514
M1	V3	0.00479722	0.000591099	0.00047195
M1	V3	0.0265584	0.000267148	0.00157827
M1	V2	0.00818551	0.00153226	0.000400424
M1	V2	0.0291038	0.0021503	0.000390768
M1	V2	0.0849066	0.00336504	0.00177807
M1	V2	0.00654799	0.00415176	0.00251591
M1	V2	0.0416002	0.00117558	0.000519216
M1	V2	0.0617129	0.00562739	0.00378734
M1	V2	0.00757587	0.0184563	0.00102115
M1	V2	0.0498523	0.00814557	0.000830054
M1	V1	0.0191467	0.153597	0.00391197
M1	V1	0.0286321	0.00447714	0.000492334
M1	V1	0.0182067	0.0131161	0.000752151
M1	V1	0.0798779	0.0093419	0.00156724
M1	V1	0.0492051	0.0225883	0.00149786
M1	V1	0.0202329	0.000365555	0.00186211
M1	V1	0.0135435	0.00369388	0.000885546
M1	V1	0.0193636	0.00572586	0.0027647
M1	V1	0.0283487	0.0218952	0.00130475
M1	V1	0.174064	0.00325006	0.00269186
M1	V1	0.06096	0.016793	0.000650227
M1	V1	0.21993	0.00858313	0.00245744
M1	V1	0.0138401	0.146956	0.000974059
M1	V1	0.0117172	0.00167239	0.0117999
M1	V1	0.0171887	0.00523722	0.000928998
M1	V1	0.0667908	0.00611144	0.000912964
M1	V1	0.0886104	0.0045011	0.000463843
M1	V1	0.00523257	0.119752	0.00178528
M1	V1	0.131594	0.081845	0.00410736
M1	V1	0.0234468	0.0133381	0.000548422
M1	V1	0.0361264	0.0357161	0.0007779
M1	V1	0.0701105	0.00966793	0.000529528
M1	V1	0.217324	0.0156714	0.00107414
M1	V1	0.0576569	0.00810385	0.000855982
M1	V1	0.213748	0.000540078	0.00667256
M1	V1	0.0851161	0.00445813	0.00144428
M1	V1	0.0132813	0.00677878	0.000412226
M1	V1	0.0326056	0.00229657	0.000296175
M1	V1	0.0145212	0.034843	0.000482202
M1	V1	0.0170712	0.0119977	0.000491321
M1	V1	0.181224	0.0595621	0.00147313
M1	V1	0.0745901	0.01394	0.00407618
M1	V1	0.0408534	0.00514877	0.00237876
M1	V1	0.0428149	0.0181304	0.00138736
M1	V1	0.285596	0.0129848	0.0012207
M1	V1	0.43579	0.00978166	0.00100094
M1	V1	0.181507	0.00484103	0.00112253
M1	V1	0.124402	0.0160784	0.00121844
M1	V1	0.0374846	0.000613213	0.000103176
M1	V1	0.136643	0.00237197	0.0012449
M1	V1	0.0390003	0.00648165	0.000304759
M1	V1	0.0810621	0.00765783	0.000631154
M1	V1	0.0873261	0.0404477	0.00181055
M1	V1	0.105196	0.00418687	0.00107467
M1	V1	0.0552518	0.00209022	0.000685573
M1	V1	0.132603	0.00538415	0.000700951
M1	V1	0.0557612	0.00271255	0.0037843
M1	V1	0.0371415	0.00210422	0.00586009
M1	V1	0.0314909	0.00679833	0.0026058
M1	V1	0.0947731	0.0138976	0.00454599
M1	V1	0.0430483	0.00544149	0.000858665
M1	V1	0.0430341	0.019586	0.000654936
M1	V1	0.0239075	0.0209937	0.0016064
M1	V1	0.155464	0.000812352	0.00643259
M1	V1	0.00931156	0.0222697	0.00205165
M1	V1	0.0180787	0.000530004	0.000990748
M1	V1	0.0627661	0.0104539	0.000289977
M1	V1	0.0818337	0.00566524	0.000902891
M1	V1	0.0846981	0.0130142	0.000685155
M1	V1	0.251895	0.0131251	0.000826001
M1	V1	0.0191433	0.0147739	0.00195664
M1	V1	0.0179253	0.0451769	0.0033356
M1	V1	0.0153087	0.0992443	0.00126505
M1	V1	0.131544	0.0105955	0.00181985
M1	V1	0.172463	0.0119506	0.00711894
M1	V1	0.0208126	0.00858563	0.000704527
M1	V1	0.345934	0.00615722	0.00432688
M1	V1	0.231397	0.00157082	0.000852168
M1	V1	0.117317	0.00254446	0.00265664
M1	V1	0.247285	0.00633144	0.00122356
M1	V1	0.191684	0.00834852	0.00389153
M1	V1	0.0922031	0.0075435	0.00125492
M1	V1	0.382957	0.0026049	0.0044769
M1	V1	0.191179	0.00610018	0.000589371
M1	V1	0.0765828	0.00221878	0.000316322
M1	V1	0.0164881	0.00958198	0.00719011
M1	V1	0.0546065	0.000873387	0.000144899
M1	V1	0.106712	0.00278306	0.00014925
M1	V1	0.206381	0.000117302	-0.00010407
M1	V1	0.0211788	0.0100136	0.00226712
M1	V1	0.173643	0.0684705	0.00172925
M1	V1	0.0774339	0.00219607	0.000578403
M1	V1	0.192468	0.00216198	0.000136375
M1	V1	0.291867	0.00236148	-0.000187635
M1	V1	0.204963	0.00320345	2.18749e-05
M1	V1	0.100269	0.0032317	0.000890136
M1	V1	0.105171	0.0104392	0.000561416
M1	V1	0.0522547	0.00214142	-9.01222e-05
M1	V1	0.278909	0.000826538	0.00129235
M1	V1	0.0278151	0.0370934	0.00820476
M1	V1	0.0401711	0.0209007	0.00213504
M1	V1	0.0420098	0.0251036	0.000384152
M1	V1	0.0578637	0.0113058	0.00044775
M1	V1	0.0644636	0.0407042	0.0021311
M1	V1	0.0934618	0.0565574	0.00154889
M1	V1	0.111764	0.0288995	0.00187784
M1	V1	0.0465902	0.0370233	0.010175
M1	V2	0.0279034	0.0709805	-6.31809e-06
M1	V2	0.00914866	0.00974017	0.000177145
M1	V2	0.0527765	0.0134569	-0.0003618
M1	V2	0.0831921	0.0102488	-0.000180066
M1	V2	0.0156293	0.00496411	-0.000158191
M1	V2	0.0143536	0.0117275	-0.000843585
M1	V2	0.0634013	0.00216717	-0.000609934
M1	V2	0.0634811	0.0252011	-1.91331e-05
M1	V2	0.00621355	0.0201212	0.000227451
M1	V2	0.026005	0.00992221	-0.000234008
M1	V2	0.00945455	0.00371027	-0.00038898
M1	V2	0.0447389	0.000838637	0.00441045
M1	V2	0.0837555	0.00227356	0.00505883
M1	V2	0.0619562	0.00791711	0.0136912
M1	V2	0.0337843	0.00103611	0.000295043
M1	V2	0.0761808	0.00412011	0.000495255
M1	V2	0.0519022	0.00453943	0.000579596
M1	V2	0.020478	0.00501102	0.000307083
M1	V2	0.145232	0.00610566	0.00187409
M1	V2	0.0504654	0.00980401	0.00123292
M1	V2	0.0531846	0.00231379	0.000407219
M1	V2	0.0203897	0.00153321	0.000669062
M1	V2	0.136449	0.00150919	0.000766397
M1	V2	0.0637884	0.00669354	0.00046283
M1	V1	0.0980649	0.00125861	0.00110757
M1	V1	0.207339	0.00133097	0.00120437
M1	V1	0.0354745	0.0235012	0.00246608
M1	Uncategorised	0.157182	0.00179482	0.0017674
M1	Uncategorised	0.0840005	0.00518924	0.0285023
M1	Uncategorised	0.140333	0.000812531	0.000455916
M1	Uncategorised	0.0644547	0.00100166	0.00201142
M1	Uncategorised	0.00609642	0.0126581	0.00122875
M1	Uncategorised	0.067594	0.000917554	0.00142318
M1	Uncategorised	0.109288	0.000833988	0.00112307
M1	Uncategorised	0.141061	0.00100285	0.003887
M1	Uncategorised	0.0788552	0.000724792	0.00457776
M1	Uncategorised	0.0444184	0.00339091	0.000898957
M1	Uncategorised	0.390207	0.000964046	0.00470805
M1	Uncategorised	0.0667925	0.0122632	-0.000402629
M1	Uncategorised	0.0307562	0.00193578	0.00439405
M1	Uncategorised	0.159651	0.00669008	0.000842392
M1	Uncategorised	0.0169024	0.00229931	0.00206745
M1	Uncategorised	0.021731	0.0232213	0.0121291
M1	Uncategorised	0.00315779	0.0365017	0.000996888
M1	Uncategorised	0.110283	0.0385451	0.0179276
M1	Uncategorised	0.0781773	0.0101144	0.00896835
M1	Uncategorised	0.0177132	0.000761271	0.0302708
M1	V1	0.14161	0.00344968	0.000756621
M1	V1	0.113131	0.00274688	0.000888467
M1	V3	0.0711393	0.0041647	0.00509858
M1	V3	0.0193295	0.000624537	0.00119847
M1	V3	0.0366286	0.000183821	0.0014385
M1	V3	0.00939459	0.000296354	0.000763297
M1	V3	0.051395	0.025839	0.000349343
M1	V3	0.000948071	0.0142442	0.00115627
M1	V3	0.00985008	0.0012607	0.00136268
M1	V3	0.00349867	0.000240684	0.000640571
M1	V3	0.0243763	0.00163412	0.000970423
M1	V3	0.0293907	0.00141507	0.000660002
M1	V2	0.17912	0.00166607	0.000917017
M1	V2	0.0640239	0.0275716	0.00185478
M1	V2	0.212252	0.0188032	0.000420451
M1	V2	0.147737	0.0113943	0.00100279
M1	V2	0.168543	0.00675565	0.000347853
M1	V2	0.0358555	0.00877154	0.000353932
M1	V2	0.114064	0.0374374	0.000865281
M1	V3	0.0354209	0.00737882	0.000423968
M1	V3	0.132529	0.015264	0.000799239
M1	V3	0.072417	0.0158887	0.00104493
M1	V3	0.0346174	0.0154736	0.000263393
M1	V3	0.0265265	0.00317049	7.04527e-05
M1	V3	0.0706379	0.0117877	0.000253499
M1	V3	0.069778	0.00868815	0.000213504
M1	V3	0.0111269	0.0100602	0.000112593
M1	V3	0.0147717	0.008852	2.39611e-05
M1	V3	0.106874	0.0151645	0.000897408
M1	V3	0.0817916	0.00765198	0.000690401
M1	V3	0.0452615	0.00442868	0.000140429
M1	V3	0.116479	0.0107122	0.000828028
M1	V3	0.0864521	0.00668329	0.000294924
M1	V1	0.0784068	0.00942218	0.000637174
M1	V1	0.0607994	0.00438631	0.00041163
M1	V1	0.0608406	0.000332296	0.00274736
M1	V1	0.0247551	0.00322193	0.000523269
M1	V3	0.013184	0.0125691	0.000705063
M1	V3	0.0228628	0.00338495	0.00146598
M1	V3	0.174102	0.0481755	0.000110924
M1	V3	0.0580018	0.00095588	0.000561237
M1	V3	0.0169933	0.029824	-2.97427e-05
M1	V3	0.193763	0.0142217	0.00186825
M1	V3	0.155772	0.0450512	0.00100684
M1	V3	0.0510671	0.0244119	0.000356078
M1	V1	0.242179	0.0679945	0.00019598
M1	V1	0.0184667	0.0679373	0.00112218
M1	V1	0.186907	0.000803947	0.000747323
M1	V1	0.0861318	0.00399715	0.00414884
M1	V1	0.0361524	0.00932717	0.000477314
M1	V1	0.0210046	0.0355321	0.000552773
M1	V1	0.00858605	0.0271136	0.000829697
M1	V1	0.148817	0.00963718	0.000345409
M1	V1	0.121967	0.0219607	-7.03335e-05
M1	V1	0.0103536	0.0277408	0.000168681
M1	V1	0.144502	0.00111109	8.04663e-05
M1	V1	0.188509	0.0028826	0.000102699
M1	V1	0.146297	0.000632048	0.000115752
M1	V1	0.128667	0.00070709	6.26445e-05
M1	V1	0.251669	0.000586689	0.000683069
M1	V1	0.0438325	0.00252002	-0.000183702
M1	V1	0.07451	0.0144168	0.000353217
M1	V1	0.0481513	0.00816327	0.00359291
M1	V1	0.0332011	0.00408882	0.00732547
M1	V1	0.0798284	0.00126988	0.00089097
M1	V1	0.0878848	0.00636047	0.000625253
M1	V1	0.00976753	0.0200006	-0.000316501
M1	V1	0.0560909	0.00823897	2.35438e-05
M1	V1	0.0298199	0.00484055	0.00031054
M1	V1	0.12982	0.0102849	0.000658393
M1	V1	0.101899	0.0187771	0.00084877
M1	V2	0.0181605	0.00504148	6.28233e-05
M1	V2	0.0577583	0.00419152	0.000176728
M1	V2	0.0446306	0.0428926	0.000487328
M1	V1	0.0539335	0.00046891	0.00181222
M1	Uncategorised	0.0677353	0.037553	0.00499314
M1	V2	0.0649021	0.00303698	3.88026e-05
M1	V1	0.265475	0.00356013	0.000361741
M1	V1	0.120222	0.00133473	0.000215411
M1	V1	0.306932	0.0108941	0.00423551
M1	V1	0.0775195	0.00277865	0.000266373
M1	V2	0.0584008	0.00498283	0.000295639
M1	V2	0.120535	0.00369304	0.000131786
M1	V2	0.0093739	0.316107	-4.42863e-05
M1	V2	0.0616511	0.00854474	0.000194669
M1	V2	0.103015	0.00159967	3.09944e-05
M1	V2	0.0454951	0.00105917	0.000485361
M1	V2	0.0112153	0.0255971	0.0070222
M1	V2	0.0182613	0.00224125	0.00301737
M1	V2	0.140241	0.0178899	0.00161439
M1	V2	0.0467404	0.0349795	0.00173992
M1	V2	0.102652	0.0268755	0.00117159
M1	V2	0.00613052	0.0252165	0.00811708
M1	V2	0.0102019	0.00761807	0.000941932
M1	V2	0.0152466	0.0107739	0.00034976
M1	V2	0.0327213	0.0040943	0.00086683
M1	V2	0.00952864	0.0279705	6.62208e-05
M1	V2	0.0290895	0.00299615	0.000107646
M1	V2	0.0210194	0.00243658	0.000273883
M1	V2	0.107075	0.00438672	0.000251889
M1	V2	0.0345212	0.0053584	0.000525117
M1	V2	0.0152146	0.018042	0.00173205
M1	V2	0.0216268	0.0142565	0.000567615
M1	V2	0.0333701	0.00738829	6.1214e-05
M1	V2	0.0668648	0.0144315	0.000286698
M1	V1	0.0483947	0.0740907	0.00103498
M1	V1	0.0433275	0.00960565	0.0155778
M1	V2	0.156365	0.0164773	0.000230372
M1	V2	0.0772438	0.00612724	0.000256121
M1	V2	0.0175461	0.0033834	0.000309527
M1	V2	0.0728747	0.00887448	0.000571132
M1	V2	0.135256	0.00756729	0.000298917
M1	V3	0.0591976	0.00679535	0.000393689
M1	V3	0.0391722	0.0040881	0.000230968
M1	V3	0.0902668	0.00211579	4.88162e-05
M1	V3	0.0217617	0.00795394	0.00026387
M1	V3	0.0253746	0.0020625	0.000408351
M1	V3	0.0366285	0.00105965	0.00043124
M1	V3	0.0138292	0.00029099	7.03335e-05
M1	V3	0.0164143	0.000997186	0.000314772
M1	V3	0.0329047	0.0012483	0.000127077
M1	V3	0.0315683	0.00311887	0.000136733
M1	V3	0.0475836	0.0202506	0.000107646
M1	V3	0.0142144	0.0257969	0.00105429
M1	V3	0.0289997	0.00396204	0.000331819
M1	V3	0.0725291	0.000706613	0.000426173
M1	V3	0.0341371	0.00383049	0.000115871
M1	V3	0.0283067	0.00838268	0.000121355
M1	V3	0.0551283	0.0105048	0.000225604
M1	V3	0.0755122	0.0130754	0.000797212
M1	V3	0.0286452	0.00050956	0.00106907
M1	V3	0.0285535	0.0120239	0.00117928
M1	V3	0.0155991	0.0161374	0.000578582
M1	V3	0.0811667	0.00238317	0.000815153
M1	V3	0.0751591	0.0222766	0.000841677
M1	V3	0.0111969	0.000544667	0.000171483
M1	V3	0.0389122	0.00777274	-0.000136971
M1	V3	0.0112048	0.0209951	0.000182807
M1	V3	0.0200393	0.000217021	0.000317693
M1	V3	0.0146293	0.000784397	0.000404894
M1	V3	0.0327075	0.00686759	0.000490308
M1	V3	0.0511538	0.00198799	0.000503898
M1	V3	0.00730264	0.00021106	-0.000159085
M1	V3	0.0439654	0.00287467	0.00017637
M1	V3	0.0332619	0.003721	-0.000166297
M1	V3	0.0576695	0.00224233	-5.16176e-05
M1	V3	0.0313278	0.00343043	0.000252664
M1	V3	0.0340547	0.00305951	0.000235558
M1	V3	0.101975	0.0775171	0.00133401
M1	V3	0.0283235	0.0189666	0.000377238
M1	V3	0.0373241	0.000450909	0.000287294
M1	V3	0.0456728	0.00115323	6.41942e-05
M1	V3	0.0179969	0.00289077	1.32918e-05
M1	V3	0.0375808	0.00373918	-0.000254393
M1	V3	0.0293674	0.000684679	0.000597477
M1	V3	0.0610537	0.00203466	0.000253201
M1	V3	0.0733092	0.0218718	0.00029546
M1	V3	0.0293804	0.00464451	0.000725865
M1	V3	0.0131457	0.00425738	0.000926256
M1	V3	0.0076521	0.000349402	0.000284791
M1	V3	0.0523506	0.0017342	0.000192046
M1	V3	0.0917015	0.00296992	0.000156224
M1	V3	0.23719	0.00182658	0.000843346
M1	V3	0.0915775	0.000441074	0.000189066
M1	V3	0.0846148	0.0022065	-8.35657e-05
M1	V3	0.0593449	0.00334156	0.000332952
M1	V3	0.0940092	0.00437737	0.00022769
M1	V3	0.0298978	0.00323439	0.000177562
M1	V1	0.107565	0.00294691	0.000863075
M1	V1	0.098278	0.00154132	0.000654995
M1	V1	0.108321	0.00564635	0.00279379
M1	V1	0.119124	0.00640911	0.00192583
M1	V1	0.0408558	0.00356424	-3.17693e-05
M1	V1	0.0251544	0.00321716	0.000320435
M1	V1	0.0921708	0.00476259	0.000794709
M1	V1	0.0178828	0.0654616	0.00168383
M1	V1	0.0476096	0.0175607	0.00421911
M1	V1	0.16743	0.0357462	0.000491261
M1	Uncategorised	0.0093835	0.000226974	0.000645459
M1	V2	0.0787166	0.000876725	0.00107169
M1	V1	0.177897	0.00335151	0.00126749
M1	V1	0.132858	0.0044449	0.0016011
M1	V1	0.0398961	0.00214243	0.0153655
M1	V1	0.0612702	0.00597835	-0.00012821
M1	V1	0.150668	0.0196528	0.00105643
M1	V1	0.172952	0.00602561	0.00485367
M1	V1	0.0475311	0.00320703	0.000333726
M1	V1	0.0864974	0.00868934	0.000316977
M1	V1	0.0125289	0.159492	0.000664294
M1	V1	0.0246264	0.12135	0.00117815
M1	V1	0.122226	0.00405681	0.000842273
M1	V1	0.0253148	0.000809431	0.000547826
M1	V2	0.0417622	0.00135744	0.0011819
M1	V3	0.0133812	0.0102388	0.0218437
M1	V3	0.0625367	0.00252694	0.000957847
M1	V3	0.0377341	0.00448281	0.000222325
M1	V3	0.0980232	0.00720745	0.000358164
M1	V3	0.124207	0.0436317	0.000471532
M1	V3	0.0491462	0.0251891	0.000584424
M1	V3	0.0154553	0.00313771	0.000388265
M1	V3	0.133127	0.0160193	0.000997066
M1	V3	0.0156283	0.000590384	0.000384986
M1	V3	0.120048	0.0165482	0.00140327
M1	V3	0.0166042	0.00250894	0.00188982
M1	V3	0.0918682	0.0162916	0.000617027
M1	Uncategorised	0.303223	0.0394368	0.0015974
M1	Uncategorised	0.135426	0.0979125	0.00186467
M1	Uncategorised	0.00562656	0.000291944	0.00846243
M1	Uncategorised	0.0879509	0.00893903	0.00137162
M1	Uncategorised	0.0416773	0.0141426	0.000394225
M1	Uncategorised	0.129782	0.00247562	0.000677049
M1	Uncategorised	0.0240708	0.0295584	8.58307e-05
M1	Uncategorised	0.0441622	0.0120008	0.00102335
M1	Uncategorised	0.0971796	0.0373321	0.00024122
M1	Uncategorised	0.108806	0.00259876	0.000409722
M1	Uncategorised	0.178605	0.00609851	0.00113654
M1	Uncategorised	0.019739	0.0249211	0.000348747
M1	Uncategorised	0.078188	0.0171984	0.00066334
M1	Uncategorised	0.0174908	0.0124663	0.00748855
M1	V1	0.0128177	0.0078932	0.00153393
M1	V1	0.108658	0.000638127	0.00150692
M1	V1	0.00950724	0.194894	0.000492215
M1	V1	0.0150946	0.00558043	0.000329912
M1	V1	0.0260061	0.055182	0.00141668
M1	V1	0.145958	0.00422198	0.00158709
M1	V1	0.145446	0.00159132	0.00136119
M1	V1	0.0560694	0.0105358	0.00225013
M1	V1	0.219807	0.0247841	0.00327361
M1	V1	0.0742425	0.00279564	0.00138277
M1	V1	0.0512608	0.00738907	0.000572264
M1	V1	0.133975	0.00275028	0.00158197
M1	V1	0.0186088	0.0173109	0.000393271
M1	V1	0.0821013	0.0105698	0.00163037
M1	V1	0.127213	0.0255244	0.00227839
M1	V1	0.0399732	0.000752926	0.00276041
M1	V1	0.0310422	0.0061596	0.00285536
M1	V3	0.0353217	0.0236187	0.000875235
M1	V3	0.023936	0.000903785	0.000547588
M1	V3	0.0656531	0.0370772	0.0011369
M1	V3	0.141867	0.00966132	0.00416064
M1	V3	0.155123	0.0197921	0.00106031
M1	V3	0.0225743	0.0101376	0.000863433
M1	V3	0.0345424	0.00303656	0.000760496
M1	V3	0.00345933	0.00613028	0.000943542
M1	V3	0.0903364	0.00255972	0.00108558
M1	V3	0.0476617	0.00449502	0.000388205
M1	V3	0.0277163	0.00337797	0.000419199
M1	V3	0.0221209	0.00828409	0.000393867
M1	V3	0.0700617	0.015722	0.00102198
M1	V3	0.162479	0.00122899	0.00222903
M1	V1	0.0963866	0.00481611	0.00187361
M1	V1	0.0584298	0.0103419	0.00184107
M1	V1	0.0745059	0.00372148	0.000651419
M1	V1	0.0344806	0.00764942	0.00088042
M1	V2	0.028535	0.000289083	2.27094e-05
M1	V2	0.020934	0.00264418	-5.22137e-05
M1	V2	0.0500021	0.00121516	3.2723e-05
M1	V1	0.058933	0.00534546	0.0050633
M1	V2	0.153052	0.00335085	0.000213742
M1	V2	0.0359759	0.00660241	0.000162959
M1	V2	0.0320699	0.00667489	0.000659049
M1	V2	0.0380332	0.0110357	0.000222683
M1	V2	0.0258181	0.0106882	0.000973999
M1	V2	0.0200099	0.0110215	0.000360548
M1	V2	0.0512996	0.00932723	0.000680864
M1	V1	0.095741	0.0296633	0.000688612
M1	V3	0.0152051	0.0368828	0.000137627
M1	V3	0.0534403	0.00571483	0.000374019
M1	V3	0.168679	0.00411689	0.000987709
M1	V3	0.0663847	0.0345369	0.000563681
M1	V3	0.0632231	0.0968629	0.00103885
M1	V3	0.0746145	0.0161388	0.000833988
M1	V3	0.00860077	0.00722194	0.00103569
M1	V3	0.0571544	0.0466323	0.00184172
M1	V3	0.0266641	0.0119043	0.000690699
M1	V3	0.0108878	0.0354707	0.00408185
M1	V3	0.0521926	0.00543863	0.0129745
M1	V3	0.0572439	0.0292349	0.000615001
M1	V3	0.246701	0.01323	0.00285715
M1	V3	0.0619364	0.00734979	0.00124198
M1	V3	0.109885	0.0307484	0.000969052
M1	V3	0.0252733	0.0172358	0.000154912
M1	V3	0.035142	0.0122594	0.00126296
M1	V3	0.00770694	0.00635976	0.000303388
M1	V3	0.0514644	0.00279701	-9.23872e-05
M1	V3	0.0148346	0.026406	0.000422597
M1	V3	0.0186842	0.0192786	0.00130695
M1	V3	0.0270759	0.0449692	0.000801206
M1	V3	0.0300573	0.00762016	0.00163007
M1	V3	0.0629569	0.00937712	0.00356579
M1	V1	0.00530565	0.00468534	0.000801682
M1	Uncategorised	0.0917864	0.00142658	-9.07183e-05
M1	Uncategorised	0.084345	0.00558686	0.00490361
M1	V2	0.0781814	0.00263381	-0.000189245
M1	V2	0.0539388	0.00650972	-0.000559866
M1	V2	0.100677	0.0126804	0.00105566
M1	V1	0.0282289	0.00538373	0.00324661
M1	V1	0.0966479	0.00545502	9.49502e-05
M1	V2	0.0585702	0.00652009	-0.000540733
M1	V2	0.0770996	0.0077312	-0.000597119
M1	V1	0.042016	0.00115049	0.000972211
M1	V1	0.160026	0.00175357	0.000117183
M1	V1	0.0366502	0.000221193	0.000232399
M1	V1	0.0293524	0.000492811	0.000381768
M1	V1	0.00720137	0.00260329	0.0014208
M1	V1	0.0174227	0.00184262	0.000534534
M1	V1	0.040823	-9.53674e-06	-2.61664e-05
M1	Uncategorised	0.035644	0.000589788	0.000477791
M1	Uncategorised	0.010664	-0.00012368	-0.000154912
M1	Uncategorised	0.111895	0.00093466	0.000598848
M1	V2	0.059947	8.46386e-05	0.000560224
M1	V2	0.0724885	0.000203073	-0.000316262
M1	V2	0.0300772	0.000119269	2.89679e-05
M1	V2	0.0612961	0.000841498	0.000391781
M1	V1	0.115885	5.01275e-05	0.00236225
M2	V2	0.0877027	0.002193	0.000141525
M2	V2	0.0493384	0.000290885	0.00100197
M2	V2	0.113659	0.00384148	0.00181977
M2	V2	0.0475229	0.000564288	0.00260615
M2	V2	0.0929656	5.37715e-05	0.000622221
M2	V2	0.0569496	0.00169217	0.00111689
M2	V2	0.119343	0.00111699	0.000139609
M2	V2	0.102649	0.00329447	0.000778912
M2	V2	0.182423	0.000391343	4.43257e-05
M2	V2	0.0988162	0.004073	-2.58101e-05
M2	V2	0.249957	0.000990946	0.000259422
M2	V2	0.0548248	0.000772846	-0.000198488
M2	V2	0.237626	0.000211643	-0.000248001
M2	V2	0.062536	0.00158813	0.000509365
M2	V2	0.130681	0.000136745	-9.28646e-05
M2	V2	0.0460212	0.00296445	0.00101574
M2	V2	0.0323228	0.00284228	0.00092096
M2	V2	0.164071	0.00031586	4.00375e-05
M2	V2	0.0564404	0.00385841	0.000570907
M2	V2	0.071128	7.75663e-05	0.000382172
M2	V2	0.0594455	0.00109403	0.000204077
M2	V2	0.066481	0.00619846	0.00221012
M2	V2	0.0395246	0.00235642	0.000383003
M2	V3	0.0571493	0.00692771	0.000582004
M2	V2	0.027203	0.00105943	0.00250492
M2	V3	0.0314251	0.00575557	0.000390174
M2	V3	0.0237852	0.000183946	0.0172886
M2	V2	0.0303464	0.000134196	0.00432499
M2	V3	0.0545097	0.0005885	0.00445529
M2	V2	0.0597576	0.00245479	0.00476086
M2	V3	0.0338442	0.000726563	0.00265932
M2	V2	0.113436	0.0040779	0.00133004
M2	V3	0.018257	0.0058672	0.000930979
M2	V1	0.0207197	-4.23376e-05	0.00439182
M2	V2	0.0369393	0.000371972	-6.57282e-05
M2	V2	0.00580507	0.00206011	0.000387192
M2	V2	0.0372135	0.000124127	-0.000121012
M2	V2	0.0166868	0.000210315	0.000643318
M2	V2	0.0384246	0.0017093	-0.000918177
M2	V2	0.0286194	0.000310489	0.00116029
M2	V2	0.0525394	0.000351632	6.24678e-05
M2	V2	0.0340981	0.00143385	0.00343995
M2	V2	0.0482838	-5.94524e-05	0.000763342
M2	V2	0.0336985	0.0010149	0.00315188
M2	V2	0.0439928	1.7545e-05	0.000210304
M2	V2	0.0607093	0.000979343	0.00316192
M2	V2	0.0393083	0.000776979	0.000535366
M2	V2	0.0820258	0.0023159	0.000651312
M2	V2	0.0324879	0.000468378	0.000694285
M2	V2	0.122926	0.000810066	0.00108223
M2	V2	0.0120721	0.00061765	0.000263317
M2	V2	0.00443016	0.000807629	0.000176714
M2	V2	0.108115	0.000650299	0.00111439
M2	V2	0.11165	0.00122138	0.000340741
M2	V2	0.0149628	7.1495e-05	0.000881742
M2	V2	0.064962	0.00166178	0.000879935
M2	V2	0.0195051	0.000643549	0.00220355
M2	V2	0.0467205	0.00152025	-0.000427007
M2	V2	0.0150591	0.00023061	0.000841804
M2	V2	0.043508	0.000156207	0.000326085
M2	V2	0.0494795	0.000351605	0.000172452
M2	V2	0.0591593	0.00210674	0.00546707
M2	V2	0.0155887	-5.44404e-05	0.00107254
M2	V2	0.032063	0.000895039	0.00102997
M2	V2	0.0332929	0.0115652	0.00253745
M2	V2	0.048699	0.000279314	4.57418e-05
M2	V2	0.0118153	0.00288671	0.00122602
M2	V2	0.112695	0.000345468	0.00496298
M2	V3	0.0287135	0.00141791	0.0247963
M2	V3	0.0210847	0.00100898	0.0104175
M2	V3	0.0205151	0.000156751	0.0157401
M2	V3	0.0180924	0.000403059	0.013542
M2	V3	0.0161034	0.000394578	0.00774939
M2	V3	0.00904616	0.000727557	0.00350182
M2	V3	0.0191154	0.00803028	0.00161896
M2	V3	0.0116277	0.000221427	0.00196755
M2	V3	0.00161144	0.000123294	0.000765221
M2	V3	0.0221264	0.00532376	0.00278349
M2	V3	0.000973899	2.08806e-05	0.000326653
M2	V3	0.0725456	0.00771729	0.00250389
M2	V3	0.00363487	0.000641172	0.000756198
M2	V3	0.00987682	0.000246145	0.0013576
M2	V3	0.00997133	1.29983e-05	0.00540111
M2	V3	0.00291556	-6.01918e-06	0.000986897
M2	V3	0.00684367	5.67885e-05	0.00171747
M2	V3	0.00511904	0.000214528	0.000967401
M2	V3	0.026422	0.000123493	0.0371425
M2	V3	0.00247487	0.000149214	0.000359869
M2	V3	0.0283479	0.000243216	0.0408449
M2	V3	0.0210299	0.000334306	0.00363143
M2	V3	0.0208578	0.000411451	0.0244832
M2	V3	0.00239175	0.000437433	0.0010882
M2	V3	0.0107189	0.000203349	0.0083204
M2	V3	0.000505611	2.54959e-05	0.000437595
M2	V3	0.0397523	0.00012239	0.00074441
M2	V3	0.000758702	0.0013104	0.000501642
M2	V3	0.0431915	5.23714e-05	0.0011854
M2	V3	0.000379675	1.00067e-05	0.000349487
M2	V3	0.0367321	-6.5625e-05	0.000850451
M2	V3	0.000514085	0.000888044	0.000520838
M2	V3	0.03988	1.30754e-05	0.00161504
M2	V3	0.00047498	3.92704e-05	0.000579499
M2	V3	0.0343051	0.00015586	0.00185467
M2	V3	0.000630724	-4.60146e-06	0.00040774
M2	V3	0.015426	3.48716e-05	0.00168672
M2	V3	0.00353135	-5.48196e-05	0.00115093
M2	V3	0.0186673	0.000537018	0.000694141
M2	V3	0.00678434	9.70613e-05	0.00107773
M2	V3	0.0302824	0.000827674	0.000461094
M2	V3	0.0193967	0.000126292	0.0025357
M2	V3	0.00872228	0.00295285	0.00105847
M2	V3	0.0348482	0.000654963	0.00170912
M2	V3	0.0410096	0.0053906	0.00516586
M2	V3	0.0470403	0.000471091	0.00209299
M2	V3	0.00628676	0.00175162	0.000301612
M2	V3	0.0520707	0.00155381	0.00263603
M2	V3	0.00509898	0.00220756	0.00054086
M2	V3	0.0485583	0.00388143	0.00135897
M2	V3	0.00149582	0.000715654	0.00084144
M2	V3	0.0127362	-0.000162614	0.000802106
M2	V3	0.0491467	0.00509301	0.00137624
M2	V3	0.00707471	0.00105714	0.00119716
M2	V3	0.0576832	0.000539881	0.000993201
M2	V3	0.00551045	0.00078166	0.00250934
M2	V3	0.0492161	0.00046047	0.000780534
M2	V3	0.0104838	0.000611162	0.00667212
M2	V3	0.00332494	0.0217912	0.0068307
M2	Uncategorised	0.0323769	0.0095647	0.00129276
M2	V3	0.0550798	0.00101435	0.00130168
M2	V2	0.0293738	0.0266379	0.00102609
M2	V3	0.0843372	8.02978e-05	0.000670658
M2	V2	0.0925574	0.000438863	0.000596306
M2	V3	0.0544374	0.0052769	0.000939957
M2	V2	0.18013	0.000343929	0.000615746
M2	V3	0.0633586	0.0041482	0.00143952
M2	V2	0.266735	0.000311622	0.00056449
M2	V3	0.0484668	0.000338119	0.000446909
M2	V2	0.28113	0.00357592	0.000780534
M2	V3	0.0700762	0.00779677	0.00443094
M2	V2	0.206077	0.000542669	0.000124988
M2	V3	0.0745704	0.000851033	0.00685723
M2	V2	0.193287	0.000267597	-0.000361945
M2	V3	0.0192881	0.000125044	0.00125363
M2	V2	0.189382	0.000960514	-0.000110908
M2	V2	0.0789773	0.000660072	0.000229468
M2	V2	0.0130966	0.000517313	0.000643515
M2	V2	0.00948955	0.000437512	0.000266655
M2	V3	0.00989749	8.28652e-05	0.000531431
M2	V3	0.0186474	0.000143355	0.000280303
M2	V3	0.0267016	0.0024447	-6.95276e-05
M2	V3	0.0432222	0.000160827	0.000619417
M2	V2	0.00670862	0.0011248	0.00110256
M2	V3	0.0586389	0.00164539	0.000367845
M2	V2	0.0316205	0.00233898	0.000415235
M2	V3	0.0621745	0.000964542	0.000493685
M2	V2	0.0205289	0.000974234	0.0010408
M2	V3	0.111298	0.000213397	-0.000266273
M2	V2	0.0365418	0.00154768	0.000273377
M2	V3	0.0863275	0.000369477	-0.000105554
M2	V2	0.0642649	0.00070074	0.000214827
M2	V3	0.0437857	0.000463004	0.000318551
M2	V3	0.0671657	0.000600009	0.000621028
M2	V2	0.116136	0.000967917	-8.61011e-06
M2	V3	0.0681674	0.00226688	0.000317494
M2	V2	0.0750144	0.00143316	-4.92981e-05
M2	V3	0.0841148	0.000268249	0.000686891
M2	V2	0.0789335	0.00121245	0.000138667
M2	V3	0.0101312	1.4173e-05	0.000542127
M2	V2	0.0670092	0.000722833	-6.83472e-05
M2	V2	0.0864377	0.00237307	-0.000952957
M2	V2	0.0546788	8.32644e-05	0.00027208
M2	V2	0.02676	-7.97021e-05	0.000374765
M2	V3	0.0257258	3.93113e-05	0.000605375
M2	V3	0.0337979	0.00148111	-0.000344687
M2	V3	0.0417875	0.000831033	-0.000105028
M2	V2	0.152102	0.00150344	0.00125901
M2	V3	0.0157642	-4.54306e-06	0.00143008
M2	V2	0.200337	0.00618201	0.001402
M2	V3	0.0177559	0.00106796	0.000516311
M2	V2	0.232969	0.0027387	0.000714288
M2	V3	0.0333606	0.00178877	0.000553505
M2	V2	0.313186	0.00375254	0.000705008
M2	V3	0.064098	0.00647409	0.00193975
M2	V2	0.161758	0.000333907	-0.000260585
M2	V3	0.0533893	0.000144463	0.000164558
M2	V2	0.101194	0.000308576	-0.000290828
M2	V3	0.0469513	0.00033195	0.00186248
M2	V2	0.0792178	0.000231846	-3.35042e-05
M2	V3	0.0345223	0.000571228	0.000817917
M2	V2	0.0531977	0.000492013	0.000508773
M2	V3	0.0606509	0.0119636	0.00312728
M2	V2	0.0525453	0.00398867	0.000828238
M2	V2	0.0215775	0.00605543	0.00242007
M2	V2	0.00608476	0.000110105	0.00168889
M2	V3	0.0218313	0.000204678	0.000526564
M2	V3	0.0227646	0.00539517	0.00314537
M2	V3	0.0242379	0.000522616	0.00606044
M2	V3	0.0423645	0.000107578	0.0094661
M2	V2	0.0155094	0.0056428	0.00054907
M2	V3	0.0551376	0.000569824	0.0010104
M2	V2	0.0251437	0.00286799	0.000182494
M2	V3	0.0625238	0.0019474	0.00119455
M2	V2	0.0329155	0.00405607	0.00130648
M2	V3	0.0383616	0.00153247	0.00176767
M2	V2	0.0818019	0.0079041	0.00155352
M2	V3	0.0310463	0.00118749	0.000674546
M2	V2	0.0817665	0.00963291	0.000827676
M2	V3	0.0306864	0.00092562	0.000697065
M2	V3	0.0124243	0.000127374	0.00139779
M2	V2	0.0718883	0.00130113	-0.000275178
M2	V3	0.0485167	0.000528663	0.00267486
M2	V2	0.0913059	0.000713772	0.000495541
M2	V3	0.0130372	0.00107759	0.00771686
M2	V2	0.0779886	0.000449493	0.000480968
M2	V3	0.0104455	0.00148175	0.00222973
M2	V3	0.0193001	0.000174932	0.00247757
M2	V2	0.0450296	0.000528335	-0.000407045
M2	V2	0.0235172	0.00125669	0.00101786
M2	V2	0.0294585	0.000310533	0.000192057
M2	V2	0.0358917	0.00638049	0.000100705
M2	V2	0.0785764	0.000462171	0.000132105
M2	V3	0.12049	0.000552416	-9.24849e-05
M2	V3	0.0677574	0.000248433	-0.000724424
M2	V3	0.0760956	0.000258462	-0.000460389
M2	V1	0.104871	0.00205337	0.00110203
M2	V1	0.0165402	0.000116097	-1.86323e-05
M2	V1	0.147294	0.00207198	0.000815738
M2	V1	0.0617887	9.59178e-06	0.000405174
M2	V1	0.0984515	0.00669914	0.00126867
M2	V1	0.0768367	0.000859096	-0.000185992
M2	V1	0.0567813	0.00308179	0.00100358
M2	V1	0.0834563	0.000451814	6.02668e-05
M2	V1	0.0367787	0.000947679	0.000670925
M2	V1	0.147448	0.00119832	0.000101905
M2	V1	0.0324134	0.000344743	-4.13942e-06
M2	V1	0.173282	0.00571339	0.000337879
M2	V1	0.0148823	0.00229597	0.000807405
M2	V1	0.177927	0.00498154	-5.11516e-05
M2	V1	0.00485357	-9.80932e-06	0.00029849
M2	V1	0.18167	0.00657906	0.000305307
M2	V1	0.208909	0.00444386	0.000270476
M2	V1	0.164782	0.00404634	0.000248736
M2	V1	0.167732	0.00852409	0.000568578
M2	V1	0.209219	0.00951492	0.00206851
M2	V1	0.144507	0.00492785	0.00230628
M2	V1	0.104972	0.0268478	0.00958676
M2	V1	0.07214	0.00275922	0.000958004

## Sheet: fig_2g
		Unique contribution to %VE during Controlled retinal input epochs			Unique contribution to %VE during Uncontrolled retinal input epochs
Animal	Area	Face+Body	Face	Body	Face+Body	Face	Body
M1	V2	0.00169384	-0.00126225	0.00080508	-0.00126225	0.0020842	-0.00461286
M1	V2	0.000165999	0.00453538	0.000179768	0.00453538	-0.00107127	0.00472838
M1	V2	-0.00114989	-0.00272089	-0.000933647	-0.00272089	0.000651717	-0.0014385
M1	V2	0.00172698	0.00840354	-0.000585794	0.00840354	0.00485611	0.00775719
M1	V2	0.000559211	-0.00701463	-0.000183225	-0.00701463	0.00494289	-0.00317985
M1	V2	0.000581622	0.00373447	-7.51019e-06	0.00373447	0.00111389	0.00059998
M1	V2	-7.88569e-05	0.000430644	-0.000225246	0.000430644	0.00122523	-0.000264585
M1	V2	-0.000951767	-0.000403583	-0.000345171	-0.000403583	-0.000322044	-0.000336409
M1	V2	0.000863433	-0.00365096	-0.000490069	-0.00365096	-0.00094533	0.00014627
M1	V2	0.000431299	-0.000420511	-0.000504315	-0.000420511	0.000824273	-0.00114363
M1	V2	0.00171185	-2.41995e-05	-3.1054e-05	-2.41995e-05	0.000244737	0.000309765
M1	V2	-0.00060004	0.00209695	-0.0013212	0.00209695	-0.000853658	0.000253916
M1	V2	0.000461757	0.00717485	-0.00099349	0.00717485	0.00796092	0.00180709
M1	V2	0.000189245	-0.00435328	-0.00131184	-0.00435328	-0.0001688	-0.00184518
M1	V2	0.00192285	0.00335008	0.000463188	0.00335008	0.00395256	0.00276577
M1	V2	-0.000189602	-0.0089528	-1.01328e-05	-0.0089528	-0.00119454	-0.00585562
M1	V2	-5.34654e-05	-0.00066334	-5.58496e-05	-0.00066334	0.00103498	1.36495e-05
M1	V2	-0.00155479	-0.000566483	-0.00132197	-0.000566483	0.000943124	8.29697e-05
M1	V2	0.000980496	-0.00176334	0.000176191	-0.00176334	-0.000784516	-0.000959754
M1	V2	0.000311077	-0.000341356	-0.000548899	-0.000341356	0.00302172	-0.000695586
M1	V2	1.53184e-05	0.00112033	-0.00101095	0.00112033	0.00176263	-0.000480831
M1	V2	0.000431359	-0.00165218	-0.000315487	-0.00165218	0.00367105	-0.00344789
M1	V2	0.000161171	-0.00702435	-8.72016e-05	-0.00702435	-0.00416118	-0.00612652
M1	V2	0.00158119	-0.00781733	0.000917852	-0.00781733	-0.00132316	-0.00594199
M1	V2	0.00138479	-0.00194305	-2.58088e-05	-0.00194305	-0.00365633	0.00080955
M1	V2	-0.000603437	0.00148928	-0.00125301	0.00148928	0.00180525	-0.000457466
M1	V2	-0.000313938	0.0012604	-0.000115991	0.0012604	0.00144935	-0.000356436
M1	V2	0.000532806	0.00107968	-0.000207901	0.00107968	0.00202405	-0.000683248
M1	V2	0.000598729	-0.000100017	-8.54731e-05	-0.000100017	0.0015012	-0.00180966
M1	V2	0.000344217	0.00117338	0.000154734	0.00117338	0.00158179	-0.000291526
M1	V2	0.00157249	0.00246286	0.00024128	0.00246286	0.00291735	-0.00110787
M1	V2	0.00097549	0.0019961	-0.000136316	0.0019961	0.002159	-0.000539005
M1	V2	0.000310004	0.000198483	4.23789e-05	0.000198483	-5.03659e-05	0.000185251
M1	V2	0.000674844	-0.000888944	0.000182331	-0.000888944	0.000180542	-0.000721693
M1	V2	0.000567436	-0.00115126	0.00015837	-0.00115126	-0.000325799	-0.00180459
M1	V1	0.000691891	0.0126117	0.000167727	0.0126117	0.0117141	-4.51207e-05
M1	V1	0.000126064	0.000628531	-3.18289e-05	0.000628531	0.000450552	1.27554e-05
M1	V1	0.000137806	0.000838101	-7.86185e-05	0.000838101	0.00106549	3.08752e-05
M1	V1	0.000109613	0.00294966	-1.2517e-06	0.00294966	0.00262749	-0.000472248
M1	V1	0.000600576	0.0296496	0.000107288	0.0296496	0.0289159	-0.000252724
M1	V1	0.00018388	0.0337601	0.000188947	0.0337601	0.0328776	-1.09673e-05
M1	V1	0.000240028	0.00749367	-0.00024724	0.00749367	0.00728017	0.000243902
M1	V1	0.00023973	0.00236863	7.1466e-05	0.00236863	0.00181478	2.74181e-05
M1	V1	0.00146103	0.0657169	0.000189781	0.0657169	0.0641713	-0.000219643
M1	V1	0.00102782	0.0792093	-1.38283e-05	0.0792093	0.0790623	-0.000227153
M1	Uncategorised	0.00316966	0.091417	0.000110745	0.091417	0.0909954	-0.000211895
M1	V2	0.000655591	0.00424498	9.41753e-06	0.00424498	0.00327748	0.000299215
M1	V2	0.000888348	0.00439882	5.28693e-05	0.00439882	0.00410646	-0.0001086
M1	V2	0.000698626	0.00146085	0.000197768	0.00146085	0.00172216	-0.000197291
M1	V2	0.00037086	0.00223595	6.75321e-05	0.00223595	0.00193781	6.99162e-05
M1	V1	0.00155866	0.0571528	-0.000149965	0.0571528	0.0570894	-7.51019e-05
M1	V1	3.15905e-05	0.00358933	3.8743e-05	0.00358933	0.00392181	-0.000134885
M1	V1	0.000360787	0.0055964	9.19104e-05	0.0055964	0.0064013	-0.000608146
M1	V1	0.000390887	0.0143967	3.02792e-05	0.0143967	0.014253	-0.000846624
M1	V1	-7.49826e-05	0.00465494	2.93255e-05	0.00465494	0.0048337	2.00868e-05
M1	V1	0.000233591	0.00755078	-4.45247e-05	0.00755078	0.00714934	0.000245214
M1	V1	0.000209033	0.00975603	6.19888e-06	0.00975603	0.00947052	6.36578e-05
M1	V1	0.000342786	-0.000848711	-3.01003e-05	-0.000848711	-0.000279307	-0.000734448
M1	V1	0.000629246	0.00398088	0.000125587	0.00398088	0.00375092	0.000206172
M1	Uncategorised	0.000433862	0.0050236	-5.0962e-05	0.0050236	0.00486046	6.71148e-05
M1	V2	-0.00239611	-0.00534004	-0.00263429	-0.00534004	-0.00149417	-0.00265503
M1	V2	0.000529945	-0.000544131	0.000478089	-0.000544131	-0.000367165	-0.000541031
M1	V2	-7.62939e-06	-0.00339067	0.000219941	-0.00339067	-0.000515282	-0.00224507
M1	V2	-0.00155896	-0.00329697	-0.000977814	-0.00329697	-0.00259376	-0.00131142
M1	V2	-0.000148833	-0.00242424	-0.000359476	-0.00242424	5.27501e-05	-0.00191855
M1	V2	5.24521e-05	-0.00192904	0.000306904	-0.00192904	-0.00104809	-0.0015263
M1	V2	-0.000639617	-0.00360012	3.24845e-05	-0.00360012	0.000395656	-0.00330871
M1	V2	-0.000981331	-0.000679374	-0.0008021	-0.000679374	-0.00118381	-0.000854492
M1	V2	-0.000111759	-0.00154155	-3.76701e-05	-0.00154155	-0.000458837	-0.0028134
M1	V2	-0.000158608	-0.00392175	-0.00046438	-0.00392175	-0.0020957	-0.000953794
M1	V2	-0.000533998	-0.00201702	-0.000565946	-0.00201702	-0.0015164	-0.000652611
M1	V1	7.66516e-05	0.0179142	-0.000273705	0.0179142	0.01527	0.00136632
M1	V1	0.000356913	0.00603271	0.000134945	0.00603271	0.00514323	0.000527084
M1	V1	8.55923e-05	0.0107585	-4.83394e-05	0.0107585	0.0105761	8.83937e-05
M1	V1	0.000135005	0.00887114	-2.95043e-05	0.00887114	0.00858235	-0.000306368
M1	V1	0.000268936	0.010366	-2.91467e-05	0.010366	0.0105198	-0.000571966
M1	V1	0.000110865	0.0159557	2.10404e-05	0.0159557	0.0157844	7.73668e-05
M1	V1	0.00149071	0.0112881	0.000334859	0.0112881	0.0114637	-0.000422716
M1	V1	0.00166458	0.0133517	0.00035876	0.0133517	0.0132684	0.000184476
M1	V1	0.000825226	0.00240099	0.000537097	0.00240099	0.0017761	0.000133336
M1	V1	0.000406742	0.00467438	-1.30534e-05	0.00467438	0.00456583	3.9041e-05
M1	V1	0.000277519	0.0061397	-0.000120938	0.0061397	0.00599176	0.000447154
M1	V1	-2.59876e-05	0.00790811	-7.73668e-05	0.00790811	0.00791466	-0.000133753
M1	V1	6.13332e-05	0.00197017	-0.000173748	0.00197017	0.00162637	-0.000137866
M1	V1	5.36442e-07	0.00578433	-0.000125527	0.00578433	0.00593024	-1.57952e-05
M1	V1	0.000288546	0.00374115	-0.000104785	0.00374115	0.00398177	3.36766e-05
M1	V1	0.000112951	0.00406379	-9.95994e-05	0.00406379	0.00445288	-0.000279427
M1	V1	-1.22786e-05	0.00524831	-0.000126958	0.00524831	0.00605035	-0.000665247
M1	V1	6.93202e-05	0.00402427	4.94123e-05	0.00402427	0.00439632	-0.000166059
M1	V1	-0.000185072	0.00496614	-4.36306e-05	0.00496614	0.00445241	-0.000716567
M1	V1	-0.000237584	0.00608736	-0.000254452	0.00608736	0.00694221	-0.000503778
M1	V1	0.00047946	0.000285625	-0.000100732	0.000285625	0.000712037	-0.000475526
M1	V1	0.000294745	0.00977856	-5.56707e-05	0.00977856	0.00984871	0.000115812
M1	V1	0.000173211	0.000725031	5.13792e-05	0.000725031	0.000497401	0.000103593
M1	V1	0.000308037	0.00243634	3.8743e-05	0.00243634	0.0024029	-0.000107467
M1	V1	0.000138998	0.0177567	-0.000101805	0.0177567	0.018207	-0.00044769
M1	V1	0.00106269	0.00391066	1.2815e-05	0.00391066	0.00371122	2.72989e-05
M1	V1	2.5034e-05	0.00427997	1.2517e-06	0.00427997	0.00370687	0.000165164
M1	V1	0.000434756	0.0109796	3.80278e-05	0.0109796	0.0104173	3.38554e-05
M1	V1	0.000213146	0.00367284	-1.54972e-06	0.00367284	0.00345725	-2.28882e-05
M1	V1	0.0019775	0.0200081	-1.12057e-05	0.0200081	0.019678	7.75456e-05
M1	V1	0.00107044	0.00360548	7.12276e-05	0.00360548	0.00371754	-0.000232995
M1	V1	0.000248432	0.00085479	-1.19209e-05	0.00085479	0.000987649	0.000243425
M1	V1	0.000382483	0.000524938	0.00015527	0.000524938	0.00040853	-0.000127733
M1	V1	0.000406146	0.00117779	-4.58956e-06	0.00117779	0.00133461	3.63588e-06
M1	V1	0.00146085	0.0372579	0.000268579	0.0372579	0.0366814	0.000269711
M1	V1	5.1558e-05	1.80006e-05	-0.000237942	1.80006e-05	2.90275e-05	-4.50015e-05
M1	V1	0.000493348	-5.63264e-05	0.000273943	-5.63264e-05	0.000124335	8.05259e-05
M1	V1	0.000178635	0.00195658	-3.21269e-05	0.00195658	0.0023278	-4.65512e-05
M1	V1	0.000117183	0.000796497	9.0301e-05	0.000796497	0.00176811	-0.000567853
M1	V1	9.80496e-05	0.00119734	-2.26498e-06	0.00119734	0.000978827	0.000119805
M1	V1	8.22544e-05	0.00210643	2.43783e-05	0.00210643	0.00214928	-0.000239015
M1	V1	5.56111e-05	0.00575697	-0.000157654	0.00575697	0.00600106	-0.000342667
M1	V1	-0.000169873	0.0168077	-0.000147045	0.0168077	0.016939	0.000138998
M1	V1	-0.000152588	0.00353557	-9.7096e-05	0.00353557	0.00330794	-0.000223935
M1	V1	0.000216603	0.00146949	3.8147e-06	0.00146949	0.00115907	0.000102639
M1	V1	0.000174284	0.00311732	2.61664e-05	0.00311732	0.00288856	-9.10163e-05
M1	V1	0.000305057	0.00615436	-9.0003e-05	0.00615436	0.00585771	-7.80821e-06
M1	V1	0.00864768	0.0480999	-0.000172615	0.0480999	0.0478356	-0.000421107
M1	V1	0.000135541	0.00119919	-6.47306e-05	0.00119919	0.00110453	-0.00026083
M1	V1	0.00022614	0.00230354	6.62804e-05	0.00230354	0.00240201	-5.13196e-05
M1	V1	0.000494659	0.000808358	9.73344e-05	0.000808358	0.00104123	-2.49147e-05
M1	V1	0.000525653	0.00416517	3.75509e-06	0.00416517	0.00409895	2.45571e-05
M1	V1	0.000790536	0.000615418	0.000212073	0.000615418	0.000820518	-0.000113189
M1	V1	0.000193834	-0.000257552	-4.89354e-05	-0.000257552	-9.17315e-05	1.53184e-05
M1	V1	0.000195265	0.00155568	-1.66893e-05	0.00155568	0.0012325	3.27826e-06
M1	V3	0.00059253	0.000517368	-5.84126e-06	0.000517368	0.000568211	-0.00020057
M1	V3	0.0006212	0.00121015	-9.11951e-06	0.00121015	0.00130194	-7.19428e-05
M1	V3	0.000618279	0.00130391	4.32134e-05	0.00130391	0.000974953	0.000171006
M1	V3	0.00036931	0.000702202	6.42538e-05	0.000702202	0.00072521	-2.80738e-05
M1	V3	0.000633538	0.00218678	3.32594e-05	0.00218678	0.00200945	1.13249e-06
M1	V3	0.000201404	0.00154066	-5.71012e-05	0.00154066	0.00149298	-0.000128448
M1	V3	0.000453174	0.00299859	-1.78814e-06	0.00299859	0.00297898	-2.52724e-05
M1	V3	5.66244e-05	0.000714302	0.00010246	0.000714302	0.000775456	-6.95586e-05
M1	V3	0.00022012	0.000271142	1.32322e-05	0.000271142	0.000234485	-1.9908e-05
M1	V3	0.000265181	0.000801921	0.000180006	0.000801921	0.00087148	0.000242889
M1	V3	0.00025332	0.00156605	7.38502e-05	0.00156605	0.00175512	-0.000202715
M1	V3	0.000255942	0.0004493	5.66244e-06	0.0004493	0.000407934	0.000165284
M1	V3	0.000201404	0.00102741	-6.44922e-05	0.00102741	0.0011192	-1.30534e-05
M1	V3	0.000263453	0.00103879	0.00010097	0.00103879	0.000994682	-0.000285089
M1	V3	-7.236e-05	0.000884712	7.39098e-06	0.000884712	0.000474751	9.2864e-05
M1	V3	-0.000144839	0.00198019	-0.00010705	0.00198019	0.00213254	4.3869e-05
M1	V3	0.00014776	0.00204998	2.11e-05	0.00204998	0.00164545	0.000176191
M1	V3	0.000177145	0.00696951	-0.000154495	0.00696951	0.00714189	6.65784e-05
M1	V3	0.000146866	-0.000384271	-2.74181e-05	-0.000384271	-0.000274837	5.23925e-05
M1	V3	0.000138581	0.00105184	6.80089e-05	0.00105184	0.00113994	-5.37634e-05
M1	V3	0.000192106	0.00464749	5.56111e-05	0.00464749	0.00401783	0.000100851
M1	V3	0.000186443	0.000398397	0.000132799	0.000398397	0.000511348	-1.8239e-05
M1	V3	4.60148e-05	0.000564039	-3.71337e-05	0.000564039	0.000724792	-5.29289e-05
M1	V3	0.000148833	0.000924706	6.09159e-05	0.000924706	0.00100255	6.49095e-05
M1	V3	0.000122428	0.00324553	-1.35303e-05	0.00324553	0.00305903	0.000393271
M1	V3	0.000250697	0.00636274	-0.000121534	0.00636274	0.00598645	0.000441432
M1	V3	9.91821e-05	0.000479698	2.99811e-05	0.000479698	9.55462e-05	-2.03848e-05
M1	V3	0.000496507	0.00330412	-2.13981e-05	0.00330412	0.00261396	0.000520945
M1	V3	0.000222087	0.0002231	2.44379e-05	0.0002231	0.000295997	0.000147104
M1	V3	-0.000134706	0.000185311	-1.83582e-05	0.000185311	8.91089e-05	-8.54731e-05
M1	V3	-0.000118613	0.0041942	-0.000186026	0.0041942	0.00415623	3.68357e-05
M1	V3	0.000161648	0.00116527	6.13332e-05	0.00116527	0.00125098	0.000175595
M1	V3	0.0005548	0.00302446	6.84261e-05	0.00302446	0.0026654	0.000397444
M1	V3	-7.50422e-05	0.00502557	3.88622e-05	0.00502557	0.00478232	-2.83122e-05
M1	V3	0.000264943	0.000705898	6.75917e-05	0.000705898	0.000828803	4.36306e-05
M1	V3	-0.000451565	0.0043546	-0.000250399	0.0043546	0.00429994	-0.000151813
M1	V3	3.57628e-07	0.00143844	-0.000178754	0.00143844	0.00113934	0.000217557
M1	V3	6.96778e-05	0.00176787	-2.00868e-05	0.00176787	0.00126147	0.000147939
M1	V3	0.000590622	0.0079869	-7.15852e-05	0.0079869	0.00833845	-0.000349283
M1	V3	0.000144899	0.00105703	2.92063e-06	0.00105703	0.00146461	-0.000454247
M1	V3	0.000193059	0.00101697	-4.73261e-05	0.00101697	0.00120175	-0.000177264
M1	V3	-0.000107944	0.00114024	-0.000114799	0.00114024	0.00122124	-0.000112653
M1	V3	0.000165522	0.0010705	-7.50422e-05	0.0010705	0.000995934	9.97782e-05
M1	V3	5.59688e-05	0.000817001	-1.50204e-05	0.000817001	0.000556707	-2.86102e-05
M1	V3	-0.000348091	0.0121152	-0.00071615	0.0121152	0.00565648	0.00654322
M1	V3	0.000302136	0.00110841	-0.000182927	0.00110841	0.000442863	0.00064826
M1	V3	0.000245988	0.0022034	1.37091e-06	0.0022034	0.00165409	0.000255048
M1	V3	0.00044322	0.00053215	0.000149131	0.00053215	0.000326455	0.000151694
M1	V3	0.000502944	0.00108296	-1.96099e-05	0.00108296	0.000320673	0.000445962
M1	V3	0.000460863	0.000530958	-3.52263e-05	0.000530958	0.000625551	6.05583e-05
M1	V3	0.000109911	0.00106829	-0.000358522	0.00106829	0.000529885	0.000730395
M1	V3	2.06232e-05	-0.000437796	-0.000359058	-0.000437796	-0.000646889	0.000185847
M1	V3	5.12004e-05	0.00155675	-5.13792e-05	0.00155675	0.00105828	0.000435352
M1	V3	0.000314534	0.00102258	0.000146627	0.00102258	0.000605464	0.00049454
M1	V3	0.000525177	0.00148737	5.42402e-06	0.00148737	0.000784755	0.000763416
M1	V3	0.000186026	0.00169444	-0.000408053	0.00169444	0.000423491	0.000937641
M1	V3	0.000695825	0.00298256	9.10759e-05	0.00298256	0.0028072	0.000177443
M1	V3	-0.000125527	0.010474	-0.0003196	0.010474	0.00789273	0.00185937
M1	V3	0.000113785	0.000608265	-2.44975e-05	0.000608265	0.000305414	0.000188649
M1	V3	-0.000269055	0.00179404	-0.000458956	0.00179404	0.000466943	0.00118554
M1	V2	0.000222325	0.00128788	7.48038e-05	0.00128788	0.000932574	0.000268817
M1	V2	-0.000139177	0.00195235	-8.01086e-05	0.00195235	0.00180304	-2.24113e-05
M1	V2	4.08888e-05	0.00677115	4.20213e-05	0.00677115	0.00583828	0.000130475
M1	V2	0.00164604	0.00504977	-5.38826e-05	0.00504977	0.00480533	-6.27637e-05
M1	V2	1.9908e-05	0.00220501	-0.000100493	0.00220501	0.0022499	0.00017941
M1	V2	-0.000250399	0.0139261	-0.000211179	0.0139261	0.0127529	0.000486434
M1	V2	-9.88245e-05	0.00319725	-4.27365e-05	0.00319725	0.00325787	-0.000120819
M1	V2	0.000600398	0.0013628	-0.000189364	0.0013628	0.00125664	0.000110686
M1	V1	0.00347704	0.00423199	0.000608146	0.00423199	0.00349843	0.000622392
M1	V1	0.000448108	0.000499249	0.000178635	0.000499249	0.000799596	0.000278592
M1	V1	0.000742733	0.00113434	0.000211656	0.00113434	0.000829637	0.000652552
M1	V1	0.0010668	0.00372142	-2.72393e-05	0.00372142	0.00385815	-8.69632e-05
M1	V1	0.000702202	0.00496149	3.15905e-06	0.00496149	0.00479865	0.000427425
M1	V1	0.000621736	0.00553554	1.65701e-05	0.00553554	0.00526494	0.000170708
M1	V1	0.00063318	0.00141782	8.54731e-05	0.00141782	0.00116688	-3.43323e-05
M1	V1	0.00144887	0.0079577	7.6592e-05	0.0079577	0.00803822	-5.93066e-05
M1	V1	0.000439823	0.00404716	-6.67572e-05	0.00404716	0.00365859	0.000210583
M1	V1	0.00104159	0.00583601	-0.000234902	0.00583601	0.00472504	-0.000103116
M1	V1	-4.63128e-05	0.00412196	-4.71473e-05	0.00412196	0.00447267	-0.000247478
M1	V1	0.000552237	0.0106885	-0.000276625	0.0106885	0.00946641	0.000444591
M1	V1	-4.8995e-05	0.00470555	-0.000222623	0.00470555	0.00471163	9.11951e-05
M1	V1	-0.00238115	0.0273935	-0.000827372	0.0273935	0.0256312	0.000518382
M1	V1	0.000362039	0.00297076	-0.00012517	0.00297076	0.00327271	-0.000338435
M1	V1	0.000255287	0.00305229	-8.53539e-05	0.00305229	0.00284702	0.000184417
M1	V1	9.67383e-05	0.00330728	4.01735e-05	0.00330728	0.00332439	-2.18153e-05
M1	V1	0.000329196	0.0044871	-0.000211835	0.0044871	0.00383937	0.000430524
M1	V1	-0.000339448	0.039261	-0.000501037	0.039261	0.0369654	0.00138128
M1	V1	6.79493e-06	0.00211149	8.59499e-05	0.00211149	0.0019778	0.000299215
M1	V1	-8.86321e-05	0.00402248	-1.3411e-05	0.00402248	0.00489169	-0.000820279
M1	V1	-0.000130057	0.00115901	-0.000204206	0.00115901	0.00146931	-0.000131667
M1	V1	-0.000397086	0.00796145	-8.92282e-05	0.00796145	0.00702757	-0.000189662
M1	V1	0.000473082	0.00152212	-1.12653e-05	0.00152212	0.00159884	0.000620902
M1	V1	-0.00102013	0.0446528	-0.000246525	0.0446528	0.0439719	0.000157237
M1	V1	0.0003497	0.00351471	-7.96914e-05	0.00351471	0.00347871	-0.000310719
M1	V1	-3.92199e-05	0.00172555	-0.000334501	0.00172555	0.00196517	-0.000716984
M1	V1	1.49012e-05	0.000637591	2.63453e-05	0.000637591	0.000914216	-7.7486e-06
M1	V1	0.000353992	0.00138181	0.000420272	0.00138181	0.000519812	0.000269771
M1	V1	0.000484228	0.000211537	0.000311553	0.000211537	0.000245094	-0.000178635
M1	V1	5.47171e-05	0.00524068	4.70877e-06	0.00524068	0.00497979	-0.000367045
M1	V1	-0.000409722	0.0213581	-0.000154912	0.0213581	0.0208197	0.000359952
M1	V1	0.000593007	0.00907278	1.84178e-05	0.00907278	0.00909191	0.000273466
M1	V1	-0.00110871	0.00763619	-0.000367939	0.00763619	0.00523603	6.99162e-05
M1	V1	-7.09891e-05	0.00204265	-0.000172734	0.00204265	0.00282484	-0.000463367
M1	V1	-0.000500381	0.00155926	-0.000290871	0.00155926	0.00382423	-0.00133938
M1	V1	-0.000822008	0.00132024	-0.000134051	0.00132024	0.00120169	0.000264108
M1	V1	5.48363e-05	0.00581247	-5.40018e-05	0.00581247	0.00590771	-0.00060147
M1	V1	-0.00224924	0.00216573	-0.000390887	0.00216573	0.00137961	0.00117022
M1	V1	-0.00108278	0.00522244	-1.72853e-06	0.00522244	0.00356507	0.000353932
M1	V1	-0.000125527	0.00378478	-0.000182629	0.00378478	0.00273025	-7.75456e-05
M1	V1	-0.000110328	0.00358361	-2.6226e-06	0.00358361	0.00267667	-2.55704e-05
M1	V1	0.000107467	0.0114334	5.31077e-05	0.0114334	0.0120104	0.000190139
M1	V1	-0.000460923	0.00560069	-0.000178814	0.00560069	0.00580323	-0.00100124
M1	V1	-0.00045079	0.00492764	-0.000119865	0.00492764	0.00397927	-7.19428e-05
M1	V1	0.000470459	-0.000851929	-4.63724e-05	-0.000851929	-0.00119317	0.000180185
M1	V1	-0.000323892	0.0178206	-0.000257015	0.0178206	0.0174454	0.000307322
M1	V1	-0.00145417	0.0203261	-0.000203967	0.0203261	0.0195197	0.000343621
M1	V1	-0.000407815	0.0112236	-0.000238419	0.0112236	0.0107119	0.000272095
M1	V1	-1.5378e-05	0.0186645	-0.00013262	0.0186645	0.0177682	0.000561178
M1	V1	0.000441909	0.00170612	-2.38419e-06	0.00170612	0.0012362	-0.000186563
M1	V1	0.000264943	0.00205427	9.29236e-05	0.00205427	0.00196832	9.24468e-05
M1	V1	-0.000538111	0.00580329	0.000126004	0.00580329	0.0048492	0.00115144
M1	V1	-0.00105149	0.0294347	-0.000460207	0.0294347	0.0288053	0.000461757
M1	V1	-0.000436485	0.00739115	8.58903e-05	0.00739115	0.00742757	-0.000178635
M1	V1	-0.000526488	0.00501597	-0.000303864	0.00501597	0.00397855	1.3113e-05
M1	V1	-0.000163615	0.00361562	-0.000106752	0.00361562	0.00309813	8.40425e-05
M1	V1	0.000223398	0.0029161	0.000143588	0.0029161	0.00312752	-0.000568211
M1	V1	6.03199e-05	0.00854546	0.000199616	0.00854546	0.00435477	0.0015645
M1	V1	-0.000408947	0.0028159	-0.000261486	0.0028159	0.00282699	-0.0012849
M1	V1	-0.000311673	0.00549543	-0.000285566	0.00549543	0.00543302	2.68221e-06
M1	V1	-0.000630081	0.0155039	-3.1352e-05	0.0155039	0.0150102	0.000183225
M1	V1	0.000147343	0.00388587	1.67489e-05	0.00388587	0.00373757	-0.000198603
M1	V1	0.000255406	0.00942981	-0.000358343	0.00942981	0.0104516	-0.00133157
M1	V1	-0.000744879	0.0421683	-0.000447929	0.0421683	0.0434365	0.00124162
M1	V1	0.000605822	-4.46439e-05	-1.96099e-05	-4.46439e-05	-0.000200808	2.06232e-05
M1	V1	-0.0020985	0.0258238	-0.000818491	0.0258238	0.0230735	-0.000852466
M1	V1	-0.000421464	0.0117517	-5.48363e-06	0.0117517	0.0100232	0.000401616
M1	V1	-0.0004251	0.0141504	-0.000125289	0.0141504	0.0140258	0.000178754
M1	V1	-0.000929713	0.0170845	-0.000418544	0.0170845	0.016341	5.30481e-06
M1	V1	-0.000978947	0.0328612	-0.000416458	0.0328612	0.0330535	-7.76649e-05
M1	V1	-9.05991e-06	0.00744098	-0.000174403	0.00744098	0.00739336	-9.85265e-05
M1	V1	-0.00169009	0.0307093	-0.000562131	0.0307093	0.0256383	0.00201488
M1	V1	-0.000759065	0.0123378	-0.000379741	0.0123378	0.0107554	0.000168622
M1	V1	-0.000122905	0.0026837	-8.76784e-05	0.0026837	0.0014711	0.00035429
M1	V1	-0.00021404	0.0229959	1.71065e-05	0.0229959	0.0215445	0.000325143
M1	V1	-5.26309e-05	0.00103289	-0.000146806	0.00103289	0.000886381	0.000143111
M1	V1	-3.27826e-05	0.00110543	-0.000210524	0.00110543	0.000504673	0.00120574
M1	V1	-0.000233591	0.00104696	-0.000199556	0.00104696	0.00133622	-0.000285089
M1	V1	0.000915527	0.00610316	0.000147223	0.00610316	0.00565124	5.51343e-05
M1	V1	-0.000386238	0.00934839	-0.000309289	0.00934839	0.0065884	0.000400007
M1	V1	-0.00021261	0.00519341	-5.66244e-05	0.00519341	0.00514334	-8.52346e-06
M1	V1	-0.000540495	0.00294471	-0.000276744	0.00294471	0.00207311	-0.000818849
M1	V1	-0.000540256	0.00124067	-0.000296652	0.00124067	0.00216019	-0.000342548
M1	V1	-0.000661552	0.00293571	-0.000550091	0.00293571	0.00246978	4.95911e-05
M1	V1	-0.000429034	0.00827706	-0.000164032	0.00827706	0.00691175	0.000331223
M1	V1	-0.000335217	0.00500512	-0.000280201	0.00500512	0.00415695	-0.000233948
M1	V1	-6.00219e-05	0.000756621	-0.000331283	0.000756621	0.000687242	-1.20997e-05
M1	V1	-6.2108e-05	0.00276816	-0.000119329	0.00276816	0.00208646	-0.000253975
M1	V1	0.00166059	0.022262	0.000311196	0.022262	0.0222999	0.0001176
M1	V1	-0.000437319	0.00774837	-8.76784e-05	0.00774837	0.00720435	3.71933e-05
M1	V1	0.000145793	0.000728428	-0.000171125	0.000728428	0.0011217	-5.83529e-05
M1	V1	-0.000579536	0.00488228	-0.000254512	0.00488228	0.00490397	-0.000373065
M1	V1	0.000173688	0.0108081	-3.60608e-05	0.0108081	0.0107161	0.000132024
M1	V1	0.000702679	0.00532722	3.3915e-05	0.00532722	0.00438488	0.000253558
M1	V1	-0.000186503	0.0113007	-0.000178337	0.0113007	0.00995237	3.26633e-05
M1	V1	-0.00187981	0.0347207	-0.000301719	0.0347207	0.0327335	0.000354886
M1	V2	8.57711e-05	0.000528812	4.1604e-05	0.000528812	0.000274062	-8.28505e-06
M1	V2	0.000273168	0.000129879	0.000196755	0.000129879	3.3021e-05	0.000194907
M1	V2	-1.62721e-05	-0.000925481	-0.000234187	-0.000925481	-0.000660181	-7.42674e-05
M1	V2	-0.00031203	-0.000102997	-0.000328243	-0.000102997	0.000335336	-0.000426173
M1	V2	8.86917e-05	-0.000846148	-0.000182748	-0.000846148	-0.000854015	-0.000189185
M1	V2	-0.000543237	-0.000931263	-0.000391364	-0.000931263	-0.000406921	-0.000452042
M1	V2	-0.00032413	-0.00138569	-0.000517488	-0.00138569	-0.00165576	-5.59092e-05
M1	V2	0.000383139	-0.00203711	0.000136137	-0.00203711	-0.000518262	-0.00151557
M1	V2	0.000277638	-0.000178874	-2.15173e-05	-0.000178874	-0.000390708	-0.000174046
M1	V2	0.000133812	-0.00240779	5.19753e-05	-0.00240779	-0.00116408	-0.001131
M1	V2	-0.000199854	-0.00122684	-4.08888e-05	-0.00122684	-0.000558078	-0.000750899
M1	V2	0.000482142	0.0101748	0.000407994	0.0101748	-0.00359511	0.0114914
M1	V2	-0.000535727	0.0139441	-0.00126779	0.0139441	-0.00625288	0.0178419
M1	V2	-0.0029732	0.0383106	-0.00271612	0.0383106	-0.0013814	0.0362263
M1	V2	2.92063e-06	0.0016045	-0.000157356	0.0016045	0.00157958	7.58171e-05
M1	V2	-0.000235736	0.00160235	-4.68493e-05	0.00160235	0.00129592	-0.000148416
M1	V2	0.000214696	0.000600576	-0.000367343	0.000600576	0.000865579	-0.000479102
M1	V2	-0.000873864	0.00390506	-0.000359952	0.00390506	0.00404572	-0.00015986
M1	V2	0.000387132	0.00248164	-0.000296295	0.00248164	0.0019663	-0.000105619
M1	V2	0.000658035	0.00127959	-0.000415206	0.00127959	0.000757337	0.000247121
M1	V2	-0.000129521	0.00152129	-0.000122368	0.00152129	0.0019964	-0.000175536
M1	V2	6.77109e-05	0.00235873	0.000136614	0.00235873	0.00167757	0.0007025
M1	V2	-0.000442445	0.00348705	-0.000203669	0.00348705	0.0020389	0.000526726
M1	V2	6.3777e-05	-4.45247e-05	-0.00014329	-4.45247e-05	0.000316203	8.01086e-05
M1	V1	-1.09673e-05	0.000727713	-0.000146389	0.000727713	0.0013743	-0.000677943
M1	V1	-0.000206232	0.00412846	-0.000160336	0.00412846	0.00361013	-8.10623e-06
M1	V1	0.000579298	0.0072034	-0.000214398	0.0072034	0.00669646	0.000240207
M1	Uncategorised	0.000957668	-0.00416797	0.000104785	-0.00416797	-0.00355917	-0.000148475
M1	Uncategorised	-0.00687349	0.0563271	-0.000629425	0.0563271	0.0550577	-0.00019455
M1	Uncategorised	0.000178516	0.00125974	-7.01547e-05	0.00125974	0.000889957	0.000778854
M1	Uncategorised	-0.000319123	0.0105761	-0.000106573	0.0105761	0.00936019	0.000396371
M1	Uncategorised	-7.56383e-05	0.00483418	0.000153184	0.00483418	0.00442433	-0.000212252
M1	Uncategorised	-0.00049758	0.00717789	-0.000191629	0.00717789	0.00712562	-0.000623405
M1	Uncategorised	0.000573277	0.00298196	-6.44326e-05	0.00298196	0.00253469	0.000160515
M1	Uncategorised	-0.000537753	0.0313648	-5.71609e-05	0.0313648	0.0309988	0.000180185
M1	Uncategorised	3.5882e-05	0.0172379	-6.48499e-05	0.0172379	0.0158357	0.000186086
M1	Uncategorised	0.000262856	0.005274	0.000158191	0.005274	0.00393152	0.000930607
M1	Uncategorised	-0.000774562	0.0480137	-0.000305116	0.0480137	0.0470805	-0.000478089
M1	Uncategorised	-0.000882745	0.00170517	-0.000529945	0.00170517	-0.000508606	-0.000405431
M1	Uncategorised	-6.47902e-05	0.0178609	-0.000167191	0.0178609	0.0167691	0.000592828
M1	Uncategorised	-0.000309706	0.00199223	-0.000178337	0.00199223	0.00223607	-0.000773966
M1	Uncategorised	-0.00019145	0.0067215	8.41022e-05	0.0067215	0.00702894	-7.20024e-05
M1	Uncategorised	-0.00148118	0.0392681	0.000879228	0.0392681	0.0395398	-0.000957847
M1	Uncategorised	0.000816464	0.000573933	0.000544667	0.000573933	0.000347316	-7.71284e-05
M1	Uncategorised	0.00352514	0.0230854	0.00358152	0.0230854	0.0069533	0.0148398
M1	Uncategorised	0.000317514	0.0252339	0.000310063	0.0252339	0.000796914	0.0236725
M1	Uncategorised	0.0040316	0.057785	0.000224113	0.057785	0.0566199	0.00016284
M1	V1	-0.000278831	0.00373477	-0.00012064	0.00373477	0.00376081	-0.000113964
M1	V1	-2.12789e-05	0.00280237	-8.2314e-05	0.00280237	0.00297648	0.000198603
M1	V3	0.00486994	0.00613409	-0.000121891	0.00613409	0.00630325	-0.000126302
M1	V3	0.00112379	8.60095e-05	1.72853e-06	8.60095e-05	-0.000554919	-6.63996e-05
M1	V3	0.000882208	0.00251484	-7.37309e-05	0.00251484	0.00248039	-1.78218e-05
M1	V3	0.000754297	0.000823438	1.9908e-05	0.000823438	-1.57356e-05	0.000139952
M1	V3	0.000177205	0.00143456	3.30806e-05	0.00143456	0.00192773	-0.000180781
M1	V3	0.000334263	0.00229126	-4.70877e-06	0.00229126	0.00210387	8.82745e-05
M1	V3	0.00116974	0.00250995	0.000109851	0.00250995	0.00210077	0.000669897
M1	V3	0.000510097	0.0011664	5.07832e-05	0.0011664	0.000860155	0.000311077
M1	V3	0.00104815	0.00111669	0.000195384	0.00111669	0.000860333	9.32813e-05
M1	V3	0.000421643	0.000700057	0.000116766	0.000700057	0.000485182	7.81417e-05
M1	V2	-0.00048399	0.0052973	-0.00018847	0.0052973	0.00509459	3.31402e-05
M1	V2	-0.000395298	0.0108892	-0.000181139	0.0108892	0.0110939	0.000391245
M1	V2	-0.000183523	0.00248969	-0.000318825	0.00248969	0.00314987	-0.000808775
M1	V2	-0.00044179	0.0112843	-0.000366449	0.0112843	0.0111002	-0.000896096
M1	V2	8.7142e-05	-0.000706136	-0.00026387	-0.000706136	0.00089848	-0.00157624
M1	V2	-1.83582e-05	0.00276351	3.3021e-05	0.00276351	0.00238001	0.000238299
M1	V2	0.000540256	0.00803351	-0.000171602	0.00803351	0.00974697	-0.00109327
M1	V3	0.000313044	0.00324792	9.01818e-05	0.00324792	0.00360692	0.000367522
M1	V3	-5.96046e-05	0.00289702	-0.000129879	0.00289702	0.00252998	0.000250101
M1	V3	0.000663519	0.00199395	-2.30074e-05	0.00199395	0.00291026	0.000254035
M1	V3	0.000211239	0.000160038	8.22544e-06	0.000160038	0.000165582	-7.80821e-05
M1	V3	-6.4373e-06	0.0005337	-3.42131e-05	0.0005337	0.000911415	-9.65595e-05
M1	V3	8.55327e-05	-0.000160873	-0.000205696	-0.000160873	5.11408e-05	-6.19888e-05
M1	V3	-8.39829e-05	0.000827909	-9.74536e-05	0.000827909	0.000797212	0.000423431
M1	V3	5.40018e-05	0.000344634	9.29832e-06	0.000344634	0.000489712	-5.96046e-07
M1	V3	7.7188e-05	-0.000117302	6.53267e-05	-0.000117302	0.000184655	-7.1466e-05
M1	V3	0.000518024	0.000881374	0.00010401	0.000881374	0.000724256	7.31349e-05
M1	V3	0.000426769	0.00335795	2.53916e-05	0.00335795	0.00305217	-0.000507832
M1	V3	-4.55976e-05	2.55108e-05	2.85506e-05	2.55108e-05	0.000120699	-5.70416e-05
M1	V3	0.000119507	0.00361449	-5.76973e-05	0.00361449	0.00316077	-1.23382e-05
M1	V3	9.81092e-05	-0.000607133	6.02007e-06	-0.000607133	0.000589073	-0.000601768
M1	V1	0.000152528	0.00481045	0.000153542	0.00481045	0.00444692	0.000252604
M1	V1	-1.3113e-06	0.0029341	-2.14577e-06	0.0029341	0.00224245	0.000393331
M1	V1	-0.000271678	0.0123947	-0.000154734	0.0123947	0.0109105	0.000765979
M1	V1	5.09024e-05	0.00154746	3.48091e-05	0.00154746	0.00243276	-0.000620127
M1	V3	2.36034e-05	0.00259554	0.000116587	0.00259554	0.00235277	0.000169873
M1	V3	0.000298202	0.00390315	-0.000184655	0.00390315	0.00392336	-0.000180244
M1	V3	-0.000313997	0.00155717	-0.000562131	0.00155717	0.00264919	-0.00156081
M1	V3	0.000339568	0.00197113	2.79546e-05	0.00197113	0.000683248	0.000678718
M1	V3	0.000186861	-0.00079608	3.67165e-05	-0.00079608	-0.000365853	0.000112772
M1	V3	0.000103295	0.00616544	-0.000239909	0.00616544	0.00649494	-0.000158489
M1	V3	-0.000154436	0.00553161	-0.000192046	0.00553161	0.00663275	-0.00121564
M1	V3	-5.97239e-05	0.000567675	-0.000125945	0.000567675	0.000876963	-2.06828e-05
M1	V1	-0.000630498	0.00276387	-0.00047785	0.00276387	0.00418562	-0.00168955
M1	V1	0.000736952	0.00205195	0.000139892	0.00205195	0.00258631	-0.000621617
M1	V1	-0.000229895	0.00359917	-0.00012511	0.00359917	0.00458235	-0.000722349
M1	V1	-0.000627577	0.0252413	1.27554e-05	0.0252413	0.024462	-0.00061357
M1	V1	0.00034076	0.000921965	3.51667e-05	0.000921965	0.000438571	0.000115633
M1	V1	0.000409305	0.00169307	-1.45435e-05	0.00169307	0.00204027	-0.000180602
M1	V1	0.000362754	0.00215191	-1.07288e-06	0.00215191	0.00245881	-0.000433505
M1	V1	-0.000367045	0.00499016	-5.78761e-05	0.00499016	0.00559354	-0.00146902
M1	V1	-0.000756264	0.00147176	-0.000298977	0.00147176	0.00132471	-0.000139475
M1	V1	0.0002262	0.000267386	0.000145137	0.000267386	-0.000149429	8.31485e-05
M1	V1	-0.000111043	0.00206441	-0.000188828	0.00206441	0.00173366	-0.000104308
M1	V1	-0.000243247	0.00122857	-9.4831e-05	0.00122857	0.00185138	-0.00103992
M1	V1	-8.03471e-05	0.000903428	-3.32594e-05	0.000903428	0.00132692	-0.000600576
M1	V1	-3.20077e-05	0.000607133	1.90735e-05	0.000607133	0.000886977	-0.000623941
M1	V1	-0.000186861	0.00727451	-1.18017e-05	0.00727451	0.00735796	-0.000358224
M1	V1	-0.00020647	-0.000880659	-0.000165462	-0.000880659	-0.000200808	-0.0010286
M1	V1	0.00021714	0.00166959	2.94447e-05	0.00166959	0.0015586	-4.62532e-05
M1	V1	-0.000730395	0.013086	-0.000151515	0.013086	0.013314	-0.000296354
M1	V1	-0.00177288	0.0200907	-0.000222325	0.0200907	0.0194797	0.000247419
M1	V1	-2.30074e-05	0.00555223	8.31485e-05	0.00555223	0.00548029	-0.000169873
M1	V1	0.000180662	0.00325727	7.77841e-05	0.00325727	0.00356966	-0.00015229
M1	V1	-0.000414848	0.000412762	-0.000395834	0.000412762	0.000709593	-0.000193894
M1	V1	-9.4533e-05	0.000218213	-0.000191689	0.000218213	0.000448704	-9.2566e-05
M1	V1	-7.69496e-05	0.00247598	-6.4075e-05	0.00247598	0.00238597	-0.00029391
M1	V1	0.000164568	0.00348532	-1.78218e-05	0.00348532	0.00284958	0.000178814
M1	V1	0.000215352	0.00860238	4.44651e-05	0.00860238	0.00807345	0.000381052
M1	V2	0.000163555	-7.60555e-05	8.18968e-05	-7.60555e-05	-0.000209868	-0.000318527
M1	V2	0.00033474	-0.000432074	0.000117064	-0.000432074	-0.000262618	-0.000537157
M1	V2	0.00051713	0.000468254	6.4671e-05	0.000468254	0.00105399	-0.000471294
M1	V1	-0.000699282	0.0079605	-5.01871e-05	0.0079605	0.00805157	-0.000401676
M1	Uncategorised	-0.00114465	0.0170166	-0.000228763	0.0170166	0.0165062	-0.000204504
M1	V2	0.000183582	-0.000475168	-4.5836e-05	-0.000475168	-0.000111818	-0.000463605
M1	V1	-0.00015986	0.00351852	-5.51343e-05	0.00351852	0.00447077	-0.00110418
M1	V1	-0.00015682	0.00227392	-3.51071e-05	0.00227392	0.0020256	-0.000186026
M1	V1	-0.000381827	0.0311651	-1.84178e-05	0.0311651	0.0305269	-0.00027132
M1	V1	0.000172913	0.000436485	0.00013113	0.000436485	0.000378251	-0.000296652
M1	V2	0.000377476	-0.000236154	5.06043e-05	-0.000236154	-5.32269e-05	-0.000448585
M1	V2	0.000101447	-0.00143296	-3.99351e-06	-0.00143296	-0.000478148	-0.000887811
M1	V2	-7.67112e-05	0.000411153	-0.000113726	0.000411153	0.00065577	-0.000110626
M1	V2	0.000330269	-0.000440836	-0.00012368	-0.000440836	-1.74046e-05	-0.00076288
M1	V2	0.00011009	-0.00197989	-3.20077e-05	-0.00197989	-0.0012427	-0.000828803
M1	V2	0.000423312	0.000148714	-4.58956e-05	0.000148714	0.000134587	-4.18425e-05
M1	V2	0.00139445	0.012251	-0.000186443	0.012251	0.0113791	0.000282347
M1	V2	0.000921726	0.00681853	6.52671e-05	0.00681853	0.00645423	0.000238776
M1	V2	0.00084722	0.00454229	-5.79953e-05	0.00454229	0.00503141	-0.000764668
M1	V2	-2.96235e-05	0.0080862	-2.8193e-05	0.0080862	0.00825417	9.23872e-06
M1	V2	-0.000114143	0.0100849	-5.26905e-05	0.0100849	0.0101697	-0.000608444
M1	V2	-0.00152141	0.024327	-0.000154376	0.024327	0.0239044	0.000270307
M1	V2	0.000316501	0.00239104	9.54866e-05	0.00239104	0.00258344	-2.35438e-05
M1	V2	-3.80278e-05	0.00135255	-0.000123262	0.00135255	0.00138134	-2.99811e-05
M1	V2	0.000363052	0.0021506	-0.000117004	0.0021506	0.00215787	-0.000347793
M1	V2	-0.000166774	0.000797808	-2.73585e-05	0.000797808	0.000694096	-1.91927e-05
M1	V2	-0.000213265	0.00116861	-0.000228047	0.00116861	0.000945687	9.03606e-05
M1	V2	-3.26037e-05	0.00115305	-0.0001055	0.00115305	0.000737786	0.000247896
M1	V2	-8.7142e-05	0.00202477	-0.000111699	0.00202477	0.00158864	0.000263929
M1	V2	-0.000726044	0.00285441	-0.000361502	0.00285441	0.00263762	-0.000368655
M1	V2	0.000820994	0.0037027	-3.70741e-05	0.0037027	0.00397879	1.94907e-05
M1	V2	0.000151634	0.00240386	1.57952e-05	0.00240386	0.00237131	0.000157118
M1	V2	-0.000173748	0.000714123	-0.00025475	0.000714123	0.000740111	-0.000228584
M1	V2	-0.000169396	0.0032739	-0.000213921	0.0032739	0.00292695	-2.52724e-05
M1	V1	0.000303149	0.00263768	-1.09077e-05	0.00263768	0.0025655	-0.00027132
M1	V1	-0.00159359	0.0459306	-0.000184	0.0459306	0.0449963	-0.000232339
M1	V2	-0.000232041	0.0035122	-0.000253677	0.0035122	0.00398844	-0.00114155
M1	V2	9.34005e-05	0.0013333	-0.000120282	0.0013333	0.00106728	-0.000305891
M1	V2	0.000490427	-6.10352e-05	0.000124812	-6.10352e-05	0.000432074	0.00017637
M1	V2	0.00100124	-0.00108421	0.000243604	-0.00108421	-0.000374436	-0.000361085
M1	V2	0.00042671	-0.00126773	4.51207e-05	-0.00126773	-0.000951827	-0.000488102
M1	V3	5.66244e-06	5.29289e-05	3.01599e-05	5.29289e-05	0.00035888	-0.000309408
M1	V3	0.000285149	-0.000566006	-1.75834e-05	-0.000566006	-0.000222743	-0.000172436
M1	V3	-0.000212789	0.00049448	3.98159e-05	0.00049448	0.000360727	-0.000147939
M1	V3	0.000313103	-3.70145e-05	5.84126e-05	-3.70145e-05	0.000262439	-0.000428021
M1	V3	3.88026e-05	0.00136143	-8.87513e-05	0.00136143	0.00156659	-0.000252306
M1	V3	0.000293553	-0.000450194	3.97563e-05	-0.000450194	-0.000624359	1.03116e-05
M1	V3	2.71797e-05	-7.21216e-05	-1.75238e-05	-7.21216e-05	0.000103652	-4.61936e-05
M1	V3	0.000389099	-0.000513256	-1.7941e-05	-0.000513256	-0.000370443	-0.00038904
M1	V3	-9.95994e-05	-8.41022e-05	-0.000149727	-8.41022e-05	-0.000244915	2.64049e-05
M1	V3	-5.06639e-05	0.00037843	-0.000151455	0.00037843	0.000546277	-0.000194788
M1	V3	-0.000369966	0.00177264	-0.000272155	0.00177264	0.00183988	-0.000187218
M1	V3	-4.22001e-05	0.00305539	-4.27961e-05	0.00305539	0.00290459	0.000420868
M1	V3	0.000239313	0.000708997	-7.04527e-05	0.000708997	0.000643253	-0.000197351
M1	V3	6.68168e-05	0.000847638	-3.46899e-05	0.000847638	0.00102496	-0.000179827
M1	V3	-4.31538e-05	0.000516355	-3.09944e-06	0.000516355	0.000604808	-0.000210047
M1	V3	0.00013268	-5.99027e-05	6.81877e-05	-5.99027e-05	0.000263929	-0.000145078
M1	V3	8.0049e-05	0.000259101	-6.33597e-05	0.000259101	0.000285208	0.000114202
M1	V3	0.000229955	0.000745594	8.47578e-05	0.000745594	0.000709176	-9.59635e-05
M1	V3	0.000248909	0.00287479	0.000180006	0.00287479	0.00267947	0.00014931
M1	V3	0.000137806	0.00290608	6.31809e-06	0.00290608	0.0026986	-7.14064e-05
M1	V3	-5.81741e-05	0.00214201	-7.21812e-05	0.00214201	0.00214428	-7.25389e-05
M1	V3	0.000243783	0.000250041	0.000152469	0.000250041	0.000942349	-0.000436544
M1	V3	-2.90871e-05	0.00210017	-0.000124753	0.00210017	0.00216395	-0.000441968
M1	V3	-2.50936e-05	0.000113428	6.24657e-05	0.000113428	0.000354588	-0.000173151
M1	V3	-0.000345111	-0.00022608	-0.000196099	-0.00022608	-0.000282168	9.7096e-05
M1	V3	0.000251234	0.000153244	0.000127077	0.000153244	0.000169992	-0.000158429
M1	V3	9.2864e-05	0.000791669	7.689e-05	0.000791669	0.000838757	6.52075e-05
M1	V3	0.000285685	0.00063169	0.000128865	0.00063169	0.000586569	0.000129521
M1	V3	-0.000123322	0.000841618	4.88162e-05	0.000841618	0.000684977	-1.15633e-05
M1	V3	-0.000131488	0.0012306	-5.65052e-05	0.0012306	0.00104809	-0.000302732
M1	V3	7.21216e-06	-0.00072062	-4.67896e-05	-0.00072062	-0.000289261	-0.000649035
M1	V3	-0.000164866	0.000267029	-8.10027e-05	0.000267029	0.000769854	-0.000242114
M1	V3	-0.000306785	-0.000544786	-0.000113904	-0.000544786	-2.38419e-05	-0.000569761
M1	V3	-0.000174105	-0.000556231	2.81334e-05	-0.000556231	8.40425e-06	-0.000337601
M1	V3	7.25389e-05	4.99487e-05	4.56572e-05	4.99487e-05	7.82013e-05	-0.000579476
M1	V3	-1.78814e-07	0.000696361	-0.000213504	0.000696361	0.000853181	-0.000648499
M1	V3	2.45571e-05	0.00367331	-1.50204e-05	0.00367331	0.00312197	0.00019598
M1	V3	3.8445e-05	0.00114119	-1.5676e-05	0.00114119	0.00107765	4.55379e-05
M1	V3	0.000181139	0.000799179	0.000133872	0.000799179	0.000538588	-7.9751e-05
M1	V3	-2.83122e-05	-0.000511825	-7.12872e-05	-0.000511825	-0.00014478	-0.000493348
M1	V3	9.95398e-06	-0.000282109	6.80685e-05	-0.000282109	-0.000115037	-0.000509083
M1	V3	-0.000376701	-0.000870109	-0.000201881	-0.000870109	-0.00049597	-0.000491619
M1	V3	0.000181019	0.00128072	-0.000175536	0.00128072	0.000968218	-0.000258327
M1	V3	0.000199795	-0.000355959	0.000131607	-0.000355959	-4.26769e-05	0.000120819
M1	V3	-7.40886e-05	0.000759184	-9.89437e-05	0.000759184	0.000867307	-0.000428617
M1	V3	0.000677526	0.000360191	0.000100791	0.000360191	0.000213504	-3.98755e-05
M1	V3	0.000344813	0.0017764	-4.19617e-05	0.0017764	0.00158006	-3.95775e-05
M1	V3	0.000259817	8.98242e-05	-2.41399e-05	8.98242e-05	0.00053525	-0.000496328
M1	V3	-5.04851e-05	0.000391543	-6.17504e-05	0.000391543	0.000864863	-0.00037384
M1	V3	-0.000192463	-0.000163674	2.75373e-05	-0.000163674	-0.000107288	-0.000218034
M1	V3	-0.000538051	0.00135285	-0.000273287	0.00135285	0.00174022	-0.000514805
M1	V3	-0.00069648	0.000749946	-0.000315189	0.000749946	0.000197232	-0.00025934
M1	V3	-0.000724077	0.000666618	-0.000182033	0.000666618	0.00119311	-0.000846326
M1	V3	-4.02927e-05	0.000461102	-0.000184476	0.000461102	0.00078851	-0.000144005
M1	V3	-0.000334978	0.000392854	-0.000294566	0.000392854	0.00111902	-0.000797749
M1	V3	6.70552e-05	-3.00407e-05	-5.51343e-05	-3.00407e-05	0.000899136	-0.000826597
M1	V1	7.89762e-05	0.00495327	-0.000173032	0.00495327	0.00582707	-0.00121313
M1	V1	-0.00013268	0.00554276	-3.6478e-05	0.00554276	0.00563097	0.000176966
M1	V1	-0.000332415	0.0178519	-0.000155747	0.0178519	0.0185493	-0.00122631
M1	V1	-0.000558734	0.0158214	-0.000158846	0.0158214	0.015399	-2.55108e-05
M1	V1	-3.64184e-05	-3.97563e-05	3.74913e-05	-3.97563e-05	-0.00010711	5.49555e-05
M1	V1	0.000132322	0.00123698	-1.49012e-05	0.00123698	0.00126088	-0.000139654
M1	V1	0.000324428	0.00272268	-1.04904e-05	0.00272268	0.00241417	-0.000215769
M1	V1	1.97291e-05	0.00534409	-2.19941e-05	0.00534409	0.00470829	0.000197351
M1	V1	-0.000871301	0.0203555	-0.000248253	0.0203555	0.0206106	-0.000259578
M1	V1	-0.000565469	0.00684601	-0.00028199	0.00684601	0.00809819	-0.00140214
M1	Uncategorised	2.64645e-05	0.000771463	0.000163376	0.000771463	0.00108337	6.85453e-05
M1	V2	0.000807881	0.00302613	-0.000127375	0.00302613	0.0027743	0.000345647
M1	V1	3.0756e-05	0.00739604	-0.000140429	0.00739604	0.00754225	-0.000400722
M1	V1	-0.00144064	0.01205	-0.000463307	0.01205	0.0116667	-4.88758e-05
M1	V1	-0.0027923	0.0473414	-0.00033927	0.0473414	0.0456178	0.000249326
M1	V1	0.000184417	-0.00423533	-1.63913e-05	-0.00423533	-0.00394094	-0.000493288
M1	V1	0.000294209	0.0065065	-4.69089e-05	0.0065065	0.00643373	-0.000467479
M1	V1	-0.000531673	0.0310984	-0.000122309	0.0310984	0.0314203	-0.00110388
M1	V1	0.000177503	0.0012061	-5.53131e-05	0.0012061	0.000907779	0.000195324
M1	V1	3.40343e-05	0.00170708	-0.000343621	0.00170708	0.00110197	-0.0003286
M1	V1	2.96235e-05	0.00240582	-0.000129759	0.00240582	0.00229406	0.000410438
M1	V1	0.000231683	0.00506902	1.35303e-05	0.00506902	0.0045228	0.000408649
M1	V1	0.000149786	0.00550598	-0.000146508	0.00550598	0.00505376	-0.000131071
M1	V1	0.000162244	0.00259459	5.8651e-05	0.00259459	0.00232357	-0.000167608
M1	V2	-0.000791073	0.00666684	-0.000547111	0.00666684	0.00614375	-0.000415444
M1	V3	-0.00641435	0.0462577	-0.000658274	0.0462577	0.0452618	-0.000330806
M1	V3	0.00018096	0.00130129	-5.96046e-08	0.00130129	0.00115311	1.54972e-06
M1	V3	0.000259638	1.04308e-05	-5.6684e-05	1.04308e-05	-6.48499e-05	0.000242889
M1	V3	-0.000434995	0.00228131	-0.000116587	0.00228131	0.00237256	-0.000383615
M1	V3	-8.17776e-05	0.000714958	-7.37309e-05	0.000714958	0.000553191	8.4579e-05
M1	V3	0.000727534	0.000319064	0.000271797	0.000319064	0.000513494	-0.000374377
M1	V3	0.000260949	0.00108403	-7.68304e-05	0.00108403	0.00145251	-0.000293553
M1	V3	-0.000219226	0.00831878	0.00018245	0.00831878	0.00756252	0.000180721
M1	V3	-0.000211418	0.000978947	-0.000152469	0.000978947	-1.03712e-05	0.000287056
M1	V3	8.15988e-05	0.00335664	-3.21865e-06	0.00335664	0.00317669	0.000360429
M1	V3	0.000668287	0.00464594	0.000300109	0.00464594	0.00424075	0.000157952
M1	V3	-0.000773966	0.003286	-0.000295401	0.003286	0.00337428	-3.95775e-05
M1	Uncategorised	0.000290334	0.00861698	-5.48363e-05	0.00861698	0.00801706	-0.000273228
M1	Uncategorised	-0.00107092	0.00885206	-0.000826061	0.00885206	0.00920153	-0.000199199
M1	Uncategorised	-0.00180387	0.0272506	-0.000221848	0.0272506	0.0248485	0.00088048
M1	Uncategorised	-5.42998e-05	0.00517243	-6.68168e-05	0.00517243	0.00636816	-0.000549316
M1	Uncategorised	-0.000110865	0.00233603	-0.000277519	0.00233603	0.00144166	0.000317395
M1	Uncategorised	7.35521e-05	0.00151783	-0.000361025	0.00151783	0.00330865	-0.00127882
M1	Uncategorised	6.55651e-06	0.000658989	-5.93066e-05	0.000658989	0.000453115	-0.000429094
M1	Uncategorised	-0.000109553	0.00340611	-0.000175774	0.00340611	0.00370723	-0.000390589
M1	Uncategorised	-0.000516832	0.00206965	-0.000172555	0.00206965	0.00149125	0.000346363
M1	Uncategorised	-0.000144899	0.000918388	-6.74725e-05	0.000918388	0.00165725	-0.000473678
M1	Uncategorised	-0.000435531	0.00887841	-0.000130773	0.00887841	0.00848526	0.000180125
M1	Uncategorised	-9.49502e-05	0.00228482	-5.23329e-05	0.00228482	0.00235325	-0.000123739
M1	Uncategorised	-0.000559509	0.00620979	-0.000889421	0.00620979	0.00577021	-0.000805974
M1	Uncategorised	-0.00199449	0.0210547	-0.00031656	0.0210547	0.0184295	0.0011006
M1	V1	-0.00158983	0.00542331	-0.000180662	0.00542331	0.00484139	0.000204504
M1	V1	-0.000646412	0.00727785	-0.000670314	0.00727785	0.00683963	0.000179112
M1	V1	0.000589728	0.000340462	0.000606835	0.000340462	-9.33409e-05	0.000288367
M1	V1	-5.78165e-05	0.00302935	0.000200212	0.00302935	0.00252879	0.000128925
M1	V1	-0.00085938	0.00622523	-0.000582457	0.00622523	0.00450689	0.000817239
M1	V1	-0.00178826	0.0127967	-0.00122446	0.0127967	0.00968975	0.00116849
M1	V1	-0.00175452	0.0105538	-0.00115293	0.0105538	0.00769198	0.00246865
M1	V1	-0.000648022	0.0127375	1.43647e-05	0.0127375	0.0124822	0.000315964
M1	V1	-0.00150573	0.0158281	-0.00105035	0.0158281	0.0115736	0.0012576
M1	V1	-0.000665724	0.00721079	-0.000620902	0.00721079	0.00563788	0.000833392
M1	V1	-0.000288486	0.00353509	-0.000296295	0.00353509	0.00362849	-0.000316858
M1	V1	-0.00161308	0.00814462	-0.00105882	0.00814462	0.00591046	0.00137603
M1	V1	-9.52482e-05	0.00102937	-0.000239253	0.00102937	0.000840068	0.000173926
M1	V1	-0.00112152	0.00533319	-0.000737846	0.00533319	0.00503218	-0.000241578
M1	V1	-0.000943959	0.0130283	-0.000705481	0.0130283	0.0113971	0.0012179
M1	V1	0.000648856	0.00879455	-0.000219941	0.00879455	0.00775635	0.000173092
M1	V1	-0.00135595	0.010927	-0.000499845	0.010927	0.0109897	0.000219882
M1	V3	0.000765443	0.000813961	-6.40154e-05	0.000813961	0.000794351	0.000219524
M1	V3	0.00046134	0.000834107	-9.88245e-05	0.000834107	0.000736356	0.000169396
M1	V3	0.000464261	0.00382829	-0.000219882	0.00382829	0.00426614	-0.00048399
M1	V3	0.0022859	0.00940287	-0.000316322	0.00940287	0.00884712	0.000182092
M1	V3	0.000304103	0.00490391	-0.000212193	0.00490391	0.00435096	-0.000129044
M1	V3	0.000588238	0.00184053	0.000155568	0.00184053	0.00129914	0.000271082
M1	V3	0.000227273	0.00382322	6.634e-05	0.00382322	0.00343066	0.000157297
M1	V3	0.000197411	0.00172949	-0.00022459	0.00172949	0.00157589	0.000195682
M1	V3	0.000799	0.00245088	8.58903e-05	0.00245088	0.00234491	-3.03388e-05
M1	V3	0.000178814	0.00149226	5.20349e-05	0.00149226	0.00166392	-0.000373721
M1	V3	0.00031805	0.000726342	3.82066e-05	0.000726342	0.00050354	-0.000120461
M1	V3	0.000324726	0.000632346	-4.69685e-05	0.000632346	0.00105172	-0.000284612
M1	V3	0.000376403	0.00452012	-5.9545e-05	0.00452012	0.0042581	-0.000540793
M1	V3	0.000607371	0.00512671	2.11e-05	0.00512671	0.00465083	9.47714e-05
M1	V1	-0.000705302	0.0132908	-0.000283062	0.0132908	0.0136088	-0.000334978
M1	V1	1.90735e-05	0.00787079	4.69089e-05	0.00787079	0.00742716	0.000264823
M1	V1	0.000481486	0.0013777	0.000251174	0.0013777	0.00142223	-0.000216365
M1	V1	0.000592113	0.000943899	-0.000787556	0.000943899	0.00150347	-0.000575364
M1	V2	4.79221e-05	-0.00105393	-0.000200689	-0.00105393	-0.00125456	0.00012213
M1	V2	8.38041e-05	-0.000187874	-0.000321925	-0.000187874	0.000153005	-0.000135422
M1	V2	6.96778e-05	-3.80874e-05	-0.000273049	-3.80874e-05	-5.24521e-06	0.000264943
M1	V1	-0.000770569	0.0208162	-0.00011611	0.0208162	0.0200305	0.000452995
M1	V2	6.24657e-05	-0.00106436	-0.00030607	-0.00106436	0.000696301	-0.00155836
M1	V2	0.000150681	0.000253737	-0.000168264	0.000253737	-8.08835e-05	0.00012362
M1	V2	-7.4923e-05	0.00292748	-8.0049e-05	0.00292748	0.00334674	0.000319362
M1	V2	0.000442207	-0.000379741	0.000194192	-0.000379741	4.72665e-05	0.000245392
M1	V2	-0.000457168	0.00563276	-0.000325203	0.00563276	0.00524104	2.61068e-05
M1	V2	0.000188828	0.00138861	0.000181735	0.00138861	0.0011518	0.000672877
M1	V2	1.26362e-05	0.00365514	-0.000157475	0.00365514	0.00358158	-9.28044e-05
M1	V1	-0.000296474	0.00588274	-0.00039947	0.00588274	0.006374	-0.00060606
M1	V3	2.65837e-05	0.000742137	0.0001086	0.000742137	0.00117153	-8.52942e-05
M1	V3	-0.000415981	0.00733513	-0.000118673	0.00733513	0.00729966	-0.000222147
M1	V3	-0.000218451	0.00668985	5.56707e-05	0.00668985	0.00620317	-0.000451267
M1	V3	-0.000146985	0.00571996	-5.29885e-05	0.00571996	0.00539327	0.00029403
M1	V3	-0.000502646	0.00662416	-0.000102758	0.00662416	0.00662392	-9.71556e-06
M1	V3	-8.82149e-06	0.00637066	-9.81689e-05	0.00637066	0.00627029	5.87702e-05
M1	V3	0.000193536	0.00257528	-0.000142932	0.00257528	0.00218469	0.000207841
M1	V3	0.000449955	0.00400591	-0.000211895	0.00400591	0.00478494	-0.000491679
M1	V3	9.44734e-05	0.00218636	-1.49012e-05	0.00218636	0.00233758	-0.000210762
M1	V3	-0.000755966	0.00838685	-0.000119746	0.00838685	0.00824583	-6.25849e-05
M1	V3	-0.0019114	0.029588	-0.000695229	0.029588	0.029256	0.000241756
M1	V3	0.000237584	0.0035969	-0.000223756	0.0035969	0.00416321	-0.000454962
M1	V3	-0.000327826	0.0118085	1.68085e-05	0.0118085	0.0125114	-0.000172794
M1	V3	-2.13385e-05	0.00581044	-3.52263e-05	0.00581044	0.00508207	-0.000102103
M1	V3	0.000133574	0.00429553	-2.10404e-05	0.00429553	0.00415486	0.000471234
M1	V3	-4.35114e-05	0.000633597	0.000147641	0.000633597	0.000569344	-5.88298e-05
M1	V3	-9.56655e-05	0.00444067	0.000147104	0.00444067	0.00476891	-0.000206769
M1	V3	2.76566e-05	0.000840902	-9.77516e-06	0.000840902	0.000559628	0.00022769
M1	V3	-0.000204623	0.000281692	-2.7895e-05	0.000281692	0.000517607	-0.000280619
M1	V3	0.000490069	0.000135303	-5.41806e-05	0.000135303	0.000687718	-0.000333488
M1	V3	0.00138068	0.00123566	-0.000145316	0.00123566	0.000216365	0.000566721
M1	V3	0.000338435	0.00180256	-7.83205e-05	0.00180256	0.00165784	-1.30534e-05
M1	V3	0.000131547	0.00157893	7.7486e-06	0.00157893	0.00148481	-0.000147402
M1	V3	-0.000384331	0.0131364	-0.000193357	0.0131364	0.0125263	0.000534534
M1	V1	-0.000529885	0.00387514	-0.00011456	0.00387514	0.00392091	-0.000152946
M1	Uncategorised	-0.000342131	0.00113058	-0.000181437	0.00113058	0.00117952	-0.00109029
M1	Uncategorised	0.00177354	0.0138047	-5.58496e-05	0.0138047	0.0133924	-2.41995e-05
M1	V2	-0.000145316	-0.00082165	-0.000397205	-0.00082165	-4.92334e-05	-0.00062871
M1	V2	-0.000594556	-0.000460684	-0.000445485	-0.000460684	-0.000502348	-0.000341654
M1	V2	-0.000169754	0.0048942	-0.000549972	0.0048942	0.00542986	-0.000347137
M1	V1	-0.00114816	0.0134578	6.41346e-05	0.0134578	0.0133218	-0.000468671
M1	V1	-0.000412524	0.00193858	-0.000310242	0.00193858	0.00184238	-0.000291646
M1	V2	-0.000492156	-0.00142127	-0.000544131	-0.00142127	-0.000282586	-0.000977933
M1	V2	-0.000513017	-0.000920415	-0.000290334	-0.000920415	-0.000546873	-0.000983477
M1	V1	-0.000744522	0.00470358	-0.000415742	0.00470358	0.00479484	-0.000339866
M1	V1	-0.000336587	0.00377953	3.15905e-05	0.00377953	0.00333303	9.88841e-05
M1	V1	0.00030762	2.44379e-05	7.61151e-05	2.44379e-05	-0.00024879	0.000247359
M1	V1	0.000338197	0.000588834	0.000147462	0.000588834	0.00039643	0.000249267
M1	V1	0.000895023	0.00303495	0.000265598	0.00303495	0.00299186	-0.000252962
M1	V1	0.000761271	0.00038743	0.000359714	0.00038743	-9.94205e-05	0.000118315
M1	V1	0.000327826	-0.00232828	8.56519e-05	-0.00232828	-0.000595689	-0.00089103
M1	Uncategorised	0.000119865	0.00188369	4.58956e-05	0.00188369	0.00132769	0.000288904
M1	Uncategorised	0.000334203	-0.00124133	7.52211e-05	-0.00124133	-0.000398278	-0.000935256
M1	Uncategorised	0.000133455	0.00325239	-0.00032562	0.00325239	0.00450635	-0.000451446
M1	V2	0.00061202	6.69956e-05	3.34978e-05	6.69956e-05	0.000637412	-0.00034523
M1	V2	-0.000421584	-0.000624239	-5.38826e-05	-0.000624239	-0.000149786	-0.000562012
M1	V2	0.00012958	0.00020659	3.53456e-05	0.00020659	0.000271618	2.46167e-05
M1	V2	0.000365615	0.000352979	2.8491e-05	0.000352979	0.00066638	-0.00031507
M1	V1	-0.000156462	0.01283	-0.000202775	0.01283	0.0121081	0.000188112
M2	V2	0.000143498	0.000134014	0.00027664	0.000134014	0.000616848	-0.000634611
M2	V2	-0.000546538	0.00418576	-0.000385716	0.00418576	0.00480443	-0.00060493
M2	V2	0.000746255	0.00558671	0.000331641	0.00558671	0.00497107	0.000131825
M2	V2	0.000729407	0.00713195	0.000241852	0.00713195	0.00695831	0.00031293
M2	V2	0.000570849	0.000952972	5.47335e-05	0.000952972	0.00182419	-0.00028772
M2	V2	0.000203744	0.00432454	0.000142088	0.00432454	0.00285732	0.000900197
M2	V2	0.000111091	0.000362769	-0.000164374	0.000362769	0.000988362	0.00061184
M2	V2	0.000174606	0.0027566	-8.78306e-06	0.0027566	0.00287528	-0.000407087
M2	V2	1.99237e-05	0.000209327	-0.000260667	0.000209327	-1.14071e-05	0.000590302
M2	V2	-0.000367835	0.00108534	-0.000596382	0.00108534	0.0025128	-0.000841153
M2	V2	-6.00631e-05	0.00218791	-0.000272634	0.00218791	0.000963482	0.00164107
M2	V2	-0.000637394	0.00117609	-6.96408e-05	0.00117609	0.000936522	-6.65053e-05
M2	V2	-0.000129657	-0.00109263	-0.000488721	-0.00109263	0.000217254	-0.000230079
M2	V2	5.44219e-05	0.00173451	6.42919e-05	0.00173451	0.00162997	-0.000291087
M2	V2	-1.82243e-05	-0.000760226	-3.58702e-05	-0.000760226	0.00135259	2.31132e-05
M2	V2	0.000401192	0.00264758	-0.000212336	0.00264758	0.00360722	-0.00108092
M2	V2	-0.000106002	0.00303425	1.43423e-05	0.00303425	0.00311958	-0.00068159
M2	V2	-4.67502e-05	0.000731432	-0.000241799	0.000731432	0.00221692	-0.000428515
M2	V2	0.000378571	0.00115143	7.36678e-05	0.00115143	0.00285783	-0.00105593
M2	V2	0.000154101	0.00200671	-2.41692e-05	0.00200671	0.00287562	-0.000286705
M2	V2	4.95181e-05	0.000702396	-0.000264509	0.000702396	0.00167693	-0.00118487
M2	V2	-0.000260034	0.00902414	-0.000564311	0.00902414	0.00825749	0.000209256
M2	V2	0.000348111	0.000492166	-0.000312144	0.000492166	0.00176091	-0.000543043
M2	V3	0.000202875	0.00162258	-0.000138681	0.00162258	0.00144953	-0.000619407
M2	V2	0.00249489	0.00253641	-0.000164632	0.00253641	0.00206791	0.000123246
M2	V3	0.000166786	0.000993529	-0.00043709	0.000993529	0.00145417	-0.00108886
M2	V3	-0.0023293	0.0422167	-0.00121702	0.0422167	0.0411759	-0.000527419
M2	V2	0.00449647	0.00367659	-0.000103431	0.00367659	0.00420819	0.000148516
M2	V3	0.00184863	0.0102442	-0.000238938	0.0102442	0.0106484	-0.000722203
M2	V2	0.00448385	0.00598253	-2.14744e-05	0.00598253	0.00516156	0.00043795
M2	V3	0.00308085	0.00179253	-0.000219533	0.00179253	0.00261074	2.51484e-05
M2	V2	0.00104878	0.00232477	0.000154382	0.00232477	0.00301219	-0.00109099
M2	V3	0.00058223	0.00158492	0.000111322	0.00158492	0.00188761	-0.000884483
M2	V1	-0.0013833	0.00928929	-0.000348767	0.00928929	0.00918856	-5.43934e-05
M2	V2	-6.21469e-05	-8.19095e-05	-0.000114852	-8.19095e-05	0.000909452	-0.0013259
M2	V2	-0.000608074	0.00177792	-0.000354631	0.00177792	0.00147144	-0.000717069
M2	V2	-0.000429065	0.0011053	-0.000284566	0.0011053	0.00263185	-0.00111615
M2	V2	-0.000523207	0.00233345	-0.000202734	0.00233345	0.00317577	-0.000680411
M2	V2	-0.00140027	0.000661482	-0.00178726	0.000661482	0.00332698	-0.00158957
M2	V2	0.000684885	0.00318513	0.000340804	0.00318513	0.00386428	-7.43927e-05
M2	V2	-0.000221153	0.00103015	-8.06105e-05	0.00103015	0.00199057	-0.000818955
M2	V2	7.57824e-05	0.0144303	0.000165343	0.0144303	0.0144079	-0.000162237
M2	V2	0.000763363	0.000763221	-3.04454e-05	0.000763221	0.000182379	0.00124346
M2	V2	-0.000505482	0.0134907	-0.000450132	0.0134907	0.0138054	-0.000766903
M2	V2	0.000144105	0.000532885	-9.18726e-05	0.000532885	0.000620861	-4.9334e-05
M2	V2	0.000609941	0.0100786	-8.15057e-05	0.0100786	0.0107258	-0.000748012
M2	V2	0.000425693	0.00098759	0.00025131	0.00098759	0.00176936	-0.00065142
M2	V2	0.000257128	0.0024073	-0.000137567	0.0024073	0.00385574	-0.00145885
M2	V2	0.000564023	0.00137085	0.000224133	0.00137085	0.0020327	-0.000530955
M2	V2	0.000534519	0.00377933	9.97843e-05	0.00377933	0.00476994	-0.000784315
M2	V2	0.000225152	0.000321837	-0.0002141	0.000321837	0.000514541	-0.000312056
M2	V2	0.00041621	-0.00118082	0.000361066	-0.00118082	-8.17927e-05	-0.00100996
M2	V2	0.000607744	0.00480447	-1.37945e-05	0.00480447	0.00456878	-4.6999e-05
M2	V2	-0.000327499	0.00465434	-0.000873962	0.00465434	0.00544312	-0.000706651
M2	V2	0.000443896	0.00264052	-0.000138535	0.00264052	0.00256043	-9.78162e-06
M2	V2	4.27212e-05	0.00406081	-0.000334452	0.00406081	0.00549319	-0.00208893
M2	V2	0.00064797	0.0059418	0.000272304	0.0059418	0.00733258	-0.0012887
M2	V2	-0.00105357	0.00142986	-0.000676173	0.00142986	0.00423728	-0.00322415
M2	V2	0.000360564	0.00210583	-0.000276619	0.00210583	0.0019101	-4.88098e-05
M2	V2	-0.000767172	0.00350927	-0.000515133	0.00350927	0.00469693	-0.00193123
M2	V2	0.000116304	0.000346865	-1.59109e-05	0.000346865	0.000982535	-0.000349748
M2	V2	-9.69819e-05	0.022193	-0.00045048	0.022193	0.0207381	-0.00199705
M2	V2	0.000522787	0.00204339	0.000330284	0.00204339	0.00204309	-0.000187252
M2	V2	4.61999e-05	0.00479956	-0.000180886	0.00479956	0.0048658	-0.000318013
M2	V2	0.000852618	0.00751161	-1.77991e-05	0.00751161	0.00795949	-0.000485895
M2	V2	0.000135588	-0.00030672	5.96905e-06	-0.00030672	0.000769813	-0.00112639
M2	V2	0.000687415	0.00250102	6.49529e-05	0.00250102	0.00286437	0.000117255
M2	V2	0.000194167	0.0185394	3.15492e-05	0.0185394	0.0170494	0.000929268
M2	V3	-0.000529316	0.0540507	-3.22507e-05	0.0540507	0.0549062	-0.000638909
M2	V3	-4.40533e-05	0.0248616	0.000254754	0.0248616	0.0248161	-0.00030981
M2	V3	-0.000758804	0.0351102	0.00032847	0.0351102	0.0355593	-8.26061e-05
M2	V3	-0.000736299	0.030496	-0.000121793	0.030496	0.0300805	0.000533204
M2	V3	-0.000634733	0.0195247	0.000237058	0.0195247	0.0198817	0.000311537
M2	V3	0.000341332	0.00861481	-0.000112492	0.00861481	0.00875407	2.83663e-05
M2	V3	0.000801112	0.00356254	0.000220361	0.00356254	0.00328678	0.000173751
M2	V3	0.000351766	0.00449963	0.000392612	0.00449963	0.00508168	-0.000107622
M2	V3	0.000226176	0.00152597	-3.06347e-05	0.00152597	0.00144581	-8.54042e-06
M2	V3	0.000205475	0.00686949	-5.83084e-05	0.00686949	0.00773599	-0.000432288
M2	V3	-8.18677e-06	0.000796536	7.47908e-05	0.000796536	0.000702365	8.87357e-05
M2	V3	0.00023037	0.00873354	-4.55437e-05	0.00873354	0.0098727	9.11605e-05
M2	V3	-3.38e-05	0.00186771	0.000214194	0.00186771	0.00180371	-0.000183564
M2	V3	0.000384158	0.00352823	0.000479701	0.00352823	0.00364774	-0.000285153
M2	V3	0.000198881	0.0108192	0.000191122	0.0108192	0.0100475	0.000145182
M2	V3	-0.000119874	0.00252679	5.1169e-05	0.00252679	0.00290335	-0.000232625
M2	V3	0.00134409	0.00287401	0.000432185	0.00287401	0.00255139	0.000232767
M2	V3	0.000356585	0.00209267	5.82544e-05	0.00209267	0.00195173	5.30249e-05
M2	V3	-0.00315791	0.06166	-0.000229177	0.06166	0.0604873	-0.000110456
M2	V3	9.96276e-05	0.00077508	-2.08936e-05	0.00077508	0.00040189	-7.56026e-05
M2	V3	-0.00127577	0.0868148	-0.000247382	0.0868148	0.0859941	-8.65279e-05
M2	V3	0.000236004	0.00657652	-4.65411e-05	0.00657652	0.00655744	3.03703e-05
M2	V3	-0.0018916	0.054044	-0.000662282	0.054044	0.0546437	-0.000614202
M2	V3	0.000128028	0.00216378	2.92768e-05	0.00216378	0.00189618	0.000297759
M2	V3	-0.0010583	0.0155525	8.37807e-05	0.0155525	0.0155569	0.00060201
M2	V3	3.37034e-05	0.00116553	-0.000114164	0.00116553	0.00143478	5.76149e-05
M2	V3	0.000682008	0.000988119	0.000106533	0.000988119	0.00116514	-5.07494e-06
M2	V3	0.00056287	0.000379656	1.7622e-06	0.000379656	0.000261136	0.000111111
M2	V3	0.000495894	0.00496044	-0.000173217	0.00496044	0.0054948	0.000412486
M2	V3	0.000245266	0.000556957	4.39505e-05	0.000556957	0.000568082	-8.54833e-05
M2	V3	0.000572512	0.00252644	6.02825e-05	0.00252644	0.00327472	-0.000358602
M2	V3	0.000217994	0.00106994	0.000132176	0.00106994	0.000853564	-3.25271e-06
M2	V3	0.000208935	0.00828682	-0.000103105	0.00828682	0.00819276	-0.00018527
M2	V3	0.000418139	0.000896039	0.000230842	0.000896039	0.000840286	0.000105122
M2	V3	-0.000147301	0.00628042	3.07083e-05	0.00628042	0.00568983	-4.35986e-05
M2	V3	0.000250681	0.000726826	-8.18786e-07	0.000726826	0.00113894	-7.76515e-05
M2	V3	0.000518295	0.00529295	0.000246346	0.00529295	0.00515066	0.000320662
M2	V3	0.000574989	0.00244594	3.71058e-05	0.00244594	0.00216917	1.05902e-05
M2	V3	0.000718199	0.00059011	0.00048551	0.00059011	0.000594306	-7.39216e-05
M2	V3	0.000714087	0.00208957	0.000391837	0.00208957	0.00246479	6.52259e-05
M2	V3	0.000404186	0.000713053	-1.28929e-05	0.000713053	0.0015581	-0.000369754
M2	V3	0.000866395	0.00746358	0.00045617	0.00746358	0.00726851	0.000137349
M2	V3	0.00060334	0.00203799	7.68118e-05	0.00203799	0.00205469	-0.000439232
M2	V3	0.000242894	0.00749094	0.000293117	0.00749094	0.00721104	-0.000812463
M2	V3	0.000954788	0.0134745	-0.000255317	0.0134745	0.0127513	-0.000274358
M2	V3	-0.000407793	0.0117988	-0.000211646	0.0117988	0.0114953	0.00010124
M2	V3	-3.99771e-05	0.000966954	-0.000106154	0.000966954	0.0013272	0.00033884
M2	V3	0.000217107	0.0131827	-7.33656e-05	0.0131827	0.013487	-0.00149245
M2	V3	0.0006227	0.000328999	1.4007e-05	0.000328999	0.000587338	3.04515e-05
M2	V3	0.00037707	0.00503322	5.11512e-05	0.00503322	0.00581187	-0.000346778
M2	V3	0.000113517	0.00226762	0.000152912	0.00226762	0.00166357	0.000364009
M2	V3	0.000546764	0.00116325	0.000420687	0.00116325	0.00138298	0.000251087
M2	V3	0.000709239	0.0039281	5.28323e-05	0.0039281	0.00384697	-7.57284e-05
M2	V3	-0.000212145	0.00275335	-0.000248177	0.00275335	0.00187186	0.000495524
M2	V3	0.000434736	0.00400308	-1.18676e-06	0.00400308	0.00374508	7.33711e-06
M2	V3	0.000172658	0.00675099	1.93718e-05	0.00675099	0.00621499	-0.000472949
M2	V3	0.000321473	0.00268608	5.78761e-05	0.00268608	0.00308295	-0.000544349
M2	V3	0.000273607	0.016216	-8.60151e-05	0.016216	0.0150589	-8.67136e-05
M2	V3	2.40793e-05	0.0148829	0.000278976	0.0148829	0.0145778	6.40996e-05
M2	Uncategorised	-0.000199339	0.00367402	-0.000233817	0.00367402	0.00330858	0.000611709
M2	V3	-0.00119943	0.00431902	-0.00152334	0.00431902	0.00551479	-0.00145758
M2	V2	0.000723805	0.001583	0.000145228	0.001583	0.000824238	0.000516678
M2	V3	-0.00066447	0.00248096	-0.00115751	0.00248096	0.00270427	-0.000490661
M2	V2	0.000270381	0.00158238	8.36769e-05	0.00158238	0.00205711	-0.000289409
M2	V3	-0.000358735	0.00304757	-0.000560086	0.00304757	0.0022427	0.000408842
M2	V2	0.000592397	0.000764695	0.000296364	0.000764695	-0.000111204	-0.000436586
M2	V3	-0.000628088	0.00414198	-0.000610198	0.00414198	0.00406441	-0.000198395
M2	V2	0.00041887	0.00121043	0.000389854	0.00121043	0.00151355	-0.000703625
M2	V3	-0.00030372	0.0016108	-0.000381849	0.0016108	0.00144322	-0.000201212
M2	V2	0.000453457	0.00217247	0.000300302	0.00217247	0.00238399	-9.2586e-05
M2	V3	0.000775421	0.0125291	0.000554973	0.0125291	0.0132594	-0.000831533
M2	V2	7.7834e-05	0.000443091	-0.000238499	0.000443091	0.000749565	-0.000438654
M2	V3	0.000134284	0.0202479	-8.0276e-05	0.0202479	0.0204315	0.000826318
M2	V2	-0.000298774	-0.000715239	5.2334e-05	-0.000715239	6.69526e-05	-0.000926895
M2	V3	0.000664911	0.00297618	0.000409327	0.00297618	0.00347101	-0.000242418
M2	V2	-0.000118745	-6.06159e-05	-9.06393e-05	-6.06159e-05	0.000460165	-0.000343603
M2	V2	0.000346675	-0.000462322	-0.000146073	-0.000462322	0.000768746	-0.000956451
M2	V2	0.00074697	0.000305783	0.000123841	0.000305783	0.000598899	0.000205091
M2	V2	0.000311866	0.000162603	-3.90737e-05	0.000162603	-5.07192e-05	0.000234668
M2	V3	0.00070203	0.000205702	0.000140043	0.000205702	0.000538756	-0.000242899
M2	V3	-0.0017371	0.00220292	-0.00104095	0.00220292	0.00340997	-0.00143482
M2	V3	-0.000121443	-1.46278e-05	-0.000271009	-1.46278e-05	0.000135001	-0.000345353
M2	V3	-0.000387861	0.00139726	-0.000286519	0.00139726	0.00136653	-0.000352107
M2	V2	-0.000176884	0.0030136	-9.29933e-05	0.0030136	0.00191305	0.000166693
M2	V3	0.000747194	-0.00165694	0.000376772	-0.00165694	-0.000885516	-0.00135705
M2	V2	0.000281308	0.000746513	8.39429e-05	0.000746513	0.000561275	0.000145115
M2	V3	0.000651374	-0.000347953	-3.83965e-05	-0.000347953	-0.000434481	-0.000593089
M2	V2	0.00037267	0.0035441	4.07668e-05	0.0035441	0.00309387	-3.74613e-05
M2	V3	-0.000281393	-0.000202293	-9.22663e-05	-0.000202293	-0.000209097	-0.000674728
M2	V2	0.000315538	6.60339e-05	-7.38569e-05	6.60339e-05	-2.54529e-05	-0.000610234
M2	V3	-0.000133287	-5.82895e-05	0.000116641	-5.82895e-05	0.000543202	-0.000580941
M2	V2	0.000216459	0.00020513	9.76065e-05	0.00020513	-2.11001e-05	-0.000121534
M2	V3	0.000134747	0.000913788	3.22937e-05	0.000913788	0.0010931	-0.000158661
M2	V3	0.000572202	0.000796061	0.000346449	0.000796061	0.000778409	-0.00013086
M2	V2	0.000325759	-0.00202014	-2.79247e-05	-0.00202014	-0.00070926	-0.000681484
M2	V3	-0.00011942	0.00157575	-0.000557903	0.00157575	0.00311093	-0.00123026
M2	V2	0.000353878	-0.00268283	5.39388e-05	-0.00268283	-0.00093247	-0.00185509
M2	V3	0.00047212	0.00183737	-0.000245343	0.00183737	0.00107281	-8.5371e-05
M2	V2	0.000271342	-0.000579992	0.000276516	-0.000579992	0.000169209	-0.000738987
M2	V3	0.000652151	0.000155902	0.000344628	0.000155902	0.000576702	-0.000585887
M2	V2	1.59874e-06	-0.000596998	-0.000325618	-0.000596998	0.000277123	-0.000244417
M2	V2	-0.000741644	-0.00206394	-0.000394757	-0.00206394	-0.00113405	-0.00112541
M2	V2	0.000227092	0.000575642	0.000174737	0.000575642	0.000523596	-0.000785084
M2	V2	0.000397144	0.000272209	-0.000221685	0.000272209	-0.000213312	0.000614955
M2	V3	0.000684224	0.000271417	8.73059e-05	0.000271417	0.000411542	-5.97517e-05
M2	V3	-4.8008e-05	-0.00166297	-3.67517e-05	-0.00166297	-0.000432708	-0.00137088
M2	V3	0.000199314	-0.00152883	-0.000137289	-0.00152883	8.87555e-05	-0.000758942
M2	V2	6.5493e-05	0.0051647	9.99845e-05	0.0051647	0.00552401	3.88331e-05
M2	V3	-0.00042935	0.00504243	-0.000364248	0.00504243	0.00515421	-0.000469783
M2	V2	0.000734435	0.00535519	-1.0711e-05	0.00535519	0.00514317	-0.000568269
M2	V3	-0.000292691	0.00220033	-0.000167436	0.00220033	0.00263203	-0.000104896
M2	V2	0.00042483	0.00232622	0.000178362	0.00232622	0.0019619	-0.000314993
M2	V3	7.46282e-05	0.00156891	-0.000468822	0.00156891	0.00135963	1.42914e-05
M2	V2	0.000271696	0.00190276	-0.000176887	0.00190276	0.00170211	-3.45899e-05
M2	V3	-3.18308e-05	0.00457815	-0.000522701	0.00457815	0.00511645	-0.00057395
M2	V2	-0.000171731	-0.000667959	-0.000115026	-0.000667959	-3.12167e-05	-0.000325246
M2	V3	4.94424e-05	0.000434364	-0.000173729	0.000434364	0.00135037	-0.000629216
M2	V2	-0.000180045	-0.00077414	-0.000256004	-0.00077414	-0.000436672	-0.000745126
M2	V3	0.00150388	0.00262328	0.000516079	0.00262328	0.00209161	-1.0166e-05
M2	V2	3.24785e-07	-0.000151992	0.000162682	-0.000151992	0.000965644	-0.00131513
M2	V3	0.000643778	0.00139399	0.000161324	0.00139399	0.0012406	-0.00030298
M2	V2	0.000392674	0.000878659	7.94481e-05	0.000878659	0.000805916	-0.000769554
M2	V3	-0.000162938	0.00843489	-0.00020115	0.00843489	0.00918883	-0.000382601
M2	V2	0.0003662	0.00285137	7.25696e-05	0.00285137	0.00308802	0.000295121
M2	V2	0.00274875	0.00125694	-9.5182e-05	0.00125694	0.00152212	-6.90297e-05
M2	V2	0.00177222	0.0014453	-1.02784e-05	0.0014453	0.000899483	0.00015067
M2	V3	-4.99921e-05	0.00208566	-0.000387342	0.00208566	0.000986157	0.000183044
M2	V3	0.000615877	0.00816244	-0.000162574	0.00816244	0.0085274	-0.000535243
M2	V3	-0.000808497	0.0157284	-9.48893e-05	0.0157284	0.0152824	-0.000161144
M2	V3	-0.00116778	0.0201194	-0.00074106	0.0201194	0.020791	-0.00109323
M2	V2	0.000257077	0.00137722	-6.08713e-05	0.00137722	0.00100591	-1.154e-05
M2	V3	0.000917065	0.00142543	0.000580564	0.00142543	0.00122435	-0.000568442
M2	V2	-0.000613569	0.0021509	-0.000223947	0.0021509	0.00223987	-0.000490259
M2	V3	0.00164252	-0.000535593	0.000956851	-0.000535593	0.00125701	-0.00175034
M2	V2	0.000425486	0.00854587	5.46988e-05	0.00854587	0.0072561	0.000814566
M2	V3	0.00173348	0.00187909	0.000584867	0.00187909	0.00277494	-0.00145348
M2	V2	0.000681105	0.0102478	-0.000188032	0.0102478	0.0079955	8.42957e-05
M2	V3	0.000758763	0.000416092	0.000244077	0.000416092	0.00082452	-0.000375619
M2	V2	7.43221e-05	0.00697894	-0.000362262	0.00697894	0.00700889	-0.000440795
M2	V3	0.00100862	-0.000339931	0.00129512	-0.000339931	0.000856472	-0.00187026
M2	V3	0.000780636	0.00226465	0.000572524	0.00226465	0.00167694	0.000512801
M2	V2	-0.000167856	-0.00105727	-0.000397635	-0.00105727	-0.000606362	-0.000151579
M2	V3	0.000422565	0.00870528	-0.000431927	0.00870528	0.00771619	0.000251302
M2	V2	0.000731185	-0.00139144	0.000175196	-0.00139144	0.000380955	-0.00137017
M2	V3	-0.000910884	0.0204744	-0.000308467	0.0204744	0.018763	0.000312573
M2	V2	0.000735761	-0.00145379	0.000238805	-0.00145379	0.000276577	-0.00156038
M2	V3	0.000197317	0.00615935	0.000416593	0.00615935	0.00607029	-0.00020614
M2	V3	0.000403132	0.00793892	0.000117867	0.00793892	0.00759402	-0.000508215
M2	V2	-0.000432133	-0.000216699	-0.000579847	-0.000216699	0.00116499	-0.000758685
M2	V2	0.000776739	0.0023451	-8.53284e-05	0.0023451	0.00196794	0.00056842
M2	V2	0.000220938	4.52789e-05	0.000235886	4.52789e-05	-0.000148966	-0.000250651
M2	V2	-0.000215993	0.00138361	-5.76349e-05	0.00138361	0.00149123	-9.23507e-05
M2	V2	0.000288255	-0.000799971	5.68403e-05	-0.000799971	9.08844e-05	-0.000479234
M2	V3	0.000645623	-0.00398947	-0.000235511	-0.00398947	-0.00241078	-0.00181247
M2	V3	-0.000296551	-0.00227351	-0.000377068	-0.00227351	-0.00122207	-0.00137246
M2	V3	-0.000143677	-0.00162065	-0.000373642	-0.00162065	-0.00128405	-0.000451493
M2	V1	0.000456804	0.00487156	0.000128042	0.00487156	0.00479139	0.000138655
M2	V1	-0.000172943	0.000561491	-0.000124486	0.000561491	-0.00029038	0.000435247
M2	V1	-0.000265843	0.00686438	-0.000127128	0.00686438	0.00693577	-0.000262801
M2	V1	0.000367674	0.0006729	0.000139421	0.0006729	0.000173313	0.000728113
M2	V1	0.000570018	0.00536534	0.000291712	0.00536534	0.00558179	-0.000252492
M2	V1	-0.000237571	0.000198262	1.6714e-05	0.000198262	-0.000106065	-0.00044909
M2	V1	0.000175025	0.0052903	0.000163675	0.0052903	0.00485468	-0.000277814
M2	V1	0.000142515	-0.00051062	0.00035975	-0.00051062	6.57941e-05	-0.00090445
M2	V1	0.000396174	0.0023125	6.75622e-05	0.0023125	0.00241822	0.000123387
M2	V1	0.000425507	-0.00207645	-2.29629e-05	-0.00207645	-0.000530415	-0.0017181
M2	V1	-7.60248e-05	0.00036377	0.000250797	0.00036377	0.000577744	-0.000395838
M2	V1	0.000474022	-0.000584909	-0.000171295	-0.000584909	0.000132914	-0.000236397
M2	V1	0.000609506	0.00142414	-3.84112e-05	0.00142414	0.00172245	0.000221133
M2	V1	-0.000188672	0.00079316	8.40049e-06	0.00079316	0.000819143	0.000110087
M2	V1	0.000229023	0.000526124	-0.000154729	0.000526124	0.000253962	-9.0851e-05
M2	V1	0.000241143	0.000606142	0.00025386	0.000606142	0.000735148	-0.000206605
M2	V1	1.45586e-05	0.00134171	0.000243916	0.00134171	0.00121031	-4.1503e-05
M2	V1	1.91455e-06	0.00148896	0.000300583	0.00148896	0.00119067	9.20397e-05
M2	V1	-0.000241583	0.00491092	-0.000455696	0.00491092	0.00410127	5.06595e-05
M2	V1	0.000843328	0.00614117	0.000468736	0.00614117	0.00645248	-0.000672297
M2	V1	0.000612173	0.00766945	0.000387912	0.00766945	0.00847703	-0.000401441
M2	V1	0.000487855	0.0376513	-7.78125e-05	0.0376513	0.0361497	0.000614853
M2	V1	0.00067668	0.00191698	0.00048052	0.00191698	0.00261166	-0.00023959
