# Supplementary material for: Activity in primate visual cortex is minimally driven by spontaneous movements
Source: Nat Neurosci. 2023 Oct 12;26(11):1953–9. doi: 10.1038/s41593-023-01459-5 (PMC10620084; doi:10.1038/s41593-023-01459-5)
Supplement: Supplementary file 7 — Contains the numerical values used to produce individual a and b as separate sheets. [file 41593_2023_1459_MOESM7_ESM.xlsx]

## Sheet: fig_3a
Area	Attention	Motion	Measure	SDF
V1	in	wM	recorded data	18.7826	17.6271	17.9142	20.984	20.8378	21.5741	20.627	20.0525	22.1972	21.3958	21.4158	20.0148	24.8793	23.3765	22.0006	18.2466	14.564	11.7252	11.1347	11.9705	10.4383	13.901	14.6494	14.4471	13.2312	15.3587	15.7135	14.6827	17.1256	15.1644	15.5916	15.8127	14.2554	17.8347	18.7366	18.6402	19.6296	19.7419	19.0103	16.1688	14.1224	13.2265	14.0208	15.325	14.9242	16.7657
V1	in	wM	recorded data	2.28422	2.46695	1.64998	1.91917	1.78997	1.17714	0.639085	0.270948	0.0740518	-0.00436612	0.467475	1.40191	2.64474	3.05103	2.6436	2.15172	2.28114	2.02028	1.29919	1.68896	1.16868	0.685349	1.31854	0.984647	1.11156	1.23793	1.34064	1.9108	2.88557	3.1406	2.17181	2.21599	1.91967	1.72042	1.09092	2.57119	1.99885	3.27201	3.39986	3.32992	2.68522	3.12374	2.13463	1.2346	2.06955	2.01975
V1	in	wM	recorded data	2.95669	3.17743	2.88343	4.1034	4.72321	5.57393	6.14682	5.47521	6.24664	5.52715	4.80589	6.25129	23.1654	56.8633	71.1127	66.3981	61.9102	56.2956	50.3712	42.0026	31.8206	27.0445	26.9819	31.7171	36.5571	38.3806	39.3312	36.1186	31.0965	25.2368	24.6305	26.8854	24.7666	28.439	28.8546	26.7228	27.5807	29.6692	35.0223	32.3593	29.4181	24.5014	22.879	24.5053	23.9714	22.2357
V1	in	wM	recorded data	1.51091	1.42924	1.90219	2.35165	2.16805	1.39548	1.72375	1.66271	1.60364	1.53549	2.4797	4.82974	4.24994	10.7638	12.4862	12.9399	13.6863	9.19811	6.65602	4.68201	5.11761	4.49318	5.41009	4.75461	4.05233	4.98561	4.97615	3.85122	2.80135	2.55685	3.6026	5.62303	5.71921	5.38367	5.45573	6.09397	5.19176	5.77802	4.40716	4.65429	4.07726	3.59856	2.2594	1.68482	2.92622	3.20094
V1	in	wM	recorded data	5.84485	6.50481	5.19009	5.9467	5.29102	5.16091	6.11357	7.00498	7.13624	7.04368	7.38053	8.20775	39.3535	76.6627	82.703	73.2988	64.9352	52.8755	44.728	39.0539	34.4489	36.6954	36.6212	37.8102	36.1928	31.029	33.2049	32.1347	30.6071	30.2835	27.2663	30.7636	30.3928	33.0933	32.8364	31.148	28.5778	34.1341	34.592	31.202	26.2564	25.9501	24.7983	27.1236	28.3023	23.9703
V1	in	wM	recorded data	2.51852	2.29222	1.97033	1.20648	0.614813	0.244381	1.05898	1.36784	2.01028	1.4681	0.862693	1.39404	3.50583	17.7978	18.5241	18.0689	13.2292	10.589	10.7861	9.7214	8.31956	6.72028	4.55941	5.02259	7.87599	8.4168	6.35411	4.74871	3.67648	3.66987	4.9354	6.07719	6.34544	6.80145	6.59701	5.34788	4.26935	3.04784	5.22774	5.41995	4.26429	4.56351	4.51552	4.515	4.00952	3.0441
V1	in	wM	recorded data	3.61628	4.403	3.96436	3.39082	2.41533	2.69293	3.14726	4.54557	4.67371	4.01195	3.32807	3.84584	21.95	50.3612	54.2929	46.8109	40.9592	34.7104	27.0184	20.1266	17.5549	18.3483	21.2762	17.7573	22.0136	20.1979	17.6019	14.8928	15.0359	12.8111	10.475	11.7054	13.3166	18.1436	20.5257	21.674	21.5268	22.6041	20.0787	18.7122	15.8783	14.2667	15.4046	17.3191	18.3687	14.3762
V1	in	wM	recorded data	1.31848	1.70044	1.86548	2.38614	2.3005	3.13763	3.368	4.43161	3.79064	4.529	3.73937	2.96395	4.87391	30.2071	32.8048	30.1156	25.8038	18.9693	15.6439	12.1861	9.45969	13.8072	15.197	11.7873	9.74948	11.938	10.9912	11.9046	11.1779	12.4244	15.122	14.3286	15.5845	17.1829	18.439	15.2404	14.5967	16.5184	18.5481	16.0404	13.326	10.7394	11.1146	11.0573	9.0525	10.2166
V1	in	wM	recorded data	3.47604	2.84867	2.3758	1.60897	2.04818	3.08759	3.46141	3.0809	2.11336	2.31228	2.69405	3.55298	12.7113	28.1027	28.577	26.3186	23.3959	18.8658	17.1917	13.6496	10.9981	8.33625	7.57397	7.48216	9.64594	13.0623	13.6896	12.5181	10.6937	8.79008	7.04071	5.42948	5.88818	8.64183	8.05987	7.01861	6.52445	5.82368	5.88412	8.07185	10.0095	9.83937	10.2156	11.4737	12.0684	10.8791
V1	in	wM	recorded data	3.11123	2.95835	2.99314	3.07563	2.14754	2.3052	2.09228	1.93865	1.82483	1.25464	1.2785	1.90474	12.4671	37.6558	37.5492	34.4972	29.9098	26.641	22.5323	20.7138	19.8736	19.1697	20.2077	18.2563	16.8743	18.4243	19.1398	18.0917	15.4292	15.6976	14.988	15.9731	18.9147	20.8556	23.0016	21.3972	16.0211	15.475	14.0456	15.7006	17.895	18.0573	18.2144	18.203	15.678	14.9817
V1	in	wM	recorded data	0.82161	1.20021	0.98179	0.69768	0.462383	0.821522	0.700803	1.04037	1.33471	2.04234	2.10012	2.51282	13.8142	25.7197	26.7717	22.9936	19.339	16.3958	12.309	9.88714	9.54665	8.35446	8.94401	7.13731	7.48293	8.06426	9.61178	7.35752	5.0559	6.31607	6.48459	6.55059	7.47082	7.23377	7.38638	6.51434	7.22814	8.51453	9.57431	10.2392	8.06902	7.98534	8.27223	8.67865	10.4872	8.47443
V1	in	wM	recorded data	3.31024	3.50153	3.08057	3.16667	3.80928	4.39062	3.7893	3.11568	3.0932	3.73639	3.85091	4.33061	21.1646	62.4005	68.4084	61.63	51.2871	49.3699	46.3897	37.7307	39.456	40.0769	42.265	43.9355	39.9051	37.4622	36.4477	36.2139	38.8405	41.1892	36.2901	34.9059	34.3968	35.5176	38.6802	40.7369	36.4208	33.5911	26.7404	25.4851	23.2283	24.7785	25.5354	28.4951	26.8528	20.8631
V1	in	wM	recorded data	2.69922	2.18536	1.4829	1.85651	2.33774	3.75399	3.39596	3.29199	2.69283	1.71563	2.47333	3.84249	15.4531	24.9127	27.1747	26.3794	19.8182	17.2066	15.2152	15.7793	13.2308	9.41311	11.891	13.8884	12.9372	12.5704	9.75528	8.93469	12.7404	10.8855	10.623	10.4552	14.4567	16.0818	15.3174	14.607	15.0521	14.6564	15.2955	14.3769	11.4796	10.0455	9.33143	10.1174	9.00058	9.87173
V1	in	wM	recorded data	2.86089	2.42666	3.58452	3.18368	3.6468	3.55524	3.4202	2.79966	3.28141	2.82076	2.87142	2.95734	24.0207	83.0385	92.5386	85.0244	78.4033	70.8388	65.0055	58.6213	53.1431	52.2188	52.0654	54.8068	50.743	51.6205	50.4347	49.9955	41.7793	42.6286	42.3081	42.8694	45.7989	47.7308	44.8962	39.4286	39.4663	44.1638	43.1361	38.8522	39.4002	35.718	34.684	36.8331	38.0654	33.8474
V1	in	wM	recorded data	2.38649	2.00677	1.32951	0.862182	1.57936	1.82291	3.92851	4.19809	4.05503	4.76981	4.42559	4.02945	6.70024	11.6351	10.5709	14.6104	14.0799	13.5367	13.4663	11.5349	9.40512	8.37309	11.4028	11.8887	10.3197	9.14101	11.3479	9.13565	8.8727	7.85761	7.63882	6.65251	5.85596	6.81299	8.85524	9.52213	8.19653	9.78063	10.8934	9.21227	7.94258	7.03537	9.57103	10.5525	8.50339	7.35703
V1	in	wM	recorded data	3.40605	2.89445	3.42249	2.94486	2.45814	2.57902	3.29702	3.43871	3.43012	3.34572	4.77098	6.05272	28.915	88.231	101.119	96.9618	88.7288	88.4726	80.7026	74.9901	69.0494	67.2227	65.882	64.7651	54.5206	52.6996	56.378	61.5317	60.9915	58.7903	56.6228	53.23	54.2749	49.9021	49.0098	46.8809	50.3686	52.3587	50.6018	46.9671	46.9588	43.2219	42.1682	47.3192	45.2345	42.0526
V1	in	wM	recorded data	1.49131	2.97021	2.80829	3.41195	4.37563	4.1453	4.25347	3.83717	2.97065	2.78645	2.29206	2.43475	5.1473	8.53005	8.0406	6.86412	6.72412	5.88453	5.77441	4.31505	4.57158	4.05715	3.63289	3.82093	4.07983	4.79603	6.86952	5.05555	4.06224	2.38435	2.19732	1.89614	2.23452	3.06575	2.75087	2.79906	3.35216	4.35475	3.1554	3.38497	3.2367	3.65057	4.5312	4.23447	3.79418	2.91352
V1	in	wM	recorded data	6.29301	8.06913	8.07493	8.74371	7.23831	7.30114	7.09946	7.50405	6.38693	5.83091	6.00028	5.3209	35.1768	106.559	129.488	122.198	120.756	115.104	106.285	97.7654	87.8318	86.5493	85.5092	77.2246	66.0618	67.5744	83.7804	90.4596	88.3155	84.203	81.663	75.0086	70.3782	64.0081	65.5145	66.1475	70.7162	77.9582	77.488	74.5723	66.7175	68.8746	69.9031	82.352	74.9665	66.6756
V1	in	wM	recorded data	6.44281	6.8133	5.32053	6.01011	4.85855	4.79436	3.89276	3.66712	5.61869	5.93142	5.86939	8.14053	48.0871	111.443	134.878	132.822	140.966	132.934	120.466	110.062	100.898	104.394	100.521	94.2804	78.6425	76.5434	82.7705	91.4969	87.5778	84.0844	84.6506	87.147	79.5342	81.2811	84.4235	76.399	71.1531	74.6348	84.5958	83.1419	84.2844	87.4065	87.1755	90.4667	91.7176	84.7803
V1	in	wM	recorded data	6.53942	8.22282	6.93459	7.42319	5.99334	4.74854	6.37723	6.60017	7.58077	9.29704	8.61605	8.18957	42.7927	82.4429	95.5428	98.2317	95.6889	89.8224	75.5098	63.1166	55.9591	57.5583	59.2596	56.1892	49.4208	51.8218	58.3169	54.566	54.4112	52.4758	56.0696	61.158	60.5907	59.9748	56.2587	51.6634	50.3588	51.6924	49.3333	47.0418	49.2709	50.7744	51.3639	51.9548	55.2605	48.5983
V1	in	wM	recorded data	6.0724	6.03306	5.29811	5.09155	6.04435	5.47703	4.82241	4.27247	5.93486	7.04472	6.76199	7.70746	37.9919	80.0738	91.4815	93.5194	88.5539	83.2164	74.3298	66.7781	62.381	55.7725	53.9881	48.6931	40.1133	39.9853	44.0771	49.6623	56.8074	55.3047	48.4581	54.3366	48.8971	50.5533	48.0579	47.8128	45.9821	47.0211	54.7183	50.9772	44.7406	43.9322	42.0545	45.4782	40.3088	37.6553
V1	in	wM	recorded data	11.1653	10.0539	11.5974	10.6435	11.6037	14.0144	14.5275	15.0225	15.7284	16.7475	14.0429	21.428	75.7917	130.66	146.809	149.926	146.034	136.051	127.482	110.961	96.8989	89.2496	86.6856	90.3865	86.3179	85.0252	93.7916	97.4944	91.8708	87.7113	78.3076	85.1817	88.6315	89.4314	88.5493	83.8748	84.9281	97.2933	100.268	92.6978	84.2231	75.9452	73.2175	71.2333	71.7676	74.1084
V1	in	wM	recorded data	21.793	18.6384	17.4162	17.9003	18.2378	18.0027	19.1577	20.1879	22.4252	23.1564	25.8554	29.4975	71.6754	111.632	116.969	124.851	120.317	113.827	102.469	87.8251	87.7496	83.834	84.5362	89.1675	84.6977	81.9067	83.4331	83.5248	79.5796	77.9111	80.5641	77.9761	74.3091	75.7976	72.3984	68.8857	75.2227	85.5663	91.3271	82.2218	81.0506	71.9053	70.7202	72.8204	69.7985	64.7637
V1	in	wM	recorded data	33.3837	35.1287	33.2312	37.8579	37.6172	37.2143	37.6312	36.1005	35.2373	34.2333	36.5497	37.833	73.0506	116.237	125.746	128.159	132.81	129.066	122.422	106.98	98.1957	98.0544	97.2394	103.88	98.2067	101.477	108.978	105.406	103.312	99.6143	98.4513	98.8006	98.9452	103.516	100.992	96.4398	91.6116	103.785	115.167	107.374	101.217	94.4846	93.2516	96.3026	90.9511	98.6347
V1	in	wM	recorded data	22.5526	22.89	21.7647	24.2467	25.1249	24.5292	24.7028	23.9117	27.2406	24.8296	24.153	23.7787	45.685	68.1391	77.1914	78.5009	83.3983	80.3289	78.0389	60.3326	56.2881	54.4398	62.4825	70.4938	69.099	67.4268	69.8029	67.3759	61.0485	59.6873	62.194	63.5416	61.3192	61.3835	58.7563	51.6122	47.2534	55.7489	62.4044	59.5214	56.7145	51.3463	54.8982	61.6944	61.8267	63.4985
V1	out	wM	recorded data	23.2355	22.237	21.2479	20.4148	21.5386	21.9344	22.6751	23.162	20.4797	18.8061	18.5851	18.5717	20.8509	23.1046	18.739	15.1813	11.8616	10.3786	9.85892	9.50521	7.41294	7.24779	7.99787	7.73293	8.71528	8.21027	9.22997	9.36457	10.4149	9.10769	8.84858	8.51884	8.36297	8.56587	9.31945	10.7561	10.5363	11.3948	9.95574	9.64651	8.77695	8.41842	7.99815	8.80661	7.43789	7.73192
V1	out	wM	recorded data	0.824479	0.561297	0.859306	0.620459	1.94688	2.61661	3.518	2.54428	1.49705	1.22921	0.721096	0.905509	2.20897	4.91524	4.96455	3.93511	3.39313	2.59544	2.07619	2.30765	2.62554	2.89045	1.99263	1.65584	1.50519	1.48855	0.991323	0.552426	1.29626	1.00794	1.69792	1.7806	2.8007	2.07798	2.31237	1.53712	2.44277	2.31373	2.08582	2.37215	1.6224	1.45445	0.897074	2.04702	3.69683	3.40039
V1	out	wM	recorded data	3.42137	2.6913	1.72209	2.09257	2.61859	2.53678	3.38838	3.59078	5.73659	7.55493	5.62496	5.07041	25.8464	54.9313	59.1978	56.1777	45.3855	38.629	36.135	33.6188	30.5027	28.7274	34.0299	32.355	33.1807	31.2175	27.875	29.4764	30.5229	27.1358	25.9611	28.549	30.7414	31.2531	27.9648	27.9996	23.3632	22.1114	22.8388	23.405	23.2984	24.068	24.1799	24.1872	20.9735	21.2866
V1	out	wM	recorded data	2.7936	2.69882	2.7739	1.86287	1.56798	1.97346	1.91231	1.27587	1.21443	2.3226	2.30503	1.57159	3.48165	11.082	12.2613	10.3004	10.5468	7.94173	6.33823	4.31119	5.53448	5.48109	4.77842	4.58279	3.48003	2.59089	4.11514	5.13416	4.24368	3.17556	3.3726	3.80961	3.70847	2.98518	2.32729	2.40965	3.16901	2.80622	3.39024	4.96748	5.2345	4.64675	3.46291	5.66939	5.77621	5.55732
V1	out	wM	recorded data	3.13582	3.14989	2.6787	5.41987	4.76122	3.73163	2.77732	3.73393	5.35691	6.67354	6.94353	7.38925	38.6853	73.5992	78.5087	77.0999	63.6644	55.4532	46.3436	39.4247	35.7615	33.0351	34.1062	32.4897	33.034	31.5965	36.0894	33.9687	30.8762	29.8134	26.9238	26.8698	27.8846	29.9418	28.4249	26.6366	26.7761	26.2813	25.4095	23.6418	26.4372	27.6898	26.8307	27.2476	24.0085	21.1657
V1	out	wM	recorded data	0.327684	0.150594	0.0452476	-0.00279312	0.505555	0.963559	0.756749	0.463542	1.26709	1.52162	1.10447	1.69122	4.36832	24.5362	25.0215	21.8134	16.6874	11.7706	9.2632	7.1565	5.35162	6.33478	4.91533	3.0442	2.08306	2.15028	5.12117	6.18976	6.05608	7.15425	6.52285	5.82497	4.74368	4.46631	3.93579	5.67076	6.23812	5.93741	6.51586	6.52514	5.42131	4.94774	5.23645	5.64703	4.40597	4.78099
V1	out	wM	recorded data	1.75539	1.66893	2.24002	2.80392	2.6793	2.95384	3.18721	2.83864	1.95447	2.27102	2.20086	1.61301	17.8967	41.8244	48.6103	42.689	32.3363	25.7089	22.8514	21.0394	22.7861	18.8787	19.3451	21.3518	20.64	19.6448	18.7362	16.569	15.4402	13.7926	13.6937	14.9922	19.8973	18.7302	13.6129	10.0642	13.1846	13.7451	13.8743	14.1388	13.25	11.4057	13.61	13.8117	13.2018	12.4745
V1	out	wM	recorded data	2.54632	1.79932	1.60137	1.5588	1.61669	1.68166	1.1924	1.27139	1.94786	2.03423	1.98867	1.36292	5.02164	30.4468	37.0481	34.5949	27.7133	18.6907	15.0198	14.8724	13.1267	14.3662	15.6265	15.0131	14.1945	12.9643	9.4468	8.20137	11.9638	14.1123	12.7762	12.009	10.9143	10.7493	9.80619	9.56152	11.6067	10.3456	8.35774	10.8993	10.9353	12.7696	12.633	12.1743	11.7237	10.3763
V1	out	wM	recorded data	2.04586	3.14922	4.532	3.41946	3.18724	2.58482	2.70166	1.88115	3.25974	2.49742	1.63563	1.96918	10.8681	30.2867	32.7241	28.8882	22.95	16.3248	13.5493	12.5909	11.9585	9.55004	14.318	12.6408	12.5853	12.5258	11.5286	11.2323	7.98818	7.30733	7.30164	7.0523	7.90681	8.66749	7.61494	8.6193	9.63743	10.441	9.34501	8.69431	7.75099	7.64296	7.21962	6.38015	7.27938	9.28654
V1	out	wM	recorded data	0.795736	0.926799	1.14266	1.32715	1.96948	1.96157	1.30814	0.701954	1.86044	3.03326	3.37563	2.86914	10.7037	45.0364	50.9062	45.5055	37.2246	29.7136	25.792	23.1148	22.1774	20.3854	18.9905	17.5482	16.6032	17.1336	17.8272	17.8505	16.6536	13.9667	11.2875	11.569	15.0563	14.0097	15.0514	16.9686	16.4649	18.8236	17.7193	20.0566	20.103	16.6478	14.5236	13.776	13.6956	13.3518
V1	out	wM	recorded data	0.732987	1.46539	2.22243	2.26327	2.6432	2.92467	2.59339	2.76633	1.90819	2.19711	2.59255	2.41128	6.36853	15.644	20.5325	24.0769	20.5776	15.1081	11.8661	10.2221	10.7046	9.96407	10.2759	7.46354	10.2161	10.4878	8.84056	10.8425	9.18507	10.1261	10.0865	11.009	9.69602	7.84623	5.85519	5.56647	6.28029	7.05925	7.07612	5.31943	7.9254	6.33906	6.70386	6.61188	6.55204	7.56516
V1	out	wM	recorded data	1.74622	1.02371	0.531485	1.29221	1.02293	1.19866	1.87447	1.40099	1.9178	1.88949	1.27884	2.30089	15.3937	74.6412	91.4995	85.4103	67.4335	51.0305	42.8919	40.3125	39.5244	34.2755	35.4387	35.7574	35.6158	30.6135	27.2051	32.4336	31.1202	28.1625	26.9848	24.933	26.7204	27.1214	24.0683	23.2993	26.2586	24.4701	22.4297	27.5457	28.3191	24.0695	19.8539	22.5921	26.0604	24.6843
V1	out	wM	recorded data	1.25605	1.38967	1.53198	1.63148	2.20512	3.73742	2.88731	3.41697	2.89452	2.93161	2.51167	2.15803	14.0024	20.8634	24.3635	23.9987	18.5193	15.2915	12.9967	15.0003	14.7043	14.1384	12.994	11.047	9.57756	8.16329	8.83465	9.21641	7.38386	7.74121	8.34106	8.92599	9.84403	9.96858	10.4181	7.60355	10.2958	9.46485	12.1152	14.4273	14.4662	12.9159	10.3753	9.47007	9.77196	10.3206
V1	out	wM	recorded data	1.59866	1.86346	1.49113	1.09247	0.79665	1.15734	2.60115	2.77321	2.6478	2.42251	1.72087	1.69228	21.2501	87.4299	104.619	97.7705	79.2049	62.5026	57.4948	50.9111	45.5218	41.9735	46.1963	48.1586	48.2526	42.9318	44.4155	43.0133	46.5989	39.8874	38.1134	36.9676	39.3073	37.9796	35.8842	34.5933	34.4545	35.2037	37.0044	41.5822	43.685	38.8658	36.6301	34.8838	39.3296	38.4296
V1	out	wM	recorded data	4.37626	3.9946	3.66467	4.00051	2.80498	2.22889	2.42674	3.29418	4.05714	4.55425	4.27598	4.43779	9.86779	18.3394	18.5665	17.512	16.5989	14.4918	12.4305	11.5414	10.1475	10.2347	8.45839	9.03224	8.77748	8.54432	8.33925	8.72739	8.59237	8.42447	10.8926	9.43311	10.3601	9.70691	10.6415	9.97055	11.8747	10.457	8.40369	8.29543	7.0714	5.61115	5.57353	6.35137	7.65779	7.60759
V1	out	wM	recorded data	3.50443	3.36877	2.5129	1.72769	1.19836	1.9769	1.74763	1.42265	1.64599	2.43632	3.64837	3.51582	26.7891	86.184	100.449	100.404	89.286	77.1073	72.7499	61.8174	60.249	59.8379	66.9923	63.9288	62.0118	53.5612	55.6245	51.6977	50.9777	52.8995	47.5338	46.1683	47.8685	45.6798	43.0387	41.4306	36.8956	36.5145	36.4784	39.8877	48.1511	44.8161	43.9205	41.1529	40.7077	40.9328
V1	out	wM	recorded data	1.87177	2.78623	3.09464	2.69474	2.76173	2.34695	3.05752	3.2289	2.7486	2.77896	2.87838	2.99574	5.18625	9.71184	7.54184	6.82434	6.8363	6.09512	5.52514	4.06667	2.89698	3.21478	3.76084	5.29569	6.51846	6.23543	5.16959	6.85012	6.45303	5.3648	3.83604	2.69173	3.6042	2.58836	1.57179	1.30519	1.81964	1.86142	2.86335	3.69066	3.20062	2.0464	3.698	3.82068	2.67068	3.09929
V1	out	wM	recorded data	7.61633	7.44952	6.38017	5.86054	6.13884	7.08411	5.79465	4.97882	6.00315	7.13082	6.42525	7.10688	34.5608	109.194	130.877	132.386	112.614	95.9081	89.6904	79.5578	79.7382	81.2529	91.7788	92.8431	85.4768	77.6568	71.5499	71.1928	77.6416	80.4326	79.5944	74.7767	73.6921	71.6164	79.2204	71.5831	67.2764	59.0606	57.2325	60.4807	61.9557	62.1393	59.7005	63.1784	65.1586	66.4626
V1	out	wM	recorded data	2.76927	2.92054	2.91123	3.87945	3.15379	3.40873	4.22953	4.95535	4.92248	3.6626	3.0414	3.78287	35.6333	107.794	141.222	139.602	124.679	108.983	98.315	92.3034	87.3949	87.1161	96.2178	101.285	93.6304	88.0563	88.4107	85.544	90.6635	89.7302	87.0718	81.9719	85.3311	85.173	85.2831	73.0304	70.0684	68.5381	71.5893	69.9041	73.0986	75.4358	75.5154	79.2029	77.5946	76.6167
V1	out	wM	recorded data	4.26192	4.42911	3.34891	4.38036	5.47018	5.80541	5.8531	5.76088	5.14525	4.10794	4.35333	4.26006	34.677	79.3787	93.0835	87.8147	82.5448	67.0075	66.1809	57.4664	55.9172	50.7205	58.2822	58.5094	54.518	52.5251	51.9967	50.0632	53.3179	51.7216	50.3876	50.8567	54.7385	53.9879	51.0408	46.2042	44.106	41.7205	43.9188	46.8463	50.1844	50.3554	43.9727	43.4077	40.3838	38.2152
V1	out	wM	recorded data	3.49773	2.6052	2.35628	2.84264	3.37779	3.24143	2.99029	4.33657	4.00945	3.50888	3.56679	4.77735	31.1086	70.9488	88.8742	95.2481	89.2888	79.758	74.1607	67.7216	60.9098	57.2775	60.7005	60.4606	60.3047	58.8592	58.6646	56.1707	51.4644	48.7777	44.732	44.5039	42.4828	41.953	39.6987	41.5587	44.6534	38.2507	38.237	41.77	50.0248	54.0907	53.8639	50.9069	47.1614	43.4248
V1	out	wM	recorded data	8.59027	10.3453	10.4629	11.7401	12.7683	12.4323	11.8972	13.5349	12.4784	10.7838	11.4646	17.6767	82.0239	133.477	150.065	152.117	142.671	128.231	120.372	112.293	97.3378	89.9958	92.6288	91.7291	92.8765	87.3677	84.4	86.9296	90.5169	88.1379	83.6371	86.1267	84.0531	83.1378	86.6913	85.8542	85.6344	85.8837	81.9718	82.7532	88.2931	86.9523	86.8696	81.3985	75.6432	71.0622
V1	out	wM	recorded data	27.9016	29.6569	25.3793	22.7355	22.1155	22.3202	25.3866	26.9725	24.6382	21.6088	22.9374	25.8661	64.6775	111.959	132.606	131.507	116.562	99.8786	94.8027	86.857	76.8171	73.0338	75.8548	79.5075	76.0516	76.7893	75.7141	77.0081	80.4196	82.705	78.796	73.1891	72.4717	70.4724	77.0457	70.5391	75.2691	75.4401	75.176	77.8245	81.7468	81.0996	77.651	78.655	73.9408	73.0024
V1	out	wM	recorded data	39.5388	41.1237	38.3317	35.0177	33.0659	29.4789	26.3067	30.5053	33.3295	32.6261	34.3706	31.6439	67.945	105.118	119.723	120.412	118.059	114.019	108.24	103.51	102.641	100.866	109.622	105.001	107.353	103.922	104.467	96.5398	103.824	107.867	109.606	118.877	115.987	112.866	107.543	100.943	96.8545	93.5993	89.0825	85.311	92.2988	109.314	112.26	104.617	97.4133	93.4254
V1	out	wM	recorded data	26.1256	26.0971	23.1362	23.4568	23.7621	22.0894	21.5907	23.4685	23.2205	24.8113	24.0156	22.009	46.5883	71.3039	82.6987	80.2143	74.699	66.852	67.186	57.6395	56.3803	57.2967	64.5763	62.46	63.4015	60.9778	62.0499	59.7277	63.9407	66.9124	67.3738	64.8955	63.5206	69.5879	68.0249	66.7023	60.1615	58.924	57.0016	55.3594	54.7641	59.8324	66.0376	62.2612	64.8855	63.8398
V1	in	nM	recorded data	17.6233	17.9325	16.3528	19.1234	20.4002	23.2891	24.026	22.3154	18.0496	20.6393	20.9286	23.4939	27.6429	29.3838	24.0225	18.0677	12.9518	8.77988	7.02522	7.46535	9.01295	10.3389	12.5872	12.4587	12.9717	14.4107	15.9826	14.2617	13.4597	14.7444	15.078	14.8474	16.626	15.7108	14.2785	16.992	16.4795	16.7327	16.8695	17.3205	17.0033	16.9941	16.29	17.132	15.4967	14.3047
V1	in	nM	recorded data	0.914934	1.53822	3.15011	2.98789	3.53247	2.44467	1.41559	0.683476	0.277586	2.09939	2.3093	1.68281	1.98066	1.84377	2.23108	3.08121	2.76053	1.81562	0.988097	0.444997	0.674548	1.00929	1.27912	0.936353	1.0626	1.22234	1.36863	1.46316	1.00948	1.58387	1.16922	1.23084	0.823095	0.474299	0.236729	2.10671	2.31462	3.18634	2.30398	2.37037	2.05303	1.82329	1.66916	1.58748	1.04782	1.09565
V1	in	nM	recorded data	0.784763	1.74988	2.76113	3.52044	3.44514	2.69149	2.00825	2.05924	1.27155	1.60222	2.01243	3.35459	32.9084	64.7199	67.1552	57.1158	57.6177	53.1597	43.1535	34.9641	27.0655	27.5883	34.7888	37.8361	34.6538	28.8254	35.0768	32.9203	32.7933	34.6022	34.8121	31.7603	30.9185	27.1626	22.7316	23.4835	26.0861	29.484	31.9338	31.3023	28.1607	22.4141	26.9531	27.6662	29.8183	27.7624
V1	in	nM	recorded data	1.40174	1.95812	1.45457	1.40469	1.41259	1.46435	1.01392	1.60117	1.69114	1.69964	2.65207	1.98651	5.73494	13.1002	12.0039	10.5563	10.0466	9.98557	8.69689	8.57019	7.14633	6.49806	5.6634	5.10862	3.79373	6.25845	6.1784	6.25385	5.17563	4.71512	4.01745	5.05012	4.59241	4.54548	3.50851	3.62873	3.92397	3.72455	4.4769	4.15353	5.24658	5.23191	4.54885	5.38996	4.2575	3.16092
V1	in	nM	recorded data	5.09713	3.08012	3.4479	3.1471	2.41718	3.27943	2.1762	1.09044	1.27471	3.17524	4.39352	4.6152	42.4196	83.6799	87.6297	82.8074	73.1456	63.3649	49.7403	44.3827	36.4208	34.9852	38.18	40.0548	36.6563	32.0831	30.5014	32.6692	32.6224	32.7319	29.6493	28.4102	30.3678	29.9959	28.8827	26.3169	31.2425	32.6341	31.1564	25.7956	21.7389	26.7184	29.1541	27.6196	27.9785	27.3901
V1	in	nM	recorded data	0.666397	0.333719	0.627593	0.472102	0.80085	1.08966	0.798666	0.474487	0.222819	0.576431	0.455733	1.29465	6.52358	21.4864	23.7579	21.3846	17.557	14.0939	13.0219	10.9159	8.35393	6.47926	6.33144	6.15724	6.60981	6.50643	7.32924	6.54813	6.72516	4.97363	3.44918	3.39622	6.70548	6.21677	6.19554	5.54314	5.52211	7.15179	7.13139	5.81894	5.07144	4.63919	3.98715	4.52292	4.60911	5.12223
V1	in	nM	recorded data	0.583927	0.509634	0.656541	2.34614	3.29228	2.82355	2.14762	4.08468	3.46532	3.13519	3.32197	4.08103	25.73	48.6826	52.6685	46.4846	36.114	30.1565	28.3607	23.3753	22.4772	19.5096	22.7439	22.6416	23.6109	23.7674	20.2503	18.0828	17.2915	16.6632	19.3672	21.347	17.1415	16.4248	14.4076	15.0376	16.4908	15.7233	16.7315	16.6675	16.4823	14.8008	12.8434	10.9253	12.6697	13.1368
V1	in	nM	recorded data	0.948488	0.860774	0.969894	1.13229	1.24496	3.29873	4.58394	3.36295	2.44522	2.78129	4.33584	4.71624	10.2317	28.9133	33.4582	31.9495	27.775	21.2423	20.0281	18.8757	15.8596	15.4082	15.9999	16.2596	19.4013	20.0512	15.5772	13.3464	11.1253	9.85224	14.7249	15.3039	15.0127	13.3527	14.9027	14.145	14.3188	16.4763	14.401	12.1941	10.9777	10.9073	12.2077	10.904	12.4877	11.0351
V1	in	nM	recorded data	1.23537	1.18095	1.22337	2.2762	2.69297	2.36954	3.45376	3.44725	2.78938	2.15091	1.69908	1.9614	16.2883	30.3944	31.8643	27.891	20.8837	17.0337	16.7632	15.06	13.7317	10.7773	11.9402	11.5606	13.1738	14.5617	15.0106	14.5801	13.5587	12.2193	10.2697	8.83387	6.97233	9.16702	10.4846	9.35232	9.47047	9.18661	9.51274	11.3595	9.93011	11.3289	10.7069	9.50861	9.99305	9.65553
V1	in	nM	recorded data	2.12821	2.83869	2.97897	2.98394	2.9304	4.37417	5.66132	4.56172	3.7792	2.71182	2.49072	2.53694	10.1474	41.3183	43.5367	41.6706	35.8612	30.1706	26.1415	21.9384	19.5992	17.9663	19.543	18.3063	18.9861	20.1736	21.6738	20.7671	18.1379	20.3826	19.4079	20.3171	23.6304	22.4359	19.2832	17.5142	17.0762	17.2275	15.0074	14.4892	13.393	14.64	14.4529	14.6105	14.1946	13.8136
V1	in	nM	recorded data	1.44581	1.28768	2.22339	2.12302	1.38615	0.6877	0.705951	2.39674	1.92389	1.69825	1.47583	2.35357	15.1818	26.859	25.9043	22.3067	20.6804	15.137	13.3772	13.3103	10.8187	11.1968	9.88842	8.28992	8.09125	6.23577	5.22219	6.64534	8.1534	5.79968	6.84973	7.08571	8.2816	9.74042	7.78608	7.2468	8.04248	7.4621	7.8584	8.23199	7.52042	6.82112	6.29584	5.49954	6.4328	7.40802
V1	in	nM	recorded data	4.24468	3.68522	3.64115	3.22271	3.90626	4.08742	4.13572	4.11139	5.06664	5.41933	5.57349	4.09128	21.2173	68.5459	76.9973	72.7932	60.9305	49.1251	47.6081	43.5739	37.2286	33.7823	35.3751	37.7312	42.1862	40.0198	39.1842	36.0994	32.2031	34.3749	31.6264	34.0035	36.4094	41.2329	40.4633	35.8085	29.0732	28.0493	25.1157	25.0711	27.4884	32.2219	36.9583	34.1715	32.1171	29.0788
V1	in	nM	recorded data	3.50071	3.20453	2.99242	3.39453	3.80919	4.11405	4.27591	3.35038	2.99034	2.3315	1.37016	1.15293	8.64217	19.8299	22.4248	22.8337	20.1318	16.1716	14.2687	12.4486	12.8697	13.6253	10.7615	11.5506	8.69052	8.70189	11.6573	12.4001	12.0371	9.89882	9.52675	13.1404	15.521	13.5039	12.0783	8.04171	8.39908	7.01602	7.92789	9.40988	9.60527	10.9556	10.0361	9.9841	13.0452	11.3169
V1	in	nM	recorded data	0.322572	0.509581	0.595889	0.0959038	0.121994	-0.263313	0.424507	1.59118	3.02032	4.03677	2.62312	2.12709	20.3725	77.1066	94.6043	94.6884	84.5121	75.4926	69.048	60.7261	52.314	47.5987	45.6863	50.7005	49.1151	53.3412	49.5095	45.0065	46.4919	42.8263	42.1009	44.9623	48.7444	50.1582	52.0426	44.7402	46.4543	49.1575	50.6995	48.9777	42.9666	40.8774	39.2483	38.5055	37.7116	36.1502
V1	in	nM	recorded data	3.75227	3.05221	3.35359	3.18901	2.53282	4.46213	5.78707	5.6596	5.70687	5.19077	4.266	4.05456	11.0389	18.79	20.9348	19.5704	19.0752	16.3727	12.7641	10.0745	11.4495	11.321	10.0811	10.3655	7.82615	6.12723	5.04744	6.01228	5.64763	7.18412	6.51583	7.18457	8.30593	9.72717	10.2585	9.92062	10.4491	9.9729	8.49646	10.745	11.5093	12.3856	9.38921	8.03721	7.84035	6.59743
V1	in	nM	recorded data	-0.164808	2.03779	2.46505	1.9552	0.800657	0.856107	0.164307	1.11331	1.0489	0.859543	1.64191	0.870908	20.0471	83.4987	103.276	104.19	95.463	94.4703	86.9211	77.1867	65.7456	61.2289	62.6746	61.2947	57.908	54.9483	53.4539	55.8719	54.4114	56.7279	52.8563	53.6157	56.3386	54.3454	53.5652	46.5458	52.5843	53.724	51.0639	52.6104	50.8339	47.7154	45.718	45.5295	44.4204	38.0673
V1	in	nM	recorded data	1.89216	1.38861	1.33873	1.34662	2.39703	2.32858	3.08088	3.69154	2.61576	2.52539	3.59915	3.13465	3.54963	7.91051	10.2195	11.9962	9.90963	6.65145	5.09765	3.94741	3.3881	3.64754	4.98273	5.63277	4.95044	3.6532	3.10115	3.89523	3.27331	3.60082	3.43299	3.26327	4.6293	3.87228	3.97655	4.62123	3.71838	3.31833	3.57588	3.92234	5.71557	4.211	4.54582	6.50308	6.77412	4.67222
V1	in	nM	recorded data	4.59807	4.47539	3.39298	3.96947	2.67195	2.98603	2.94833	3.92523	4.27501	4.40949	5.90479	5.69644	42.2037	106.336	124.703	127.742	120.191	117.656	117.932	113.225	100.544	91.6013	92.5687	84.2319	73.6185	75.9246	85.173	87.061	81.8665	80.7757	80.2039	86.317	86.8621	84.2471	79.9776	74.6646	74.4222	74.8865	71.0774	76.0736	72.5569	66.8218	73.0602	77.7357	70.6759	68.2213
V1	in	nM	recorded data	3.20295	3.3723	3.30708	4.76377	5.53453	4.95479	2.72963	2.82892	2.85201	3.49523	3.03054	2.48327	39.9917	102.186	129.67	144.006	142.964	133.719	125.809	120.304	106.412	100.025	101.379	100.387	86.5551	88.7346	97.0205	96.3319	90.0875	86.552	88.1044	96.5857	101.937	100.019	92.8896	90.1748	92.243	88.5218	88.4582	89.3195	85.7934	78.0631	77.2472	83.0519	78.7968	74.994
V1	in	nM	recorded data	1.11545	1.82786	1.59899	1.78962	2.44248	2.99686	3.37047	4.56595	3.52831	3.8968	3.33837	2.85229	40.455	90.224	98.7302	97.956	95.0651	83.3499	84.2121	80.1771	74.0473	68.2384	76.7104	71.0552	62.4251	56.6452	68.3436	68.2551	63.9193	63.7367	55.8745	56.342	55.1276	55.8311	58.1242	57.5084	57.506	58.0074	57.9791	57.4107	54.3747	53.2881	49.4038	52.3251	48.6233	42.0451
V1	in	nM	recorded data	3.51557	2.40343	2.97409	2.70177	2.92899	3.63828	2.22433	1.35103	0.782609	1.01469	1.37453	3.65995	47.0282	86.3847	96.0376	102.245	97.5053	86.8962	82.0377	72.8877	66.7891	59.6783	56.7838	56.2343	52.0569	51.5094	54.7078	54.8304	54.9114	49.2285	53.6857	60.6455	58.8584	60.2792	56.4055	51.4212	48.2083	44.4233	50.4041	45.9878	43.1777	42.0697	40.3267	38.1918	37.1293	35.5855
V1	in	nM	recorded data	9.79726	10.4424	11.0318	9.43639	11.3945	10.3686	9.22326	10.7781	12.3938	13.1345	15.4087	20.6681	84.8304	134.944	149.348	154.214	154.974	140.97	126.427	112.47	99.5322	94.7952	99.8776	105.691	101.552	100.921	100.726	97.5243	93.8231	91.0569	96.4099	98.3363	88.717	93.511	88.8035	84.9587	80.0859	75.6157	82.2507	82.1404	74.5451	78.4242	79.6344	80.5647	81.9293	83.7981
V1	in	nM	recorded data	18.8695	20.2611	22.9558	23.724	23.3201	23.6549	23.0095	22.9455	23.4816	23.498	21.428	26.0506	74.4243	109.46	127.268	127.622	129.1	112.572	96.7504	82.1248	75.9296	77.7876	85.0857	84.2827	83.0671	80.1406	80.9001	85.7286	86.0217	83.3551	80.1557	77.2954	77.5469	76.9395	79.9623	80.6776	71.3042	68.7264	77.5279	80.8285	74.858	66.3713	65.7163	70.097	81.0683	79.4128
V1	in	nM	recorded data	36.856	33.6546	30.865	29.6046	31.1413	32.8212	32.5684	28.4338	31.2183	37.9287	38.6416	39.4212	69.0175	101.514	117.657	135.056	139.38	141.267	131.668	115.328	106.142	104.97	113.376	114.373	110.116	108.101	106.054	99.9585	93.556	103.967	107.602	105.346	107.003	113.117	102.531	101.084	84.7274	95.2004	104.37	106.484	102.034	96.128	94.1637	100.414	109.036	111.626
V1	in	nM	recorded data	29.1072	26.4183	27.0306	23.8972	23.6998	22.5509	20.7291	17.3099	24.6429	24.7923	27.3538	27.6117	48.8638	68.0078	79.7637	82.0931	84.1368	78.6774	75.6863	67.4599	58.574	56.2909	71.1925	75.6743	73.0889	67.0341	70.9315	71.2796	66.3323	71.054	69.0325	67.7597	65.709	60.6832	54.7351	55.9542	55.7896	66.7486	69.7856	66.0322	62.0761	55.6263	54.4573	56.8099	63.8496	64.168
V1	out	nM	recorded data	16.5923	18.608	19.3612	18.3268	19.8515	18.3749	15.817	15.8899	15.1212	12.9717	11.9882	12.8437	17.9488	17.2204	15.3421	13.2382	10.9779	13.0196	12.3515	11.4913	8.27612	8.57377	8.65416	8.59035	7.38357	8.18863	8.83749	12.0547	10.6707	12.0914	10.9757	8.50694	9.70067	10.1626	9.69506	9.39368	10.4918	10.4852	11.6671	10.7409	12.4262	12.9368	10.7288	9.67775	8.56411	8.71512
V1	out	nM	recorded data	1.8365	1.82174	2.78425	2.58432	1.72641	2.00021	1.35305	1.84744	1.32197	1.8493	2.37875	2.78282	1.96514	1.67081	1.53158	2.04638	2.01299	1.36728	1.2923	1.86929	2.43325	3.35991	2.45978	1.47543	1.24422	0.747516	0.937768	1.19002	0.866184	1.05054	0.723869	2.00225	2.12912	2.03522	2.38128	2.17438	1.42491	0.784238	0.879864	1.12503	0.829836	0.507699	0.254199	2.20907	1.89674	1.81905
V1	out	nM	recorded data	2.3066	3.49564	2.98626	3.93815	2.70022	2.52496	2.5394	2.13044	1.77507	3.10047	3.29296	3.26217	20.9839	52.9146	57.0356	53.6119	53.3489	44.3724	37.1096	41.1991	39.1091	38.0307	39.1412	36.1445	37.6518	39.9385	40.2597	37.459	32.1337	28.4433	25.7908	27.527	33.3525	34.0631	34.5817	32.9862	29.3954	26.0269	21.6719	17.55	19.5648	22.7638	22.7965	24.1937	23.6196	22.3917
V1	out	nM	recorded data	1.80595	2.42379	2.3165	1.54573	1.37709	1.38044	0.937703	1.07588	1.26314	1.95416	2.52335	2.8902	5.18051	14.4713	17.0074	13.8412	11.1311	6.58102	4.91708	3.88319	3.97037	4.277	6.11158	6.5915	5.63455	5.12406	4.30267	3.74337	3.42428	2.21571	1.22831	3.20149	5.1736	5.57411	4.40222	3.70654	3.30699	2.12024	1.17474	1.07603	1.73562	3.43305	3.75278	4.74399	4.41839	2.90701
V1	out	nM	recorded data	2.99248	1.93261	1.95411	1.63073	0.889512	2.391	1.74472	0.957218	1.85881	1.24653	1.13895	2.66607	37.6932	74.6693	82.2478	78.9379	68.0146	52.7824	41.3996	38.2789	37.7141	35.0785	38.0263	36.2556	31.1762	27.8725	26.9697	25.49	27.6547	28.7226	25.6699	24.756	27.5614	28.827	30.5729	28.5256	25.8208	21.106	18.6033	19.4706	19.8611	21.7129	24.7471	31.26	34.824	30.9036
V1	out	nM	recorded data	0.829629	0.619715	0.375162	0.178968	0.0622099	0.533938	0.454925	1.35525	1.08357	0.693971	0.349621	0.133357	3.71067	22.1656	23.12	20.5719	17.0921	14.0132	12.2682	9.36968	8.75699	6.17419	6.20812	5.63986	5.78079	5.45426	5.68012	6.96793	6.51527	6.92346	6.23871	6.12182	6.12798	6.19017	5.72161	4.76878	4.52317	3.45221	3.12715	3.02982	3.04954	4.14638	5.10485	4.17705	3.65824	4.35917
V1	out	nM	recorded data	2.34545	1.93854	1.58831	1.37199	1.27003	1.23547	1.22375	1.74931	1.1619	0.552956	0.0859581	-0.184233	19.6695	52.4977	57.0275	50.5238	37.9718	31.8235	26.2182	23.0492	18.7385	17.2446	17.2558	16.6739	16.7118	13.653	17.2658	16.2577	15.9667	12.5039	11.1203	12.6446	17.5906	16.4715	14.5149	14.2463	15.5193	14.7515	11.2217	10.7515	9.95449	11.6491	13.2837	14.4344	15.5865	15.7923
V1	out	nM	recorded data	2.22084	2.45881	1.62961	1.39877	1.33036	2.40711	3.38042	2.99758	2.42257	2.45868	1.57622	0.836729	3.47721	30.6818	33.7775	28.5008	20.6687	17.8087	18.3278	16.6204	17.0926	17.722	16.6657	14.0343	13.4209	11.8246	10.1619	10.5477	12.2863	10.6845	10.5048	8.92085	9.24438	9.82834	8.78251	9.82615	12.4636	10.4653	8.72319	7.88944	8.12082	8.59766	7.93978	10.9095	9.41401	8.14807
V1	out	nM	recorded data	2.60935	1.73728	1.43097	1.31968	0.815354	1.98189	2.03392	1.90921	1.19262	1.10339	1.1696	1.81467	13.404	29.8188	31.7554	29.9645	22.9482	19.7971	14.3382	11.5157	10.586	8.91639	10.8382	13.3478	11.0783	11.1596	9.35997	7.92562	8.04389	8.46576	8.36195	10.2786	14.0365	12.3121	12.6638	10.4298	8.5399	8.32585	7.52029	6.41183	5.56538	5.01836	6.32844	8.66552	8.41239	9.80308
V1	out	nM	recorded data	3.85696	2.5443	1.85757	1.48479	0.840612	0.370616	1.11628	0.833522	0.478114	1.2099	0.881513	2.07213	11.0169	39.7444	47.2022	39.9036	33.7032	24.5745	22.5935	19.6848	19.8951	15.3517	18.7193	20.8363	22.3941	20.0191	20.1404	19.0215	16.6358	15.2223	14.9605	14.5727	14.8704	14.6448	14.4058	13.6898	13.1092	13.2621	12.4868	11.2753	12.4239	13.6844	14.1442	11.6234	14.4912	14.2979
V1	out	nM	recorded data	1.69064	1.51306	1.42769	1.95974	1.93218	1.28647	1.21148	0.737248	1.42472	2.11586	1.57379	2.51031	9.6965	20.1229	22.7845	21.8601	16.8671	14.1806	13.9127	10.7672	8.66406	8.87758	10.0955	10.201	9.49954	7.71315	8.37405	7.74272	8.75041	8.11425	7.39969	7.87372	10.0338	8.22202	9.37462	10.0372	9.5	8.86037	9.386	7.89654	6.02281	5.62424	5.15555	5.97152	6.76985	6.2814
V1	out	nM	recorded data	1.92774	1.96315	2.26975	2.46034	3.63713	3.06253	2.87078	2.20529	2.222	1.31923	0.553194	1.07186	16.429	71.4519	82.1073	73.7645	59.853	46.7408	40.8645	37.2741	36.5984	37.8679	40.1471	38.23	35.5326	33.3494	35.7155	33.0956	29.4164	28.008	26.4964	27.2109	37.0797	36.2281	37.9304	31.1044	22.79	18.7499	17.5487	16.041	19.2714	18.6217	18.0789	22.2398	21.8395	20.3122
V1	out	nM	recorded data	1.42378	1.48323	2.55752	1.91422	2.21148	1.47284	1.33869	1.8646	2.39062	1.71524	2.04601	2.94425	12.143	25.8698	24.7762	18.8118	15.0953	12.5536	10.9393	12.2133	11.5405	13.4155	12.4432	11.291	10.8778	9.72392	12.5307	11.5451	10.7561	11.6404	9.46023	9.03304	10.5509	10.4938	10.2188	8.2899	7.6853	8.05559	9.64455	9.42457	9.43984	8.86277	11.5365	11.9076	11.8078	10.4397
V1	out	nM	recorded data	-0.649771	-0.655662	-0.13011	0.333681	0.652423	1.34861	1.88354	1.17417	0.422902	0.381996	0.527604	0.184315	18.7666	84.6124	103.276	94.1751	77.0574	64.0213	55.3038	51.0443	47.5876	48.7416	58.7873	59.668	54.9247	49.9835	50.1307	54.1487	52.1669	43.8221	39.6769	32.3374	34.467	34.6357	39.9739	44.4515	39.0058	35.2312	32.6403	27.1763	30.9524	40.0051	41.2882	41.1306	40.1868	36.7698
V1	out	nM	recorded data	2.78682	2.12366	1.73675	2.0893	2.49553	2.7968	2.44183	3.62592	3.14493	2.01938	3.14234	2.78049	8.65079	17.4994	19.0478	17.5105	15.9226	13.2232	15.5344	16.0247	13.0207	13.8048	11.8083	9.06448	10.6253	9.39313	9.25137	10.272	7.55093	5.00606	4.21155	5.14939	7.3258	8.55677	8.12197	7.40521	7.32271	7.432	8.12271	6.60274	8.80484	6.76546	6.25749	6.03169	6.03435	5.58989
V1	out	nM	recorded data	0.357485	0.0479976	0.280943	1.05688	0.665642	0.173444	-0.239694	0.55856	1.37285	0.918819	0.320665	-0.174725	25.8103	92.497	108.52	102.282	87.6073	73.3245	61.8742	58.3831	56.7331	53.7552	59.229	61.3857	62.4984	59.0991	63.6522	53.0261	47.3159	44.8593	40.6149	35.5109	48.0458	48.5497	52.9217	57.9682	55.3408	49.4264	41.7915	36.7663	33.5603	32.4782	37.5087	41.1704	37.7424	38.4932
V1	out	nM	recorded data	1.13721	1.21692	0.807085	0.445509	1.25248	2.04616	2.09843	2.48421	1.71448	1.50674	1.44418	1.99535	5.13284	8.32725	9.51591	9.31158	7.70834	6.83862	5.35305	5.34261	4.0495	3.49899	2.69128	3.71304	3.20072	2.60846	3.14965	4.81277	4.12568	4.24862	3.84155	4.0468	3.78086	4.05234	4.84534	4.99145	5.48877	4.80713	3.59038	3.14299	3.00064	1.97258	1.10405	1.55403	2.1577	2.13326
V1	out	nM	recorded data	7.69166	5.5346	7.11373	6.19312	5.24899	3.42313	3.07024	4.18239	4.80608	6.20074	5.67007	3.87094	31.223	101.969	121.437	123.239	111.658	98.5588	90.3709	93.1299	89.634	87.4863	93.1232	82.8513	76.6586	80.4863	88.6643	79.8565	73.9796	67.6374	64.7596	67.3779	75.1503	71.6131	74.3128	79.9595	72.6881	63.6417	51.2952	50.2988	53.1919	56.4855	54.0372	55.7528	54.8604	59.7899
V1	out	nM	recorded data	2.66702	1.40035	0.360683	-0.289925	0.448543	0.727369	0.866245	0.357186	0.390474	1.03608	1.63657	3.10014	36.8339	107.841	132.558	130.19	121.969	107.588	101.118	105.963	104.075	97.6267	101.205	103.423	98.9308	100.634	99.5468	93.8956	83.2332	82.675	78.0631	77.8467	85.1713	84.9938	83.5605	85.5508	86.5213	77.7748	71.8605	68.5838	75.6803	81.7661	76.506	69.7821	63.372	66.1198
V1	out	nM	recorded data	3.62225	2.78897	3.60556	2.90241	5.87971	5.42282	4.01236	4.25701	3.1752	3.3379	2.60103	3.53103	36.5381	88.6647	105.792	97.9088	85.6437	74.2463	64.3377	65.732	63.8281	54.9458	59.2516	54.0781	53.5263	61.5248	59.9391	51.4458	44.2506	48.9026	48.5701	46.7742	45.8615	47.9711	50.1545	51.7754	50.0265	46.5206	39.9829	34.43	36.123	45.2265	47.4318	43.9318	36.1939	35.1731
V1	out	nM	recorded data	1.02981	2.13653	1.95595	2.08539	1.11936	2.37156	3.12095	2.57048	2.9268	3.29034	3.07051	3.33144	42.9869	87.4187	98.2388	90.9725	82.398	75.6053	66.3538	66.1559	61.4822	54.1306	58.31	53.9766	55.1053	64.9521	65.7257	59.9621	54.1423	50.503	47.7407	43.0849	45.321	55.0206	49.2229	44.3556	39.9283	33.0712	29.7448	31.3057	35.1204	38.8933	42.4113	46.7213	45.0239	45.2691
V1	out	nM	recorded data	9.86228	9.15921	8.27451	8.06322	8.60273	10.2268	11.0491	9.8643	8.58933	7.63335	10.2558	19.1212	78.5596	129.837	150.145	141.634	133.809	124.445	116.675	109.825	106.552	101.967	100.333	94.4793	91.9022	104.343	97.1365	92.937	93.3579	95.9467	90.1242	86.5266	85.146	84.9692	86.8149	81.6414	70.9273	63.8388	60.7814	62.5608	77.5788	82.1199	82.8243	83.3511	80.3741	77.2964
V1	out	nM	recorded data	19.4429	19.5278	20.1935	20.918	16.6591	16.3763	17.3664	18.0179	15.799	16.2497	15.9333	18.8928	55.6828	104.458	118.389	115.942	108.734	102.133	98.3635	97.195	92.3219	88.3482	90.357	83.6002	78.5542	85.5893	82.5078	86.7596	87.9052	89.37	79.802	75.2362	73.3119	76.1813	78.1913	75.7866	72.0138	72.689	68.3243	65.1288	66.6439	67.1666	68.5959	73.2989	73.449	69.5753
V1	out	nM	recorded data	38.1503	34.5103	29.4888	31.9436	34.6669	32.2091	33.5703	36.0242	35.0013	33.6276	30.8346	32.8985	62.6503	98.6682	115.189	120.755	121.929	113.166	111.739	103.666	100.479	105.938	113.749	108.78	108.442	117.437	109.572	110.099	103.965	102.62	102.557	106.671	110.854	106.464	105.243	108.415	109.11	109.284	106.963	105.358	110.175	110.108	109.823	110.85	111.281	105.257
V1	out	nM	recorded data	22.0668	19.9863	23.4143	27.169	23.7326	21.451	21.3796	23.0095	23.588	21.1239	23.977	20.0763	39.4291	61.2149	75.7417	74.7503	79.0969	72.5736	73.8659	68.6132	70.9723	70.7162	74.0241	75.7418	67.7697	66.5401	62.0503	59.8359	57.1507	55.8359	57.8503	61.032	65.6069	64.7618	64.6055	59.6623	61.7461	62.9131	58.6073	52.8657	53.168	53.1141	56.5229	55.7442	65.4483	62.9205
V2	in	wM	recorded data	11.9352	11.0284	12.1631	12.7909	11.4137	9.71033	9.8915	10.4433	9.80976	12.6931	12.6126	12.984	13.4606	15.3173	14.798	12.5096	11.3566	11.6834	10.2309	9.24337	9.1597	9.33297	9.8563	10.8678	9.8567	9.66047	9.60538	13.2382	16.1748	17.2362	15.0621	12.8123	12.981	13.0946	12.3937	10.8145	12.784	13.0543	13.6433	14.5784	14.3858	14.64	13.0672	10.7528	8.68593	8.24209
V2	in	wM	recorded data	22.2581	21.5812	19.7164	18.111	18.2924	23.2707	25.9013	27.3495	27.5501	26.4663	24.2717	23.4457	25.248	46.7857	78.6174	85.8705	75.3913	64.952	54.2502	48.2423	46.8783	47.0989	48.315	43.0215	41.9255	39.4294	40.1252	43.0092	42.8331	44.4874	41.6331	48.0872	52.1408	50.6009	44.8835	40.471	34.7497	29.0736	29.702	31.7839	32.8706	32.4533	32.0101	30.465	28.3507	32.4422
V2	in	wM	recorded data	8.23525	6.20706	5.77531	4.54593	4.56666	4.81457	7.16002	6.78799	6.92856	6.97482	7.33346	5.86718	18.2217	19.5105	15.6348	11.5584	11.2831	9.73024	7.47395	6.8387	6.14039	5.15259	5.3099	5.92455	5.89874	5.452	4.71419	4.14976	3.51642	3.39144	4.00985	3.41121	3.96606	4.51594	4.94253	5.19778	3.82287	3.14285	3.67251	3.14704	5.01384	4.31592	5.48806	5.9457	6.19126	6.27589
V2	in	wM	recorded data	18.4738	15.9194	15.5119	16.4032	15.3397	16.6581	18.2172	21.2108	21.4376	19.8262	19.4032	16.6534	22.7682	52.5091	72.4667	74.1482	61.5102	51.7949	44.5728	40.8614	37.7903	38.0287	36.1403	35.7241	31.7362	26.8947	28.0975	28.7206	29.0142	28.4405	26.8922	28.0206	29.0382	29.2246	25.2659	25.5397	23.787	21.55	19.5395	19.701	19.4149	21.92	21.1386	21.812	21.202	20.0108
V2	in	wM	recorded data	2.60528	3.60709	4.35306	3.71044	3.84228	4.61364	4.73052	5.29793	5.12515	5.17191	4.32806	3.88531	18.2487	27.7715	29.5461	22.6587	17.5699	13.1862	11.0346	8.93604	8.20738	7.36186	5.92372	5.40112	5.81911	6.34881	6.46529	6.43055	6.6448	7.73823	8.97266	8.07323	7.00296	6.74523	5.87934	5.23271	6.2991	5.29823	5.45833	7.78294	10.1601	9.17615	6.85868	5.44679	5.30098	3.78297
V2	in	wM	recorded data	4.81631	3.42416	2.60317	3.25748	2.87786	3.37729	4.41893	4.66857	4.69202	4.90395	5.67641	6.93503	12.9678	29.0588	40.067	38.0258	30.4495	23.9179	21.9115	20.0383	16.3329	15.4579	15.3538	17.9863	17.6669	17.7846	16.8884	17.607	16.6234	13.3035	13.7655	13.314	13.9211	12.9956	12.0579	11.9562	11.1961	11.4839	10.3782	9.37899	9.56477	8.76604	8.68002	8.71772	7.00807	6.69351
V2	in	wM	recorded data	5.4745	6.83591	8.55938	8.61389	9.47894	7.46267	6.74678	7.62606	6.26133	6.73172	7.60564	8.95947	15.6539	30.5025	36.119	33.9785	25.2269	19.1875	17.7826	17.8476	16.3086	14.8964	15.9122	16.2498	15.8577	14.7754	11.1735	10.6061	10.793	10.0592	10.5776	10.2106	9.23624	9.91039	9.78845	8.43538	9.00641	8.84253	7.79453	8.64804	8.67912	9.523	10.5081	12.7066	12.354	10.7205
V2	in	wM	recorded data	4.2778	3.61765	3.10297	3.09303	3.20583	3.32983	4.00635	3.97327	3.82178	3.06078	4.80653	6.49497	17.2676	38.5951	53.0788	53.2355	48.516	39.2284	35.7466	34.7055	34.8689	34.9818	38.2723	39.3041	34.5897	30.6529	29.7439	29.3411	29.9616	29.3525	30.7668	30.5927	31.1244	29.4585	31.1912	27.3224	26.397	23.7494	21.7952	19.3816	19.1962	17.4338	16.6304	16.1868	17.2127	19.4207
V2	in	wM	recorded data	10.3411	10.4018	10.0598	10.2269	9.84549	8.33146	10.6329	11.7413	11.5227	11.8849	10.9772	10.4575	20.8857	42.7389	50.7225	43.8407	33.3646	25.0725	19.6727	16.9948	17.0583	16.54	14.9179	14.3975	14.231	14.5754	15.5244	13.9018	15.2626	14.3058	12.4345	11.7676	11.2472	10.7198	10.6716	9.22168	10.066	8.96994	7.03971	6.66268	7.90766	9.1855	11.8949	11.8725	12.512	13.5411
V2	in	wM	recorded data	3.17803	3.11392	2.8306	2.91917	3.93902	5.13425	6.60211	5.84128	6.04439	4.49965	4.95603	6.51844	29.9609	69.7187	92.0205	90.3688	79.0099	66.3424	56.9241	56.1428	59.1627	61.4071	61.8235	56.7487	52.9892	48.5025	48.4921	47.6641	47.7139	50.2117	47.6492	45.2438	45.51	41.8413	44.6856	42.7018	45.108	45.021	36.866	31.3463	29.3887	30.5805	30.7859	30.7335	27.2283	26.2243
V2	in	wM	recorded data	14.0152	15.9827	15.7904	15.2271	13.4428	13.788	16.8451	17.1938	18.7236	20.4156	18.9574	17.3337	31.5651	57.6232	67.5517	55.7545	41.5586	35.5528	33.1644	30.5694	27.5912	26.5415	23.5356	21.2079	19.9929	19.4674	19.9203	20.1404	22.6342	25.3607	23.7432	24.0927	25.1335	25.5306	21.2372	17.295	17.516	14.1954	12.3268	13.2552	17.8202	20.0071	21.6488	20.3398	21.5075	22.7281
V2	in	wM	recorded data	3.881	4.22923	3.83775	4.37194	4.86952	4.63969	4.91824	4.87623	5.10856	5.61162	5.11879	7.2692	40.5259	105.904	127.046	114.909	95.4248	80.6945	73.256	72.0057	76.5327	75.5445	73.4487	69.0422	66.5055	63.1252	64.6941	64.6564	68.078	71.5539	68.0528	67.7561	67.6277	60.9569	62.8964	55.276	51.2768	45.652	45.0215	41.7743	41.9523	43.7845	39.2752	37.9089	39.4457	43.0876
V2	in	wM	recorded data	21.5456	24.2677	22.8021	20.6615	20.9819	22.3505	24.8322	26.153	26.177	27.634	24.6945	23.0734	30.7264	46.8763	56.329	48.2842	36.5318	32.8407	32.0218	30.5969	32.1978	34.0303	34.8323	32.7405	31.8315	31.0807	30.1326	30.6595	32.4957	31.0822	28.885	26.7716	29.5596	32.8286	28.1732	25.6803	27.3664	24.5366	20.4281	21.2887	28.8536	30.8775	29.7609	30.0179	29.1881	28.5804
V2	in	wM	recorded data	2.40019	2.09744	1.66226	2.58246	2.59509	2.46057	3.17213	3.22966	3.77014	4.49702	4.443	4.54788	32.0361	94.1453	111.435	102.456	83.8799	67.7562	58.989	55.8431	56.9569	54.5769	50.1209	47.6311	47.2353	49.3793	49.9508	51.5244	52.3685	52.522	52.1507	49.6794	50.5498	46.7134	45.6998	41.2261	36.1622	35.4926	32.1222	30.1063	30.0835	32.6175	30.1961	29.3718	28.5811	28.792
V2	in	wM	recorded data	21.1794	23.4358	22.7972	23.9704	23.1969	23.5535	22.4558	22.673	24.8168	25.8462	29.3407	27.9454	32.9143	47.2097	54.0111	46.854	37.3515	30.2099	29.166	27.6801	27.4004	27.0218	28.2399	26.6966	26.6356	24.9783	24.2243	24.4447	26.6408	28.568	27.4802	24.5527	25.6429	23.6295	21.5573	19.6813	18.7662	16.9176	15.2303	16.1535	16.758	19.8917	20.9821	23.4399	21.9769	22.3116
V2	in	wM	recorded data	0.692091	0.873368	0.547231	0.856072	1.16388	1.10142	1.5703	1.08244	1.77003	2.14164	2.08094	1.62791	13.4382	46.3066	52.7443	45.2076	32.8943	25.0383	24.9733	23.4465	22.0299	18.5184	16.8373	14.8599	15.987	20.9571	20.7551	20.5117	20.63	19.9282	17.8789	17.3714	19.3863	16.9107	17.0659	16.8887	15.0677	14.0946	13.2341	11.547	12.0576	13.1097	12.5459	13.0166	13.448	14.0911
V2	in	wM	recorded data	18.0704	19.7206	18.3589	20.9633	20.1513	18.8039	20.2865	20.683	20.278	20.6558	20.1155	18.4358	22.3939	28.582	29.2922	28.6068	23.042	20.0747	18.2424	19.2442	23.85	23.0078	20.7604	19.8471	18.3159	16.4173	14.7399	16.3123	18.9875	19.9545	19.3284	20.533	19.2957	18.3721	18.0007	15.8134	14.0084	14.2887	14.3573	13.8729	13.9768	13.53	13.1566	14.0905	15.2952	15.326
V2	in	wM	recorded data	9.21388	11.1805	12.5031	11.9022	12.8093	12.7437	12.8872	13.2919	12.721	12.7466	14.6366	12.7526	15.241	21.2201	19.9259	15.537	11.2296	8.30933	7.10877	7.35354	10.2437	12.4723	12.3958	12.3638	9.85657	9.19125	9.66158	9.7332	8.54702	8.62262	8.28159	6.26498	6.61779	5.79273	6.9094	8.90055	9.2955	8.04397	7.05661	5.19996	6.52205	7.16512	9.08126	10.8618	11.1583	10.7192
V2	in	wM	recorded data	1.70303	1.66108	1.0635	1.14122	2.79943	2.49754	2.2341	2.24881	1.73709	2.21288	2.11937	1.97565	17.0434	58.0885	71.1586	62.817	46.9943	35.5746	28.6752	27.6722	23.2913	22.4731	21.4919	21.2556	20.6502	21.9668	23.519	22.3194	24.476	25.0119	24.0119	24.7157	26.364	24.7989	21.6136	18.3573	17.04	14.8508	14.789	14.8324	14.0767	13.6792	14.0324	13.858	12.7784	11.5207
V2	in	wM	recorded data	20.3528	21.9383	22.5229	22.0405	21.764	19.5116	19.1108	20.0579	23.4694	23.0453	23.7903	23.125	30.5204	41.0272	46.0854	46.8085	40.0379	30.4903	26.0356	25.6797	27.8447	32.6328	33.3794	29.469	25.9298	24.6799	22.6907	24.6262	26.9704	28.7765	32.5185	30.5918	27.2801	26.3071	24.3725	23.3591	21.9229	18.2007	15.5121	14.4354	16.5284	17.4999	19.7889	22.0785	23.9528	27.4931
V2	in	wM	recorded data	2.34504	2.00705	1.86265	1.77089	1.4525	1.49714	2.18644	2.20688	1.80398	1.40008	1.11618	1.26631	6.83533	23.3578	31.5999	27.3516	23.0332	17.2346	16.0322	13.6149	11.916	11.1209	9.30063	8.19245	6.96397	8.53008	8.98881	10.0619	9.62554	7.83599	6.88377	7.289	8.8117	8.64256	9.3674	9.64187	8.29455	7.92729	8.41771	7.50735	7.83477	9.42122	8.13334	7.30663	5.8008	5.29558
V2	in	wM	recorded data	9.05485	9.85102	9.63844	9.0277	8.49718	8.14496	10.3511	11.7932	10.9018	8.83839	7.98782	9.46666	13.4403	25.9551	32.026	29.0316	21.3711	17.2663	15.3141	14.2123	13.4101	14.6865	15.0647	12.8245	11.2878	12.6844	12.542	11.3671	13.2143	12.6595	11.942	11.8865	11.6846	9.79277	8.75162	8.74655	8.4433	7.92569	8.38767	6.80283	7.44581	8.84832	9.16969	10.9617	12.6901	12.4064
V2	in	wM	recorded data	19.9096	17.9754	17.0748	15.1672	16.7233	18.754	19.1705	19.6741	20.8127	21.7311	21.7556	22.4456	34.037	59.6669	66.2454	64.2756	55.4963	47.0722	40.1167	36.0006	33.3313	36.1473	37.6875	39.2306	36.2349	36.5103	37.8184	39.4349	37.6282	35.6519	33.526	33.3274	35.1248	36.2459	38.6856	39.031	36.4695	33.4433	32.7096	31.2688	30.8916	28.7088	26.2978	26.9414	31.0197	30.1589
V2	in	wM	recorded data	3.85817	5.24894	5.6907	9.34538	8.84234	7.46267	7.63071	7.17084	6.25907	6.11281	7.03018	7.63049	11.8753	19.6228	21.8249	20.4113	16.5699	12.784	12.381	10.5294	8.23886	7.69387	7.36773	7.00174	7.63664	6.75333	6.78001	6.02101	7.48164	6.5205	6.35099	5.08048	4.0494	4.866	5.83368	5.09861	5.41708	5.45569	5.19932	4.65927	5.705	5.84395	4.33126	4.6892	4.66236	4.38019
V2	in	wM	recorded data	4.53115	3.77908	4.77333	4.8738	3.96098	3.67208	3.56491	2.68948	2.84766	3.42401	3.35922	3.78601	6.81198	13.2928	13.1101	11.0578	10.1103	8.51551	7.46675	5.96292	5.16023	5.36147	5.73894	4.57252	4.34606	4.31508	4.4031	5.39265	6.23741	5.90825	5.12118	4.4367	4.00483	4.69125	4.50652	3.64047	2.85891	2.92418	2.87692	2.5673	2.87704	2.90155	3.48536	3.67933	3.74536	3.74064
V2	in	wM	recorded data	3.61293	3.40362	3.78168	5.31907	5.42437	6.42677	5.11732	5.28335	4.42539	3.12567	2.1169	2.68384	5.51022	12.1319	18.0245	18.9331	15.9689	13.2175	11.0555	8.97374	8.84577	10.0556	9.43534	10.1461	11.0838	11.8337	9.32786	7.22504	6.66027	9.07697	9.03581	8.57736	9.19853	8.64952	8.4105	7.36484	6.80226	6.51068	5.50802	6.7811	6.59402	6.25711	7.1052	8.5129	8.15178	7.2447
V2	in	wM	recorded data	10.6834	12.1182	11.742	11.4404	10.8777	8.67436	8.64776	10.8212	12.5618	12.5199	11.4314	9.19346	12.5182	30.228	37.357	37.9923	31.8064	25.9466	23.5463	21.9982	22.506	20.2956	23.0194	22.4728	21.9408	22.2967	23.326	27.205	29.2445	30.5895	28.5374	28.1915	26.427	24.4871	23.0934	22.2785	20.9973	20.9629	18.7787	19.9005	21.5521	20.2477	19.6295	20.091	20.6964	20.9141
V2	in	wM	recorded data	27.1518	25.7278	26.2239	26.0602	27.3803	26.1373	28.6905	28.6973	29.8381	30.1015	28.6505	27.2782	29.8975	61.1464	96.1105	105.299	95.7151	82.3256	78.7214	71.4382	67.5948	71.405	72.7017	70.3559	71.3364	67.7239	63.9918	59.1789	66.1806	72.513	72.3541	76.888	78.7541	74.0741	67.9635	64.4519	60.0581	58.6443	56.1621	53.1938	51.0322	46.7472	46.4633	43.4719	48.532	49.3165
V2	in	wM	recorded data	11.7236	13.2167	13.1999	15.1045	12.0644	11.1978	10.5012	12.3697	13.8306	14.0943	13.2241	14.4838	24.6663	51.7026	80.1458	113.542	111.628	96.7143	79.8912	72.5033	76.8621	80.7208	81.667	76.7608	74.8233	69.7259	69.124	74.9074	76.7821	72.7795	69.2527	66.0162	69.0953	65.4427	60.7278	60.528	54.9431	47.4862	40.4028	35.3287	37.8482	48.0379	54.6174	58.7899	56.0626	64.0537
V2	in	wM	recorded data	9.13951	8.96855	7.4205	6.39089	6.10607	6.1284	6.96129	7.68423	8.87828	9.75898	12.0754	11.0588	13.6501	16.7054	19.7507	15.0022	11.5382	7.37249	8.55872	8.74137	9.22814	10.551	9.81774	8.91996	8.91251	9.10371	9.70263	9.1125	9.53126	8.19036	8.40102	8.0833	9.62519	11.7365	10.8461	8.53074	8.31293	7.88081	8.76879	8.18612	6.79777	7.40355	6.07479	7.37895	7.28922	6.68722
V2	in	wM	recorded data	25.8836	29.4468	28.5726	25.8063	23.2809	23.0146	25.2027	28.3742	30.3963	30.4167	32.0475	30.2003	41.1764	77.8561	98.4602	115.751	106.803	98.9431	88.4547	87.8202	95.6559	96.4021	95.1658	89.4947	87.1638	85.579	88.8346	93.4795	90.2715	88.8963	86.9099	89.5607	86.3104	82.3345	72.4142	64.9012	61.284	56.0019	48.3653	44.7534	45.2138	45.9332	47.3183	44.7169	45.6771	49.4107
V2	in	wM	recorded data	5.0779	8.31058	6.57572	7.66328	6.23095	5.96457	4.87645	7.24298	6.31586	5.86675	6.17924	5.5286	9.5799	17.5254	19.2229	16.2735	15.0611	12.7015	12.5381	11.0846	9.90993	9.11246	9.02867	7.36165	6.65505	6.29891	6.91421	7.54963	8.71775	10.6604	10.0018	10.8085	11.1795	11.4277	10.1291	9.27015	8.0126	7.49707	7.29793	6.19829	7.05642	6.93212	7.44319	7.86184	7.7848	7.6233
V2	in	wM	recorded data	35.4386	33.8685	32.7242	31.0572	30.5378	29.3242	30.5648	30.4488	34.8225	39.6883	42.1621	40.7645	70.2343	109.243	106.298	93.4764	75.1617	67.9739	66.0212	70.0037	80.3766	84.4911	87.756	81.5216	82.8046	87.4732	90.0132	99.2007	106.543	103.1	100.142	92.0454	79.3329	69.4054	62.5117	54.8733	52.2594	48.2478	41.5487	37.4538	33.7072	37.5184	41.7069	41.6481	39.8807	42.354
V2	in	wM	recorded data	6.31521	6.11883	6.85652	5.35633	4.27629	3.18584	2.14966	4.33317	5.05857	5.00135	5.40097	5.00419	19.9563	31.0703	28.6874	23.0877	18.6881	15.065	14.5215	14.8197	14.2259	15.4067	14.3455	14.6687	14.3665	15.8851	17.9796	17.4381	15.7902	17.1735	19.0877	18.8797	19.6926	20.6735	19.3004	18.254	15.0087	13.8448	12.7339	11.4041	12.2424	13.596	13.6292	14.7948	14.6528	12.9185
V2	in	wM	recorded data	25.3542	24.6398	23.9177	21.3259	19.5658	19.5419	22.1071	24.1024	22.53	22.767	25.2897	25.4675	58.363	107.878	112.74	94.8417	75.8279	62.4686	53.1556	53.9542	57.3519	58.0204	57.4118	52.9104	56.5454	62.4163	66.8682	71.6806	79.4213	76.6661	73.4457	71.039	65.0884	60.5136	56.1625	51.5994	50.6964	42.6371	37.6556	33.9312	33.6989	33.313	35.9767	41.1687	41.7331	48.3013
V2	in	wM	recorded data	22.2591	20.9095	19.7082	16.0786	13.8973	13.0109	11.358	13.3667	13.2812	14.7077	17.996	19.2205	43.9268	57.8525	49.7842	39.2287	30.6206	24.5924	24.7422	24.4025	26.049	34.5756	34.9842	37.3638	39.2722	37.0075	39.6436	37.9869	39.0635	42.3192	41.8619	41.5673	41.5549	43.7675	46.8652	43.8526	39.8057	38.3752	37.6655	37.9042	33.2687	36.9598	37.4271	34.6168	31.1055	29.1473
V2	in	wM	recorded data	5.7803	5.77055	4.61498	3.1559	3.47498	4.44736	4.62251	5.98801	5.66904	6.22073	6.69783	5.62271	30.2523	59.2803	65.739	57.8685	43.5797	30.9494	28.4836	28.5767	32.8316	37.2058	36.2373	32.5891	37.1764	41.9753	44.9782	46.847	49.0957	49.9511	48.8667	45.8718	43.402	38.6174	34.9971	30.9549	29.6715	27.6113	25.1129	22.5599	20.1039	18.4959	20.121	21.5726	22.989	25.9987
V2	in	wM	recorded data	35.7929	33.7153	36.9995	34.1721	33.4253	31.98	30.9792	31.133	31.8544	29.6304	32.1736	32.5952	62.6316	67.5159	52.3471	44.2328	34.219	28.3784	24.7441	26.7147	37.5255	48.5964	52.3558	54.2119	53.9168	52.9512	53.973	53.6644	53.9914	58.1901	60.413	53.7999	51.974	58.523	70.0634	68.5208	60.4096	54.2724	47.2925	42.4295	38.2104	38.4324	38.48	43.2663	41.6845	40.1461
V2	in	wM	recorded data	8.20593	9.92738	7.65761	7.09094	5.47314	5.36451	5.23007	5.91096	4.73385	4.29219	4.76785	6.05711	21.0466	50.7753	73.6316	82.1144	68.3166	57.5857	51.5415	54.1463	59.163	65.0445	63.6812	56.8754	54.0185	53.9322	54.8001	59.62	63.2599	63.7797	59.4227	54.5925	49.702	50.8031	48.2334	45.2723	40.8121	36.7809	35.9499	32.2202	29.5922	31.8311	34.0655	33.6456	31.6402	33.3518
V2	in	wM	recorded data	38.1168	39.0301	36.5542	32.9237	31.1899	32.1799	31.7748	34.1692	32.6604	31.6503	36.5983	39.4534	83.6378	97.9395	83.5192	87.5815	81.301	75.7549	66.8717	58.6175	53.9607	60.6483	65.5088	63.133	61.8121	61.1235	63.8468	61.872	58.5718	58.6737	55.5398	49.0393	47.0169	55.0438	57.147	54.1066	48.712	51.5114	53.0663	53.5737	48.5073	46.3174	43.8378	44.8573	44.1349	48.0446
V2	in	wM	recorded data	8.93137	8.61391	8.23684	7.94085	9.21891	10.0629	10.233	11.2351	8.47368	8.72704	7.59778	9.21851	29.0165	68.0017	100.672	103.449	90.9598	79.0524	78.654	77.532	79.7118	75.8899	71.7192	63.9272	63.7217	68.6901	74.2356	76.7478	79.0706	78.2378	75.9981	65.1805	65.0228	61.9	60.1406	60.8273	57.5195	53.1302	46.5722	43.1128	42.1782	44.0528	46.3344	45.1453	49.966	53.5919
V2	in	wM	recorded data	9.84872	13.3075	16.6449	16.8901	15.2347	13.1918	11.3528	12.7289	12.9346	12.2417	13.9782	12.3939	62.8289	93.605	92.9021	99.0213	92.9909	85.9539	84.7851	76.25	70.1036	74.6931	68.0159	62.7575	58.5173	54.2221	53.3056	51.2491	55.7905	52.6872	51.7159	48.2604	48.4247	51.3916	47.384	42.1983	39.9104	43.2984	50.2282	51.5371	48.0056	48.188	47.8862	45.3921	46.7933	47.3516
V2	in	wM	recorded data	4.88991	4.79253	4.88043	4.20759	2.53482	3.68026	3.59341	3.7652	3.13966	2.90291	2.44886	4.27212	19.1598	33.0786	42.6811	42.5423	35.4078	30.2462	26.793	22.2729	20.5657	19.9083	19.8101	17.3907	15.6078	19.4325	20.764	21.7239	23.154	20.9577	20.5585	20.1701	20.0275	18.9367	19.7722	19.978	16.1636	15.1955	14.6253	14.1644	14.9713	15.741	18.432	18.4917	19.0962	18.0537
V2	in	wM	recorded data	1.98492	2.87213	3.59615	3.79777	3.06169	2.6822	3.19189	3.04866	3.20807	3.33469	2.71037	3.20538	52.2476	108.675	133.946	132.591	121.847	112.328	97.0716	83.9	71.4095	69.4176	66.816	63.5803	57.8698	55.9185	58.1893	54.0722	52.5772	53.9136	52.3666	56.5848	52.2373	51.3077	51.0197	52.2448	50.9552	51.3698	50.7723	49.5702	49.6497	49.2442	46.7979	46.8403	47.3008	51.4131
V2	in	wM	recorded data	15.7948	15.8908	13.0191	10.0678	8.73333	7.53314	7.20363	10.726	11.7714	11.0228	11.0334	11.8377	19.0597	26.376	29.0231	23.6215	18.3726	16.7741	17.4042	14.9625	13.0532	11.3176	10.6124	15.0357	14.1342	15.7935	14.6429	16.9713	20.6052	19.9169	16.757	13.8918	10.191	8.01462	6.86556	7.81161	9.63859	8.96336	9.03652	8.39813	8.59541	8.89722	9.87033	10.6581	8.3146	5.69494
V2	in	wM	recorded data	4.29746	3.62585	3.05259	3.03845	3.52096	3.62371	3.26083	3.24653	4.00644	4.35119	3.8116	3.93932	3.77199	3.64535	4.62632	4.44605	4.4826	5.20133	5.48399	7.04654	7.26398	8.95287	7.83125	7.97422	6.78519	7.21779	7.08994	7.6791	8.89432	9.87115	10.4857	8.65837	6.53318	4.24643	3.78378	4.24666	5.54985	6.25042	10.8735	12.9699	17.567	19.9394	18.6543	16.5461	14.4649	13.8287
V2	in	wM	recorded data	5.2978	7.06662	6.23607	4.89128	3.7436	3.72484	3.28512	4.02797	5.44102	4.79715	4.65149	5.26561	88.6295	92.5692	69.5113	64.6407	60.5911	49.4864	50.7047	48.3035	41.0326	37.3201	37.7755	43.2077	47.4007	51.0629	48.2391	41.7084	38.0812	44.4472	48.5926	56.6517	49.0136	37.0737	30.6949	31.2364	26.7694	22.2624	15.9545	17.4511	23.6815	26.3722	35.6962	31.9936	33.4227	32.7432
V2	in	wM	recorded data	2.64808	1.97143	3.0513	2.76809	2.00169	1.65046	1.48656	2.53065	2.06895	2.90232	2.58513	3.26177	30.267	70.0522	85.4937	78.9212	69.3363	59.1256	50.5814	42.9566	36.6795	33.8598	32.3842	29.6557	28.9983	27.828	25.9672	26.327	28.0695	30.3555	33.1069	30.3771	30.5871	29.6917	27.6357	25.2677	22.1257	20.224	18.5084	21.3803	20.7188	22.9069	21.9001	22.458	19.8151	20.3122
V2	in	wM	recorded data	10.5876	10.496	10.26	10.7795	10.1828	9.93011	9.78731	11.8731	12.3334	12.0248	10.83	11.9546	30.3153	42.4793	46.0441	45.3011	37.7148	36.924	38.4674	35.3998	35.2846	33.0227	30.8562	29.7291	33.115	36.7664	36.2404	34.1892	34.0545	32.5948	35.7758	37.7466	39.3503	42.018	42.5547	40.02	35.0825	36.4969	37.7126	34.8987	30.9909	29.333	29.8018	32.1721	32.4309	34.3122
V2	in	wM	recorded data	5.85097	8.59469	6.81942	6.21989	7.97484	7.60643	8.09895	8.12403	6.99828	5.64868	6.78369	8.08347	26.9501	59.6895	79.8965	73.8861	60.0868	48.1374	39.4008	36.1567	34.9477	33.9905	28.0293	24.6732	24.1958	25.7732	28.1157	30.569	25.414	23.1785	24.4739	26.7042	27.1551	28.8026	26.8049	24.7802	22.1926	17.8923	14.3115	15.5804	17.5206	18.8265	18.7865	20.52	18.4462	20.993
V2	in	wM	recorded data	17.2847	17.6985	16.9975	16.3174	16.8837	17.5499	18.7868	22.5779	23.1648	25.1107	25.0931	24.0256	45.8472	50.684	55.1889	53.8471	49.5485	46.3594	41.9795	38.16	35.0316	34.8608	33.9977	34.4565	34.6021	32.1786	33.5503	33.0298	31.4069	29.6242	28.3348	32.6037	32.4153	31.9044	32.2868	35.5829	34.9393	30.5755	29.472	25.0424	25.8883	27.0797	30.3168	31.1056	28.9969	27.8837
V2	in	wM	recorded data	15.3346	15.0053	11.3834	11.1067	12.8905	13.6587	15.4501	15.3221	14.8599	15.8339	16.435	20.7665	21.5755	43.2547	63.082	62.5605	52.115	38.384	31.2823	33.2514	35.465	30.508	30.0901	30.0133	29.6555	29.3906	27.3727	30.2841	28.9536	26.6612	25.4051	27.2582	27.8406	28.8076	28.6867	25.5347	21.3135	18.5105	16.5959	18.478	19.1425	18.0255	19.2757	16.9583	17.6435	16.8014
V2	in	wM	recorded data	8.95667	9.79293	11.3032	10.7	10.2085	9.78924	10.2757	9.74899	9.21524	8.79371	8.19019	8.47531	21.6892	31.1852	34.0578	31.6798	32.1666	30.5435	28.5939	24.252	22.2548	23.8394	26.1717	28.3753	27.9934	30.6872	26.6229	26.9132	26.6626	24.8551	24.7165	25.9533	26.0858	29.5795	27.1784	23.034	24.956	25.0261	23.5987	23.6004	21.6456	24.3205	27.0194	25.4566	22.0292	21.9612
V2	in	wM	recorded data	10.4416	10.3879	11.7905	11.0307	13.6804	13.9097	13.3362	11.2359	11.963	11.9585	14.4593	16.5916	26.5895	51.3095	65.5919	60.1871	46.2428	36.0445	28.7061	24.5808	24.3958	24.793	24.9133	21.3034	21.9568	20.6695	21.4271	21.5446	21.5565	20.7843	22.2384	22.5783	25.1855	23.4068	23.153	22.3857	24.0187	20.2704	16.3556	15.2122	12.9709	11.4102	12.9283	13.8897	14.2026	14.9048
V2	in	wM	recorded data	20.2787	20.1501	21.27	20.9235	20.4251	18.5378	18.7672	18.9809	19.5905	21.1289	20.9258	21.8724	30.5124	72.5917	93.5797	81.8786	69.0869	62.1112	63.7205	58.0301	52.1043	50.7913	45.2342	44.8055	42.539	44.0579	45.7946	47.4878	46.4275	45.4646	44.7066	42.5288	45.4335	49.1152	46.2633	42.5712	39.576	36.3608	36.4365	36.812	38.323	37.052	40.6021	42.8017	41.0184	42.0729
V2	in	wM	recorded data	14.0787	13.2022	16.6682	17.4828	19.776	18.9457	18.125	18.5326	18.7495	19.9979	22.4622	24.3871	50.9254	83.5067	97.9704	100.042	86.2098	69.6974	56.8008	45.6226	45.6364	45.5857	46.2631	43.4843	41.8758	48.7557	48.1677	45.4628	44.1738	43.5412	44.5204	47.3401	48.5596	44.1019	40.856	38.356	38.0846	32.3937	27.133	24.858	24.4299	28.9966	30.6537	28.0622	27.7082	27.7648
V2	in	wM	recorded data	16.3469	14.2851	13.4499	12.3091	13.3433	13.0738	11.6301	12.4582	13.8132	14.5992	15.7212	17.1902	25.7568	35.8753	39.6859	36.5446	34.0102	34.3786	31.1888	31.322	37.2541	40.1247	39.84	34.0741	34.2419	31.9343	28.8081	24.2492	24.7612	25.0933	26.2568	28.1891	28.2131	26.0551	22.9866	20.6618	20.7224	20.6285	17.4154	18.8262	19.8926	19.7131	20.3457	20.8397	19.7705	20.5136
V2	in	wM	recorded data	12.2941	12.9665	14.6361	12.7899	10.8339	10.7536	11.5033	13.0172	12.7704	14.3572	17.5062	18.2596	24.7243	51.5216	68.3345	69.3065	57.5311	44.7628	38.7261	32.9293	36.9737	35.9875	38.8486	38.3696	38.5535	43.3104	45.0399	46.0914	45.3941	46.6384	48.9415	49.7564	47.1457	42.7894	36.868	33.6527	29.9425	26.0872	22.7164	19.4722	20.2151	22.6473	25.1484	25.4199	22.9158	22.676
V2	in	wM	recorded data	11.2043	11.9232	8.9673	9.92715	9.45393	9.37004	10.3899	10.9529	12.7013	13.7442	11.823	13.0792	41.934	53.0502	51.4017	45.6065	42.0648	39.3632	39.1483	35.5622	31.4702	26.636	27.1805	27.6479	29.2689	30.5059	29.4649	34.3095	30.8734	29.5792	29.8322	30.4856	28.2764	25.0963	26.8686	30.2151	31.2503	28.2348	26.2383	24.6209	21.9829	24.3192	26.1694	28.5899	28.8192	26.3345
V2	in	wM	recorded data	16.7549	17.1613	17.009	16.1162	14.9623	14.8182	15.6517	16.482	15.9888	17.8456	20.2372	21.0028	33.648	74.4972	107.285	130.262	121.521	110.772	96.3949	85.4987	84.4723	83.2718	85.6082	82.0581	79.1533	80.6515	85.9092	90.1015	93.4824	99.3116	101.193	103.517	103.54	92.0537	82.9225	70.8095	64.5157	57.9682	50.9401	46.7705	49.1832	55.1785	57.7246	61.1854	64.4979	63.8904
V2	in	wM	recorded data	38.0108	36.5289	35.5438	34.9361	33.8808	35.9569	36.9256	38.1739	43.9775	46.3275	49.1403	49.4754	48.4694	57.7861	64.4219	64.111	67.8626	66.2235	67.8594	65.5332	61.851	53.2355	47.4728	51.9135	60.5184	58.6627	58.733	60.7	61.5781	61.3979	61.2974	54.0462	55.2146	61.4171	58.9083	55.8792	64.9661	61.5604	54.7622	57.3162	57.3699	58.9103	58.9751	60.7922	56.654	54.1267
V2	in	wM	recorded data	17.3678	13.6872	11.0386	11.5821	10.2205	9.40252	12.7516	14.1139	14.4389	16.0618	15.5759	23.8194	87.0981	73.427	61.0568	55.9564	50.155	44.1093	34.5555	32.4263	34.8092	34.0802	32.3376	36.7561	33.135	33.6071	31.8673	30.8187	30.9185	27.3324	29.5314	26.3842	28.0404	29.9121	28.9346	30.1524	25.2143	23.2042	24.0374	23.2452	27.5034	29.1502	25.5992	20.5351	20.1536	17.029
V2	in	wM	recorded data	12.9021	15.1651	17.0648	17.3092	15.775	13.0251	14.382	16.474	16.3415	15.7493	15.7347	15.8586	19.5257	31.2888	47.3633	44.4102	38.6813	34.2446	30.7606	25.4707	21.9007	20.0506	20.8921	19.5467	16.9838	18.0293	18.1983	17.6862	15.853	15.8679	15.2942	14.2641	13.7457	14.752	15.1502	18.523	18.182	16.3286	13.6178	12.2217	12.8668	13.8289	14.9151	14.3718	13.6338	14.2984
V2	in	wM	recorded data	6.53042	8.87515	8.67567	9.68608	8.2666	8.13278	10.1232	9.45951	8.84839	11.7865	11.3511	10.2088	20.8211	50.065	67.4931	66.4253	51.9176	41.7269	33.5148	29.6984	29.7775	27.5894	26.0163	28.3987	27.6867	28.3398	27.9181	27.4616	25.8589	26.1302	27.9337	32.4317	31.6129	33.8014	33.718	33.3654	37.4239	39.8067	38.0697	38.1216	36.7399	36.3152	35.8813	37.8376	33.9508	34.0031
V2	in	wM	recorded data	1.64238	1.92793	2.56726	2.78958	1.90706	1.68078	1.31076	0.767828	0.679521	1.02162	1.68219	2.84145	24.6457	72.1848	79.8872	71.2071	58.2899	49.6925	45.137	41.16	40.5488	35.755	34.2467	38.4812	37.3363	35.0261	33.5171	28.5196	27.1052	28.0479	28.0972	29.9359	27.622	26.5121	26.1706	25.5661	31.1888	34.6634	35.5004	34.6835	32.3629	27.9544	28.6882	28.9481	27.7066	29.3238
V2	in	wM	recorded data	4.08944	4.41547	4.45799	4.68544	3.92543	3.8615	3.92627	3.40384	2.61828	2.95253	4.36208	4.01141	38.9348	115.378	146.102	148.825	136.554	124.873	110.952	102.36	93.8507	89.1113	89.81	86.4851	88.3318	82.164	80.3463	80.6589	77.7812	78.1261	71.2421	69.9827	65.3044	66.5069	67.1483	66.1255	65.9332	66.2038	63.9941	68.063	68.184	62.3343	58.1755	58.0341	58.6963	61.7561
V2	in	wM	recorded data	5.05384	5.17286	5.17421	5.12407	4.76079	3.5043	3.41321	3.8861	4.07388	4.15236	5.09734	6.22475	43.5214	112.328	146.274	154.284	144.066	134.356	121.119	109.231	99.2776	91.2569	92.0674	90.4362	89.1394	82.0819	83.7007	78.1908	73.141	74.8603	73.0747	74.6458	66.6696	68.2588	67.4983	61.6213	60.5558	62.8296	62.4971	65.3663	66.1306	61.2695	64.6465	65.8846	61.6411	60.9693
V2	in	wM	recorded data	2.09818	1.81008	1.8577	2.89976	4.14545	4.11098	2.85055	2.31041	2.0725	1.72701	1.16903	1.0474	19.12	68.0921	88.8567	86.9014	70.2596	55.4659	46.7207	44.3364	39.3034	35.2242	35.8744	34.8225	33.0356	34.0782	30.5623	29.3038	26.5008	22.2063	21.1958	20.8473	19.6554	21.5409	22.0969	20.7414	20.2899	21.9851	23.3486	23.0246	22.0587	22.1395	21.7919	21.8589	20.6926	21.8798
V2	in	wM	recorded data	3.5949	3.97809	4.43299	4.07347	3.65802	4.29382	4.32235	3.94368	3.88077	4.83516	5.71981	5.38829	19.146	64.9036	83.9279	85.3796	80.7658	69.0588	64.5211	55.4277	54.4464	55.0164	58.2549	61.2821	58.2197	56.0474	52.0064	48.7103	45.7049	44.7533	44.2519	42.8318	41.6583	41.5037	40.6887	38.4738	36.0106	34.8865	34.446	34.6925	34.695	36.5501	36.258	35.68	30.0423	31.2189
V2	in	wM	recorded data	0.807838	1.77719	3.06747	3.42548	3.13539	2.42499	3.11379	2.92877	3.00542	2.73908	3.44805	3.80443	17.012	58.0438	73.5746	65.4962	53.3609	44.1224	38.4704	34.025	32.3015	29.4929	28.0698	29.5331	31.8277	31.1232	29.9889	27.3748	25.0258	25.713	26.226	25.0817	25.4913	22.1872	20.2359	21.918	23.5985	25.5293	23.9487	22.098	24.4706	21.2987	19.1593	19.8734	19.4541	18.7878
V2	in	wM	recorded data	1.55198	1.90745	2.0026	1.75133	1.80884	1.57369	2.00917	1.48198	1.90083	3.28773	3.20243	2.54753	8.24195	27.6599	32.4604	28.8904	22.8414	17.6858	15.5949	13.7643	13.3166	13.2852	11.4601	11.4391	12.0419	15.5326	15.0198	12.9556	10.3848	7.58275	8.56026	9.41123	8.83902	8.09449	8.72492	7.55912	7.74993	9.01533	10.1638	12.2188	13.4317	10.9141	8.07453	7.53627	6.77533	7.95075
V2	in	wM	recorded data	1.67892	2.07925	1.80574	1.5163	1.6048	1.74708	1.24382	1.40042	1.61126	1.16984	1.3679	2.55191	5.17594	10.7661	12.3186	10.6777	8.02988	5.62539	4.44519	5.25089	5.94124	6.44164	5.73188	5.60569	5.28768	4.76682	4.05132	3.83737	3.79631	4.15291	3.84118	3.49936	3.54513	4.61657	4.30818	5.7467	5.73271	5.49827	3.95221	3.90179	3.83258	4.50972	5.42	5.14623	5.02078	5.86367
V2	in	wM	recorded data	2.03175	4.33412	5.33257	5.15169	4.68964	3.32007	2.86732	4.01166	4.85112	5.41058	5.67401	4.49187	6.87994	9.82257	12.0821	9.93986	8.11844	5.51964	4.35358	3.25084	3.54784	3.70891	3.20321	2.37106	2.9798	3.37558	3.35582	4.80631	3.84142	3.0678	2.47343	3.41044	3.13013	3.37724	3.56861	3.08256	2.61294	2.9066	2.95705	3.3001	4.8337	3.90172	4.38545	4.25198	4.11541	3.68732
V2	in	wM	recorded data	4.37042	5.80503	5.78292	6.28502	5.05725	6.70126	5.94841	5.87822	5.84289	5.06752	6.00041	7.75872	9.58146	12.0364	11.38	9.8914	8.58113	9.34717	9.96082	8.43408	6.50428	5.02245	6.54463	6.66212	6.55948	4.73087	4.32034	6.69457	6.57747	7.26947	5.74612	4.29151	5.26068	6.85782	8.57693	6.9495	7.09922	8.23625	6.94195	6.80175	7.61577	7.63544	6.33856	8.71667	9.03998	8.21024
V2	in	wM	recorded data	10.7136	11.495	11.0489	8.40485	12.0951	13.4627	16.201	16.5386	16.6756	15.8251	13.8768	13.907	28.318	44.7231	52.7071	44.8712	38.8896	38.3427	36.3994	34.3491	29.9734	24.489	26.5239	32.2801	34.0889	30.5133	28.2475	26.4173	25.0945	23.1701	23.7431	24.2214	25.0369	28.4075	28.0053	27.8301	29.5606	24.7705	22.6925	22.3771	21.9319	23.319	22.9718	24.0117	23.7266	20.5132
V2	in	wM	recorded data	2.83355	2.74969	2.64789	3.73135	3.49917	4.71503	4.57157	5.04628	4.63474	5.79992	6.87949	6.46407	14.627	24.6418	25.7206	24.4849	20.6555	19.5664	20.6715	19.246	17.8123	16.2885	17.6526	19.6213	21.1883	19.7268	18.0481	16.3498	16.8612	16.9101	15.3414	14.6837	11.9621	10.9688	10.5984	10.1767	11.9035	13.4895	14.5973	14.0065	15.199	17.117	17.0687	14.6321	13.9752	14.2371
V2	in	wM	recorded data	3.58839	3.09734	4.31266	4.2891	6.478	6.73733	6.595	6.30754	6.07823	5.5545	5.95729	6.40227	21.9366	33.1409	33.9318	30.5981	20.9571	20.4003	18.725	19.4489	18.3231	18.387	18.5688	16.8056	17.1937	20.6332	18.9008	19.1547	16.6565	13.332	14.4479	14.5329	19.3815	20.3556	18.7291	14.0691	13.409	16.1715	15.4186	16.6497	19.6515	17.3408	17.1511	13.6051	12.2634	14.1334
V2	in	wM	recorded data	2.10353	1.97114	3.60758	5.10826	4.15127	3.74281	2.66686	3.86987	4.75525	4.17675	5.02794	4.22771	26.5911	39.2392	42.9915	34.8309	27.1476	23.0652	24.2648	20.0082	21.363	24.6834	23.6136	24.8108	23.8301	23.6389	19.2335	21.4045	18.5023	15.0272	15.8888	15.3907	15.4064	13.8295	12.0031	12.6872	12.0972	11.5479	10.3084	10.518	9.36023	11.1658	12.528	15.8766	15.6885	16.4642
V2	in	wM	recorded data	2.62573	3.10475	6.0039	8.07377	8.55977	6.86431	5.98522	6.31634	6.88814	8.57466	12.7168	15.6373	55.3624	126.439	165.412	145.352	117.404	99.9109	84.7423	72.2992	70.4455	71.3824	88.2128	91.9872	88.6407	85.6711	84.3189	76.8429	68.7118	65.1826	73.8768	68.5938	66.9075	65.7041	69.6589	64.7483	58.5509	57.2225	51.0674	52.2141	49.1001	48.0107	49.8928	59.8503	63.5691	63.02
V2	in	wM	recorded data	2.46533	3.07788	4.49992	4.06545	3.78986	2.7418	1.9035	2.97416	4.11759	6.57622	7.27598	9.39219	27.7942	56.0396	73.7056	64.9982	52.7246	47.1119	41.6188	33.3935	30.8001	31.6443	36.8507	36.5542	32.4454	32.5486	31.8205	31.4524	31.6304	28.2335	30.0248	29.3822	29.8894	25.9441	26.3752	25.4193	21.9493	21.3908	20.3239	19.2692	18.5461	21.2897	23.8923	26.1499	26.7101	26.6754
V2	in	wM	recorded data	2.62297	2.63376	2.06092	1.59538	1.67462	1.84521	4.00287	5.07	5.62155	7.80024	8.37982	7.31492	22.1444	42.9805	64.4987	65.051	51.4777	46.4104	43.8182	37.8215	34.7976	37.0731	35.4987	34.6582	29.962	28.0408	28.8363	30.9193	28.693	26.6742	23.9245	28.4042	30.1634	29.0733	28.2996	24.906	21.7641	21.65	17.8578	15.8946	12.7701	13.3257	16.0575	23.2999	25.5455	26.9019
V2	in	wM	recorded data	0.53524	0.208984	0.815014	1.01855	1.10964	1.11362	0.688154	1.51505	1.52273	1.41042	0.861387	2.39142	12.6399	28.2462	42.5515	39.9075	33.0645	23.6482	18.1294	14.6196	17.3359	18.902	21.504	21.2832	18.5466	16.4587	15.1462	12.9244	10.5048	9.97307	11.2211	14.1321	15.2814	14.8925	14.1853	14.3928	12.363	10.5894	9.74614	9.81926	8.92642	8.94331	10.277	11.9011	10.3035	9.72545
V2	in	wM	recorded data	4.55998	3.8094	3.41709	2.86147	3.25499	2.90994	2.55976	2.28048	2.51112	3.18563	4.15365	4.07033	14.9762	49.3299	78.1864	80.3283	67.6984	58.7832	53.5246	50.3072	45.9904	44.4145	46.6269	47.4402	48.2132	48.185	48.7725	45.2947	41.7398	43.963	45.5508	44.7637	45.2076	47.6012	46.1334	44.0217	40.6544	37.3542	33.5714	32.9655	32.0275	30.2814	29.6752	30.6539	32.5137	35.2107
V2	in	wM	recorded data	1.5336	1.89036	2.13708	1.46785	1.21633	1.90076	1.39478	0.843351	0.794291	0.874557	0.594742	1.52651	8.37443	20.2689	23.938	22.7295	17.9826	13.5285	11.0463	7.5322	6.65327	6.95724	6.71175	8.05433	7.22761	6.67187	7.45727	6.69644	5.135	5.03232	4.84466	4.40101	5.22863	4.42572	4.00198	3.71613	3.97933	3.09513	3.4754	4.73452	4.23802	4.35585	3.66618	4.27281	5.33681	5.80415
V2	in	wM	recorded data	1.24862	1.22262	1.20366	0.795522	0.838022	0.948258	0.661398	0.3845	0.178726	0.861072	0.717572	0.879006	2.59973	10.8917	12.3179	10.8496	8.03073	6.17638	5.21454	5.26445	4.32538	5.11358	5.13626	4.67034	4.60681	3.82679	2.78366	2.4043	2.68226	2.65291	3.38655	4.40609	3.58283	3.44124	4.20076	3.75798	2.85508	2.87635	3.47498	3.26526	2.96403	2.28695	2.15924	1.38886	1.16521	0.700458
V2	in	wM	recorded data	10.2885	9.32198	11.9774	13.2069	13.5391	12.4563	12.0388	11.2091	11.3003	11.8685	13.3911	14.2856	42.0702	90.9817	109.02	99.5926	79.4591	65.4838	61.8604	57.3714	49.5498	47.9989	41.0626	39.9558	39.5312	37.6575	42.0911	37.6266	39.3216	41.6804	44.0491	41.3404	41.3695	40.7249	42.7159	41.243	42.6094	39.2788	37.8716	35.4628	34.1084	32.3983	30.8994	29.904	30.6998	33.958
V2	in	wM	recorded data	3.00732	2.78111	2.4455	1.84058	2.72768	3.30468	2.68972	1.98998	2.10747	2.38047	2.31634	2.52395	33.6528	80.7364	97.6088	90.5798	78.2048	67.4366	57.8197	50.0128	42.5208	37.9588	37.1661	37.5483	38.1806	41.2898	40.8543	35.5749	35.815	32.3241	30.878	28.8282	28.0657	27.4856	31.5217	29.5223	27.0913	26.3647	25.6152	29.2503	32.6034	29.2684	30.1999	29.409	31.467	30.7341
V2	in	wM	recorded data	2.6718	1.77211	1.27218	0.65962	1.26614	0.935707	0.889557	0.863934	1.53154	1.46634	1.62768	1.73725	56.7424	107.924	122.64	118.261	104.149	90.8125	83.4735	73.121	72.8649	67.6239	62.4331	61.9893	59.0401	59.117	60.3342	58.8121	59.2591	53.8221	51.0301	48.8358	42.6818	45.4234	49.9631	47.8063	45.2598	45.0501	42.1565	44.8495	44.0165	43.9499	40.8762	39.5324	39.5671	43.0152
V2	in	wM	recorded data	4.66822	3.17158	2.96487	2.45059	3.12534	3.47227	3.99912	3.03356	2.7349	2.61415	2.95989	5.29765	75.2053	148.119	181.315	196.631	192.881	184.165	177.654	168.58	167.297	169.668	164.985	153.766	139.774	137.62	146.144	142.418	142.573	140.691	135.92	140.125	134.404	129.54	135.966	130.761	126.708	128.242	126.543	123.104	118.531	114.777	115.5	119.338	128.738	132.942
V2	in	wM	recorded data	3.68924	3.86458	4.94263	4.18052	3.31603	5.62681	5.8645	4.73897	3.22395	5.72469	5.96115	7.15952	37.9584	71.9089	89.2001	88.4999	80.7403	69.5414	60.8841	57.7441	62.7027	64.6277	62.1505	59.2277	55.3097	51.9147	48.785	48.1078	44.87	45.2484	44.4582	45.1862	44.2569	42.3306	41.7401	40.9499	40.4586	36.8567	36.4387	35.3809	35.3879	35.5745	33.7629	37.1094	37.7026	41.7416
V2	in	wM	recorded data	3.1363	3.04238	2.38881	1.76513	2.67895	2.31221	1.8632	1.79502	1.83299	2.24607	1.93841	2.91456	14.1279	36.1915	47.0191	48.7902	43.2661	36.364	34.1032	29.4152	29.0142	30.8368	27.0226	23.6582	21.5297	21.1176	24.0041	25.6787	24.6283	24.5645	24.2643	24.7848	21.3235	20.8384	19.6416	19.208	17.3792	17.2038	17.037	17.6924	18.6177	19.9837	18.3212	20.9007	19.3966	18.0765
V2	in	wM	recorded data	2.10626	2.14917	2.44418	3.02612	3.49505	3.79407	3.94348	4.6689	4.2761	3.80228	4.41134	5.3914	9.51378	24.2591	34.5011	35.7795	29.9848	23.8376	20.8935	18.1595	14.8985	16.2235	14.6937	15.9292	16.1668	14.8924	16.664	15.1021	13.4941	10.9217	11.9977	9.8386	9.8763	9.17476	11.9919	12.2633	11.7116	9.33269	8.66578	9.5417	7.91673	8.66898	9.20482	9.96783	9.51579	8.93775
V2	in	wM	recorded data	5.56132	6.48303	6.51807	6.3708	7.19285	8.61385	8.74757	8.57241	7.64481	8.53142	8.83586	9.33807	12.996	29.7636	34.5901	35.0918	29.0793	23.8666	22.1572	19.9696	19.2268	18.3104	18.9979	16.4629	16.8006	17.8138	16.8031	17.0391	17.6726	19.5821	18.5022	17.1639	18.0596	19.1672	17.0845	15.9854	15.956	15.9315	16.3153	15.2953	13.9818	13.6496	14.6393	16.6457	15.9188	13.8544
V2	in	wM	recorded data	0.938034	1.14383	0.714064	0.665394	0.685088	1.06458	1.39816	1.29037	1.44479	1.25251	1.0672	1.59777	5.1036	19.7681	30.7408	27.372	19.3446	12.6456	9.87235	9.16718	8.30066	8.01255	8.20243	9.43473	9.83988	9.63441	9.64251	9.6717	8.72435	8.55367	8.8914	9.94145	10.1498	10.7861	9.58479	9.0815	9.81715	8.96574	8.11535	7.4544	7.39284	8.17839	7.57425	6.89257	7.67767	6.195
V2	in	wM	recorded data	0.729479	0.592451	1.28879	1.96124	2.10376	2.72586	1.88469	1.70408	0.996726	1.78772	1.95472	1.33189	3.02737	9.28251	12.889	9.90555	7.94564	5.57262	4.08516	3.32269	3.65163	3.45591	3.2468	3.38092	4.88019	5.86343	6.4635	5.73289	4.27259	4.09514	5.58013	5.34151	4.87052	3.38945	4.51466	4.47814	4.66673	5.08863	4.09197	4.13661	3.66504	3.29582	2.0557	2.03725	1.91895	3.88583
V2	in	wM	recorded data	2.99984	2.96655	2.27228	1.69622	1.31408	2.11239	1.91217	3.27544	2.79097	2.47547	2.2088	2.72858	4.5925	7.8262	7.98475	6.79821	4.54851	2.79805	3.74606	3.67893	3.85787	4.27406	4.26377	4.52042	4.3962	4.57403	4.41436	3.58278	2.20152	2.46776	2.65587	2.18678	2.03946	2.29778	1.9176	1.55011	1.26647	1.43549	2.98901	3.0089	2.07635	1.49142	0.811038	1.71656	1.99822	2.777
V2	in	wM	recorded data	17.7403	18.8079	15.6029	14.4744	13.6917	14.0537	14.8806	16.1511	20.4747	20.0289	20.0475	18.3738	34.7763	47.7424	49.0799	46.4266	41.0198	38.1002	40.4869	42.1313	45.4329	45.0822	43.769	45.9081	47.7774	49.7777	49.8626	51.3077	47.883	50.1728	48.7194	46.6402	45.5287	46.197	46.4915	47.6187	47.5484	46.0518	52.3667	52.6816	48.5896	47.9293	46.5054	44.7557	45.3362	47.3818
V2	in	wM	recorded data	15.5372	15.6013	14.0013	13.2232	13.7281	14.3887	13.3885	14.7991	15.8606	17.2435	16.6634	17.3821	33.4187	51.8092	55.4058	49.5562	39.0926	30.9386	27.3641	28.6602	31.0581	29.3153	28.7074	26.7769	28.3918	29.2904	30.5056	28.2323	30.5686	29.5851	26.9406	26.7829	26.8402	27.393	25.1054	23.8593	23.4383	23.1155	22.3512	21.4216	21.3439	25.1698	24.3017	22.8693	20.5981	22.2906
V2	in	wM	recorded data	1.2429	1.34392	1.0781	0.823868	0.94821	2.04148	1.77069	1.33141	0.923391	0.66264	0.847515	1.99678	11.2795	26.9419	27.1103	20.3384	15.9348	11.5478	13.6317	16.4389	16.2153	13.209	10.6972	9.66227	11.2549	13.5699	17.1934	14.9481	12.8217	11.1516	9.30342	8.11191	8.97684	9.084	10.0063	11.3335	13.2553	13.4545	11.3861	9.73359	10.4932	11.2818	12.5499	11.6077	10.1889	9.96373
V2	in	wM	recorded data	2.83825	2.94414	2.94033	3.54428	2.86313	2.46301	2.1915	1.14364	1.21242	1.46126	1.10644	1.04935	32.067	57.0141	58.3315	48.763	35.0983	28.7824	26.1539	30.2051	29.8021	24.4143	17.5546	18.9261	23.2175	27.1552	27.2341	26.0008	21.9441	20.5021	19.1146	17.4501	18.1046	22.0707	23.376	25.9462	26.8144	22.4847	20.2644	17.1837	16.9681	16.8205	16.2201	14.7621	14.7944	12.3324
V2	in	wM	recorded data	0.957485	0.99277	1.11074	1.53464	0.963636	0.678608	0.811271	1.32189	1.76801	2.05871	1.28156	0.219352	54.1012	95.7419	109.134	93.3998	78.0972	70.1168	76.7849	81.1608	78.554	68.7016	58.3276	61.5752	68.7206	70.6683	67.421	60.9266	53.2693	46.0966	43.6058	44.2463	48.3108	56.4162	60.2847	72.8039	69.8469	62.1762	59.9094	50.5975	44.2518	42.7934	46.6752	47.3053	45.9124	40.8689
V2	in	wM	recorded data	5.35373	5.79398	4.13126	4.6667	4.48836	4.65558	6.33943	5.32741	7.82622	9.1912	7.56904	8.54135	44.3219	77.3898	87.1584	79.0476	69.6908	64.9962	62.7974	64.9547	71.0362	69.5613	62.7241	61.4986	58.9813	59.5965	58.1305	49.3979	46.8075	42.7194	40.3626	41.8631	44.6285	50.2758	53.1269	60.0016	53.0067	45.2372	44.7885	39.1441	34.7246	31.4062	33.7409	36.9413	37.3219	37.8084
V2	in	wM	recorded data	1.58363	1.66129	1.45228	0.96383	0.871705	2.1139	2.94639	3.77605	4.59179	6.0478	4.39776	3.57964	35.0235	78.0846	87.0634	76.4855	60.7642	50.9252	53.2215	50.1632	50.441	50.8685	45.7309	45.444	45.428	49.4362	43.4741	38.0584	35.6011	32.9133	29.7473	29.0139	31.7339	35.6614	38.0358	44.1731	41.5882	37.2456	37.2441	33.2804	32.2409	28.58	29.3695	29.2218	29.7356	29.511
V2	in	wM	recorded data	2.30818	2.01267	1.9165	1.59539	1.33196	1.45953	1.63435	1.47185	1.59421	2.02445	2.39572	2.64367	17.5208	49.3325	60.3947	53.3628	40.392	31.0689	25.0091	21.4887	24.3601	23.3691	22.3711	20.8049	25.4771	27.8189	25.1714	21.505	20.7589	18.1806	16.8895	17.3993	16.9495	18.0596	18.1327	16.7856	13.9986	13.302	12.9487	11.999	10.3039	9.57286	8.95837	9.86858	10.1832	11.5481
V2	in	wM	recorded data	2.04666	1.48949	1.16694	2.25328	2.36893	2.59452	2.70558	2.75901	2.17344	2.56765	2.3971	1.91048	11.6228	28.2724	40.0948	42.173	35.8108	33.0305	27.5155	24.5509	26.3957	28.1414	23.9393	18.2231	20.2159	25.7168	26.8759	23.0626	21.2654	18.4855	15.1103	13.6226	14.8374	14.4851	16.1615	14.504	13.0786	14.177	14.88	15.4001	14.7343	12.7626	12.3627	11.7849	9.61376	9.03527
V2	in	wM	recorded data	4.75384	4.48383	3.91329	3.44402	2.5244	3.98031	5.44739	5.30303	3.90822	4.14968	3.09865	3.46203	7.3149	18.6874	25.2708	29.811	24.3533	19.4005	16.7901	16.0681	16.7823	15.1495	14.7617	13.7254	15.1171	12.8656	12.5257	13.131	14.166	13.7646	11.6408	10.6843	10.2559	10.7848	11.3678	13.0133	12.4772	12.6109	11.8104	10.8233	10.7113	10.5181	9.49335	8.31384	8.36503	10.5185
V2	in	wM	recorded data	4.82808	4.33861	3.33689	3.8097	3.50654	3.51585	3.84421	3.21998	3.84411	4.17688	4.08949	4.84496	14.4126	25.8108	30.1906	26.6135	20.2489	17.3116	13.4233	13.033	14.9786	14.1313	13.3279	14.7649	13.7652	13.3318	13.9405	13.0661	12.5414	10.3354	7.59857	8.37147	9.02409	10.5286	11.3575	15.4465	15.1543	13.5508	11.3467	9.73023	10.9685	9.69743	7.18125	6.92734	7.80987	11.2498
V2	in	wM	recorded data	11.3096	7.9858	6.97794	7.19926	8.38018	7.90413	8.15138	8.97353	7.86656	8.27379	9.08223	9.486	19.5205	37.7706	46.2914	47.0251	38.1181	30.4543	22.6846	17.1412	13.6574	14.0051	13.8624	14.3992	15.1023	12.8524	12.8734	14.4762	16.3298	19.8417	21.2691	17.517	15.9438	13.3083	10.9063	10.5608	9.53344	9.71372	8.81134	8.00555	8.36195	9.16807	8.32243	8.02297	8.76609	9.5356
V2	in	wM	recorded data	3.67318	3.63738	4.65077	5.22908	6.77206	7.36069	7.28172	6.72507	6.53837	5.87628	6.59474	5.50086	11.8191	39.9661	58.2477	63.94	56.5065	46.2589	37.6738	27.3237	22.6837	20.1259	20.0093	16.1784	18.0582	16.3304	14.0874	16.2642	18.0335	18.741	17.0785	15.963	14.6585	15.361	14.1093	16.9334	18.0398	18.9035	16.851	16.9834	16.8195	15.5731	14.785	11.8394	12.8215	13.9364
V2	out	wM	recorded data	10.1847	10.0755	10.5146	10.3393	10.7722	9.50092	7.98988	8.49435	7.63537	7.85949	9.79302	10.8362	15.0186	19.0654	15.6407	11.3838	9.9756	10.7129	11.8919	12.815	12.6615	11.6443	12.3713	14.1995	13.7935	12.0874	11.8431	11.9629	11.2516	11.9113	10.619	11.0445	10.6222	10.5721	10.2501	10.318	9.77698	9.63813	9.26792	8.34367	9.56014	10.4821	11.1349	11.1473	10.0032	9.95478
V2	out	wM	recorded data	10.5118	13.3039	13.4839	12.8378	10.4404	9.1082	8.07124	9.50387	14.5918	13.6298	10.8129	11.7982	25.6924	59.6194	92.9766	97.0471	85.1403	69.3634	57.4954	51.4959	47.136	41.7949	38.9365	42.986	44.3496	43.3291	42.5405	40.9502	34.2394	31.6017	26.5621	20.6606	18.0594	18.6189	17.8838	21.1536	24.693	29.9036	36.0042	32.4336	32.8901	31.6646	26.862	24.1735	30.5115	33.5535
V2	out	wM	recorded data	5.0842	4.64056	5.82258	6.69508	6.95833	6.95351	6.51976	4.83894	3.7678	4.77517	6.27279	6.81451	21.3565	24.1782	21.5356	15.9227	11.9907	8.84072	8.08949	5.46366	5.36668	5.04969	5.56484	5.40624	4.51976	3.72585	3.85258	3.49589	3.85989	3.5623	2.59547	2.42796	2.4632	3.2355	2.93359	2.84391	4.08087	5.53969	4.33316	4.25241	4.63249	4.42236	3.85956	4.01474	4.25783	3.50674
V2	out	wM	recorded data	10.4317	12.968	11.4485	12.8755	13.921	11.1154	11.0161	10.6851	12.5507	12.3077	14.0375	14.838	26.7385	66.8077	94.5199	99.2758	83.9872	66.0886	52.2871	44.1102	37.2566	31.5099	31.4013	32.1898	34.112	32.3207	31.2857	28.9441	23.9164	19.9492	16.7769	17.5407	17.6413	17.6995	17.958	16.8378	17.7757	19.7751	24.3849	27.074	23.6139	21.4824	17.1463	15.2614	17.1056	19.2498
V2	out	wM	recorded data	3.05969	2.79135	3.00325	3.60561	2.80112	2.62058	2.2344	1.97976	2.16195	4.01644	4.31999	4.58376	17.7475	24.731	25.6872	19.9793	14.4307	11.6347	9.90375	9.44827	7.13281	4.52329	5.89031	5.373	5.80287	6.15686	5.41515	6.98556	6.51649	4.56201	3.81898	3.52068	3.18774	2.97958	2.50711	3.12274	4.41244	6.12028	5.07433	5.74454	6.10141	5.07852	3.76034	3.07057	3.40711	2.92521
V2	out	wM	recorded data	2.61094	2.68636	3.15564	3.20835	2.82182	2.44653	2.84096	2.95157	3.33216	2.96224	2.56161	3.23745	10.4774	31.5085	50.4141	49.6228	43.1719	33.4237	27.9603	23.7756	19.8748	17.9736	15.1256	12.0893	10.9505	11.8919	11.4322	12.8533	12.4501	11.8749	9.07459	8.03862	7.97826	7.93995	7.61899	6.98685	8.10653	6.61161	8.07842	8.57712	9.17817	10.1967	8.6642	6.13018	4.7745	5.0869
V2	out	wM	recorded data	5.58824	6.33198	7.20924	7.83701	7.23133	7.52378	7.20577	6.59895	6.10237	6.10834	7.21685	6.91039	17.24	34.1988	44.4625	43.4571	32.9816	25.4732	19.9946	18.1408	15.1793	15.9823	16.8626	15.3302	12.761	11.3472	10.9686	10.7166	11.2564	12.4168	11.0557	10.275	9.42578	6.93908	6.90975	6.35848	5.3495	6.83257	7.9876	9.13515	6.25792	6.06161	5.68922	4.60385	4.36832	4.99255
V2	out	wM	recorded data	1.07617	1.23727	2.11888	2.8737	2.71869	1.74283	1.52558	2.18095	2.86207	2.6996	2.05943	3.77538	20.157	51.0611	74.0956	76.0253	64.8488	53.9788	43.0841	37.8911	35.7359	33.1883	29.141	27.9582	29.6605	31.5939	30.7348	28.8384	28.1793	28.6679	26.3938	20.0634	19.7224	17.3685	17.6814	18.3254	20.2086	18.4533	18.4992	17.085	16.9501	16.7488	17.3155	17.8421	16.5787	16.9643
V2	out	wM	recorded data	8.77503	7.31627	7.19168	7.52224	7.28668	6.72103	5.57508	5.31702	6.64505	8.24338	8.11928	9.28057	25.625	60.5104	71.7327	59.9371	44.6606	31.9394	26.4752	25.123	24.0091	23.0224	20.2926	16.745	13.8229	14.6229	13.3965	11.6452	10.8601	16.737	16.6024	13.2094	10.1885	7.81615	5.52668	6.70126	8.51995	8.05878	7.55775	5.7594	3.65799	3.15185	3.15792	3.35637	5.49725	6.01084
V2	out	wM	recorded data	2.98887	3.7808	3.01907	3.48297	2.67686	2.60027	2.97354	3.03037	2.36347	2.39373	2.85408	4.94207	39.1138	83.2822	115.272	117.539	102.14	83.3018	65.3253	52.6043	46.1385	41.3827	40.7014	44.3117	46.7529	47.9307	46.3312	43.6053	39.5087	40.092	35.2477	29.4443	28.9938	31.8033	31.7363	32.7851	36.0904	35.2569	35.2395	33.2105	34.4423	32.6481	28.9916	27.29	25.536	26.7822
V2	out	wM	recorded data	12.8801	11.1537	10.2409	10.6224	10.5781	12.1735	12.5648	12.9454	11.8257	13.3726	14.9278	16.7654	36.3557	68.6237	86.4354	76.4921	62.5426	46.3807	38.8616	33.0034	34.7468	36.4843	33.9342	33.4479	27.7738	25.973	23.1291	21.8681	22.9534	29.7971	29.4511	23.3052	18.1733	13.4739	11.3027	11.1217	11.4896	12.2274	11.7849	11.8742	9.37922	6.86996	6.72335	7.82298	10.588	10.1898
V2	out	wM	recorded data	2.62758	1.82175	1.64136	1.57894	0.958378	2.07094	3.1532	3.29291	2.51027	3.03763	3.9757	5.10338	45.8446	111.011	143.438	142.089	119.268	92.0372	73.9692	64.0164	60.0277	55.2648	51.2451	53.4301	60.4952	62.9395	60.0923	57.0345	50.1702	45.5631	42.5412	35.441	33.8259	38.2857	38.9115	42.996	44.5038	42.4769	41.2498	39.141	41.2541	38.3391	32.528	29.7205	31.0263	36.6091
V2	out	wM	recorded data	13.9268	14.3058	13.0403	12.1666	13.8619	17.5593	22.5433	20.6188	17.5148	19.4417	20.2218	21.788	31.7235	58.142	75.1074	69.5777	56.3553	44.9022	38.1194	32.7567	31.6383	33.0542	38.2597	37.6631	30.8685	29.2576	30.08	32.1892	34.2937	39.8908	39.7505	31.3724	24.6833	19.3082	16.9236	12.8213	11.7401	12.5129	10.6178	13.082	13.5346	10.3344	10.2482	12.3195	16.3415	14.6313
V2	out	wM	recorded data	2.01847	1.59411	2.20452	3.14661	2.58886	1.89909	1.32589	1.31192	1.77631	1.88249	1.55642	2.85658	36.7977	88.1633	116.11	115.203	93.9952	68.2292	50.955	41.6454	39.3557	36.9332	35.3323	37.5233	41.432	42.6156	42.5134	39.359	33.6296	32.1232	30.3364	27.0396	25.4453	28.5598	29.7895	30.4084	31.4888	30.3027	27.4453	26.0674	22.4678	18.7264	19.3684	19.4349	18.9174	24.2502
V2	out	wM	recorded data	11.9758	10.9767	9.12842	10.0841	11.6053	10.9113	12.9003	13.6932	15.416	17.0341	16.8048	19.8492	26.4354	51.3986	62.317	58.4326	49.4344	41.0772	32.5422	28.7387	26.1948	25.6252	24.9865	21.283	20.4034	19.9637	22.2231	24.9814	23.4005	25.9672	25.7424	27.1919	20.861	16.9902	14.6009	10.2749	7.71601	6.91957	6.17941	7.75447	6.95631	6.64841	6.09389	8.64916	12.3422	12.8968
V2	out	wM	recorded data	0.938405	1.25507	0.885518	0.506194	0.542718	0.66337	0.460286	0.252485	0.41834	0.28794	0.811744	1.61038	18.9296	43.8702	57.2849	52.3614	36.4843	24.168	15.0637	11.8128	11.061	10.2448	12.9324	12.4435	12.546	13.556	13.4796	14.5712	13.8529	12.6995	11.109	8.96376	7.09105	5.89201	6.56301	9.73914	10.1694	9.60939	9.83025	9.13986	8.56754	7.84366	7.00146	6.42049	7.39304	9.69701
V2	out	wM	recorded data	9.07318	9.81744	11.517	11.6087	13.9702	13.316	14.3122	15.5117	15.4674	15.1829	16.1829	18.7584	20.5734	29.5212	38.265	40.7581	39.6576	35.8451	30.702	27.3363	25.4749	24.9996	21.099	19.076	17.62	16.5703	18.2826	17.3891	16.0035	15.4805	15.629	15.2965	12.7038	12.0724	11.0015	9.00684	7.12395	7.47238	6.56969	6.46418	5.48551	5.00434	4.10193	4.74825	7.78274	12.0327
V2	out	wM	recorded data	7.96324	7.418	6.97879	7.37362	7.83298	7.20837	8.50776	8.42462	8.49768	7.1947	8.65441	9.19384	12.1185	24.3301	29.9852	28.1317	21.5612	15.8368	11.8755	9.48351	7.31825	6.934	6.69067	4.98278	6.12677	9.0624	10.8975	14.5573	13.0257	11.6188	9.16805	10.6457	10.5207	9.29613	6.46782	3.85492	3.42724	3.99751	4.688	4.85722	5.80153	5.58574	5.23731	6.88431	8.09026	9.55431
V2	out	wM	recorded data	0.791968	0.609792	0.87697	0.828855	0.738286	0.977007	0.876499	0.428742	0.691551	1.00519	0.938679	0.807218	16.723	55.3574	70.0241	65.881	49.6549	33.9308	24.944	19.8274	18.212	20.8938	22.6084	23.9752	20.4285	20.8976	20.5837	18.4984	16.0184	15.8092	14.2024	12.6419	11.8307	11.1268	10.4014	10.89	11.1326	13.264	13.4258	12.8538	9.91283	7.095	6.48036	6.92644	10.1801	12.9668
V2	out	wM	recorded data	10.3608	8.6039	11.1108	13.3403	18.2404	18.4134	16.6063	19.9704	18.3895	20.1682	20.1765	19.2927	20.4101	40.5356	55.8638	59.0008	50.0687	42.178	35.5715	31.5111	33.0635	33.0817	29.6559	27.7678	27.6343	28.7317	31.1364	29.4144	25.1049	28.0177	28.5073	26.7472	23.9159	18.372	15.7494	13.2569	12.1064	12.934	15.2396	15.1897	12.3884	13.0507	12.186	14.7745	21.0825	21.3072
V2	out	wM	recorded data	0.796813	0.849933	0.561678	0.295538	0.104054	0.328815	0.246028	0.141281	0.372773	0.27231	0.152024	1.03126	10.3456	27.5921	34.2784	30.1156	21.7183	15.1557	10.9693	8.94201	8.45854	8.82509	7.28905	6.17691	5.42127	6.35047	8.347	8.00531	7.61256	7.53716	7.90481	6.65336	6.46468	7.13659	5.87656	4.98281	4.35745	4.35926	4.85575	5.96341	6.83877	5.42565	4.94551	6.36458	6.1626	5.44368
V2	out	wM	recorded data	4.70618	4.60483	4.22827	4.24886	5.31419	4.96361	5.44782	6.19653	6.4723	5.91551	5.65901	6.17222	9.99133	25.7271	39.9	38.9945	32.5667	24.0509	19.917	16.3153	16.5614	14.8836	12.8091	10.5267	8.94687	8.38886	7.95951	7.72263	6.61198	6.98554	8.17046	8.23079	6.74002	5.66252	4.646	4.36823	4.35173	5.40213	5.67593	7.36447	6.44968	5.34393	4.11236	2.95556	4.18701	4.22358
V2	out	wM	recorded data	15.7095	15.1585	15.4796	14.1288	13.2401	13.0063	13.3619	11.4636	11.3662	11.8951	14.1324	16.0151	28.3713	52.5698	61.8894	60.0127	53.7839	47.3407	43.8334	38.0397	35.4379	34.9053	31.8474	32.2752	30.8522	33.2689	34.6355	34.489	36.2706	34.8512	32.9943	31.8535	28.9513	29.6587	27.5529	26.3586	24.953	26.6305	27.1087	26.9791	26.3225	25.088	24.4632	23.8485	26.7465	24.8531
V2	out	wM	recorded data	2.42025	2.51082	2.54247	4.17743	4.30403	4.79253	4.44904	5.70178	5.21948	4.2769	3.12462	4.27016	7.17917	22.7081	30.9087	29.7312	22.1398	15.6065	11.4355	8.77375	6.11722	5.66936	4.80299	4.87514	4.42156	4.68919	4.99254	6.21939	5.26349	5.17493	4.53574	5.03828	3.96697	3.29032	4.14759	4.43069	3.58547	4.03959	3.25073	3.85263	4.8195	4.29471	3.63205	2.75077	2.45132	2.39333
V2	out	wM	recorded data	2.88938	2.55985	2.21925	2.95531	3.68956	2.59313	2.10407	2.14571	1.36121	1.34973	1.12739	2.28131	5.95923	18.1759	22.3604	19.8113	15.1717	11.0512	7.87031	6.41346	6.15529	4.98939	3.04225	3.13633	3.61151	4.45376	6.06962	5.00692	3.74733	3.72083	3.00861	2.80155	3.05123	2.9999	1.94377	2.30636	3.13528	3.54597	4.06453	5.04647	4.17046	4.19606	4.64352	3.7864	3.61376	2.58957
V2	out	wM	recorded data	4.5507	3.56919	3.41967	4.15659	4.89607	5.41839	4.3846	4.32483	3.45107	2.76207	3.29021	3.58613	8.37258	22.0013	28.9204	29.4635	24.7065	20.458	15.077	12.4029	9.53025	8.02601	6.93698	8.62858	9.36917	9.44203	8.92585	7.76399	7.17274	5.25907	6.67752	7.62991	7.33747	9.10765	8.03304	8.45247	7.94132	6.49451	6.93579	7.27037	6.25568	6.25714	5.0811	5.09485	4.65793	5.95949
V2	out	wM	recorded data	8.14848	8.22996	9.18258	8.61759	7.33166	5.6042	4.98919	5.15409	6.80569	7.25844	7.99966	8.47276	13.9887	43.3097	56.4313	57.0759	46.4997	34.8563	26.7773	24.0844	23.6473	23.3855	19.5854	18.8325	18.8189	19.4953	19.1362	18.9843	16.2394	17.1551	15.1694	15.0573	15.228	14.18	12.8998	13.8951	15.0406	14.9845	15.9632	15.4505	16.1625	13.2363	12.1982	12.0804	11.345	13.3831
V2	out	wM	recorded data	14.2292	16.8256	18.8618	21.0125	18.146	15.1254	14.1565	14.0484	18.2173	19.6381	20.4559	23.3072	34.1326	77.255	118.546	131.868	120.983	106.347	92.2885	80.3345	76.998	69.8154	64.4944	62.3293	60.6256	64.6702	67.5931	65.2305	57.1585	55.1821	52.7369	47.171	40.42	38.0781	36.8102	44.3128	48.2313	54.6474	55.8943	52.7467	46.8618	42.8885	41.9418	41.8215	43.9836	47.5218
V2	out	wM	recorded data	14.0467	13.3149	11.3091	12.6606	12.0989	12.8275	15.8953	16.3367	16.1659	15.4957	12.7612	12.9506	18.4874	37.7916	64.3731	93.0539	97.5684	89.8276	77.926	75.4293	81.1835	87.6483	86.3551	75.8024	68.4858	61.6208	58.3204	56.9454	56.2603	52.4554	47.0627	42.95	43.9824	47.2406	52.2695	50.8706	44.7649	40.4372	37.014	40.2715	44.2136	43.1738	45.3739	44.0104	41.4665	43.703
V2	out	wM	recorded data	9.18542	8.38518	9.59681	8.60388	8.63571	9.30267	10.2142	9.82645	9.55478	8.51256	7.95333	6.85006	10.3469	13.9146	16.2433	13.9553	10.7948	10.2092	10.9731	11.6666	11.8691	11.5655	12.0358	10.3479	9.88315	10.0077	8.94487	8.27838	8.38572	7.56803	8.22104	7.83303	6.87841	6.60575	6.27551	7.17029	7.48929	7.88735	6.7803	7.87729	7.40386	6.60113	6.17484	6.49931	6.64257	7.00563
V2	out	wM	recorded data	21.8952	21.4318	23.805	23.538	25.0877	27.1941	28.2529	30.3836	29.8074	32.395	30.9154	31.3715	38.3748	65.8947	79.5137	95.2847	100.679	96.4912	90.2484	92.9527	93.0138	93.0426	87.3599	81.202	74.3546	73.2302	68.602	65.3024	59.3545	56.4941	52.1831	49.9783	49.1312	51.1119	55.5005	58.7686	57.505	56.1244	51.4665	47.4701	43.5062	44.9886	46.0885	51.8267	46.0139	44.3946
V2	out	wM	recorded data	5.82524	5.51697	6.93157	7.60056	6.07706	6.17011	5.94078	6.90483	6.71789	5.56514	5.87288	5.55288	10.1476	20.4448	22.8041	22.5773	17.6112	12.4199	9.65867	8.15701	8.09765	7.04507	7.47546	6.66366	6.73301	6.09554	6.64292	7.2291	7.14652	9.09087	9.43899	8.07134	7.24161	6.19003	6.58878	6.36172	5.58568	4.63444	5.28388	6.06772	6.16218	4.97506	4.66938	4.34027	4.45453	5.70168
V2	out	wM	recorded data	16.3733	16.5491	19.4533	19.0656	21.169	24.5245	25.8141	26.8259	26.768	27.5771	23.1709	22.1255	44.0534	76.2648	78.8244	73.1174	66.1101	62.5433	62.1532	73.3195	75.1841	80.2663	76.6906	71.8084	70.9345	66.4186	67.4548	61.336	56.7321	49.874	48.4385	42.6563	45.6915	45.8268	46.5138	47.1321	43.4745	40.3892	38.2987	37.7209	35.3286	34.1836	34.1067	34.9013	33.2337	34.0306
V2	out	wM	recorded data	3.78472	3.76277	3.11813	4.39317	4.27661	5.07968	6.27345	6.10988	5.4595	5.11944	4.1392	3.66021	16.9122	33.0537	31.5416	24.7473	15.9667	10.794	9.14668	9.55422	10.8869	11.444	11.6033	10.4921	11.3592	12.5983	13.8841	15.287	14.8735	15.0148	13.806	12.486	11.5362	11.5305	10.4077	8.37767	7.02467	5.70016	5.68777	7.31266	7.44405	8.07102	10.1135	9.64858	9.14372	10.2827
V2	out	wM	recorded data	18.3202	16.7268	17.468	18.1296	18.1007	19.7974	21.2491	19.8191	18.7646	18.8063	18.3269	16.8913	31.8708	69.3723	81.6215	81.8403	72.1158	62.6015	58.2765	56.5285	56.1477	57.8586	53.971	48.3405	47.7126	47.8251	47.0183	51.11	49.3739	47.7304	44.7261	40.0349	38.9812	38.2059	41.1594	43.6513	45.0488	42.1598	40.0514	35.9478	33.7152	33.1056	35.3084	33.117	34.5695	35.5247
V2	out	wM	recorded data	13.6654	13.1485	14.2531	14.4299	15.4824	16.5964	17.9355	16.9773	17.7428	18.7843	16.683	15.4207	39.9719	63.8768	57.6146	43.5261	30.8769	21.5702	17.7184	17.2617	21.8532	23.8928	26.6818	29.3056	30.5208	30.2338	34.5188	33.9899	36.8947	35.5226	33.8574	31.6902	31.2406	29.9712	27.7016	25.0813	24.0303	22.5918	25.416	26.0156	26.1104	26.9876	25.0132	22.0683	23.5547	26.56
V2	out	wM	recorded data	4.76959	3.73836	3.33272	3.95638	4.63792	5.42522	5.1392	4.43974	4.64935	5.52268	5.49511	5.30173	19.3796	45.6115	57.4519	51.4891	38.3984	30.984	29.5861	28.8623	29.7919	31.9752	29.1052	24.2504	23.8459	21.0101	24.2769	23.0209	23.067	23.3939	22.9303	20.5931	17.7901	18.1526	19.382	21.8919	20.8647	22.6618	19.7033	18.4956	15.9644	17.0815	16.9503	15.6825	14.7458	14.68
V2	out	wM	recorded data	30.2077	29.9973	31.5416	31.9391	32.5792	30.5844	28.7091	26.8204	30.745	32.4699	29.8899	29.2078	65.9314	76.5288	60.1799	45.5037	32.4973	24.18	21.1068	23.1604	31.1918	36.0432	38.4274	40.5855	39.713	40.1723	43.3693	44.8326	43.9491	41.0974	40.8196	44.9496	43.6915	41.0437	36.2193	33.3175	30.4423	29.4705	29.7479	31.6206	31.6083	32.0419	35.005	34.3286	32.6766	33.8644
V2	out	wM	recorded data	3.58915	4.6151	5.39412	7.5425	7.07195	6.51058	5.44782	5.73605	4.60552	5.77483	5.344	4.01441	13.6371	36.9557	57.3106	68.2607	61.7388	49.8986	43.8278	44.4108	42.9412	40.937	41.6178	36.6623	37.9704	38.3005	42.1414	39.7218	40.0943	36.0294	32.8411	29.3673	25.4593	23.2974	24.1137	25.9007	29.582	30.7958	27.6042	27.6274	26.0095	25.6207	26.6347	25.7544	24.8159	24.8808
V2	out	wM	recorded data	30.8985	30.5536	30.5963	30.1784	31.4626	29.7454	28.8427	28.7879	30.6301	29.6168	28.6593	30.0209	83.2874	104.758	93.6536	87.2791	73.4225	67.4436	61.9514	59.9482	62.3481	64.4174	63.9162	60.8083	56.927	55.473	61.5393	60.5949	56.0461	53.675	49.7395	48.9029	43.5585	40.2061	38.4556	37.4842	34.3836	34.5544	34.9656	36.2852	35.9885	34.0951	31.5908	32.4462	30.7797	30.1105
V2	out	wM	recorded data	8.81164	7.98355	8.28297	9.82464	10.1293	9.03248	8.16735	7.86673	7.8315	8.44115	10.6017	10.5054	19.7271	43.1424	68.72	78.6466	72.2279	61.9517	58.9529	61.4882	58.9546	55.4825	51.4811	48.1423	50.1688	52.4534	49.1198	50.7436	48.8048	46.5112	42.5878	40.9434	38.9569	39.8607	37.7891	38.3133	40.3958	40.6372	40.1869	38.8054	36.3053	36.2921	34.0863	30.6534	31.4882	32.104
V2	out	wM	recorded data	12.1632	11.1081	10.964	9.29225	8.98575	9.83713	9.64957	8.7968	10.4445	10.9696	10.6765	10.4922	64.8662	100.508	107.229	104.363	94.8129	86.7511	81.9724	75.5411	65.4298	59.3466	59.1936	57.941	52.2459	52.6961	58.9417	61.7519	59.5821	56.7491	55.8472	52.5317	47.7812	43.0825	42.0714	39.8128	37.3989	37.5243	40.5617	42.2629	44.8239	43.341	41.5171	38.7104	33.6976	30.4195
V2	out	wM	recorded data	3.45446	3.01956	3.26855	3.0335	3.33657	3.62725	4.65032	4.13827	5.11319	4.11506	5.26665	5.8651	21.6384	29.1815	37.9446	37.5243	33.9483	26.2444	22.9418	21.0673	20.7063	20.2438	18.297	14.1965	13.3672	13.4446	15.7788	14.59	12.272	11.0958	11.8999	12.9638	11.9249	11.0036	10.8449	10.1302	11.4793	11.9745	12.207	12.2463	9.78043	10.0303	10.956	11.6	11.4455	12.1947
V2	out	wM	recorded data	3.92669	3.49553	4.24603	4.46234	3.73857	3.00734	3.82766	3.64741	3.93159	4.95933	5.82437	5.59412	50.7969	104.446	135.942	136.198	117.822	107.793	104.016	88.0831	75.3928	65.7685	58.8999	54.8816	52.2952	51.9883	55.5378	56.0687	56.4415	52.9429	51.9365	51.948	51.8072	51.4444	49.7609	46.9738	46.1889	47.4154	50.1357	46.6703	43.3031	39.6888	44.0641	44.9801	41.9511	41.7633
V2	out	wM	recorded data	9.15243	10.2319	10.2848	9.67562	9.60559	10.7166	9.86596	9.74191	11.8576	12.1853	11.0468	9.04164	14.7407	22.914	26.2908	23.4501	20.1613	15.4973	11.9689	10.1302	10.1391	11.9539	11.9758	11.3588	11.5047	9.59178	8.74859	8.59361	8.70165	8.86858	8.71001	6.3607	5.93175	5.96662	6.21132	9.13204	10.8255	10.1757	8.34001	8.09513	8.27822	7.7994	7.06332	7.5427	7.30946	7.60731
V2	out	wM	recorded data	2.15929	2.52182	2.25468	1.69436	1.7728	1.41688	0.85204	1.21715	1.37805	2.57062	2.48868	3.00455	5.03027	4.85393	4.86983	6.14968	5.94788	6.11497	7.02869	8.89752	11.7488	12.5367	11.8233	12.8054	10.8136	9.2351	8.40191	6.69552	8.12715	11.5945	13.1267	12.1707	11.6551	11.5785	11.9823	12.9294	11.7912	10.0532	8.66352	6.73101	6.18373	6.63321	6.93558	7.94528	6.8442	6.4867
V2	out	wM	recorded data	8.13037	7.69062	6.77373	6.04936	6.40024	6.62434	6.24648	6.38231	6.54718	5.6187	6.38464	9.09458	79.6972	78.3331	61.2904	49.6583	41.7197	37.1721	40.0592	44.3876	42.5859	40.9846	34.4717	37.56	40.4751	42.3134	39.6832	38.9871	41.4527	39.659	36.3259	33.254	31.4863	33.3798	33.8759	31.5984	37.4555	36.7683	36.9343	34.9677	34.0479	37.9494	41.6745	38.0953	40.0013	44.5044
V2	out	wM	recorded data	2.24937	2.317	1.94653	1.90796	2.73645	2.14223	2.82414	3.20828	3.46588	4.40588	3.81558	3.66327	27.0688	69.3795	93.7984	92.1058	78.3698	68.8348	62.448	49.779	41.9837	38.514	35.2322	30.8392	27.2831	24.9917	26.7845	27.8256	27.9665	28.57	24.9568	24.3832	22.0556	20.0385	19.4945	19.723	19.0299	21.0894	22.7049	21.1232	20.6781	19.1156	19.8263	20.2262	19.1691	19.7301
V2	out	wM	recorded data	9.19005	8.52426	9.1319	7.81006	10.0856	9.86647	9.35818	9.8862	11.2669	11.631	11.9602	13.7087	30.0405	43.609	47.2741	45.8747	39.8089	36.8978	36.1874	35.059	36.7315	36.4657	37.582	33.9305	33.7644	32.3122	33.712	33.8409	31.3356	26.5685	25.7639	26.0252	23.7073	27.5385	30.4363	30.0338	30.8472	27.133	24.6073	27.606	28.1853	29.9403	28.1939	28.1777	28.4153	29.0189
V2	out	wM	recorded data	6.23903	6.92746	6.58335	8.01555	8.76925	8.40871	8.96196	7.852	9.78468	9.50144	8.70552	8.21071	25.4706	54.0746	73.407	71.2794	57.7365	51.8376	45.7634	39.6945	35.0567	29.7206	26.6112	23.9	23.332	24.5023	26.2595	27.0519	24.929	22.8146	18.3295	17.8523	18.5951	18.7477	18.7318	19.1395	18.1374	19.6382	20.8361	19.2681	17.5903	16.0348	14.2535	16.0305	16.3426	17.4674
V2	out	wM	recorded data	14.636	16.3735	16.3653	15.7903	16.5269	15.1218	13.5411	13.1544	17.4755	15.7861	16.5188	16.0971	36.5047	47.5685	52.2116	48.8762	41.094	36.4233	35.1052	33.2782	32.6486	32.3466	33.8583	29.6044	26.9361	27.6469	29.5339	29.6064	33.5633	32.574	32.6706	34.3334	29.9242	26.5889	25.6546	24.0318	25.1288	25.8171	26.8166	27.7856	28.6819	24.1346	27.2211	27.1749	26.6181	26.4782
V2	out	wM	recorded data	9.33392	10.626	11.2207	11.7796	11.2733	11.7908	12.0474	12.4959	11.1977	11.5775	11.5741	11.5908	18.0565	42.3722	63.2562	70.6477	63.2685	50.141	40.0578	33.5992	32.8296	32.3362	29.762	29.6384	29.4006	31.5225	30.2017	27.0288	24.6009	22.2881	20.0522	18.5966	16.9623	15.5992	16.617	17.2733	16.657	15.6481	16.1642	17.1177	14.969	12.3209	10.56	13.1085	15.2786	16.5476
V2	out	wM	recorded data	6.23527	6.63873	6.66952	7.6802	8.54232	8.05361	7.15092	6.39216	8.62144	8.35245	8.84146	7.82374	22.7857	32.9218	36.6544	33.2671	26.9543	22.773	19.9931	18.6043	18.3096	21.8511	22.6206	20.5187	18.8493	18.7938	20.5509	19.243	18.8228	16.3995	16.8501	14.4653	14.0295	15.0846	16.214	17.3089	17.4616	18.6797	18.0769	18.4192	17.9569	15.9139	13.9084	14.6743	14.1908	14.8205
V2	out	wM	recorded data	7.98571	8.07165	9.52488	9.46186	9.15347	9.0705	9.33496	9.88641	9.52191	9.88992	10.2494	9.71928	14.0311	37.0677	57.4993	62.1369	56.2446	41.9264	32.8403	27.6357	24.3371	24.0453	22.2861	21.3777	21.6612	21.5946	22.0795	21.6748	21.2217	18.4452	17.1765	14.1349	12.9075	12.3996	12.5751	12.8555	12.5308	12.4323	12.3916	13.4716	12.0127	10.5367	11.5789	12.575	13.635	14.0459
V2	out	wM	recorded data	19.4819	21.8175	22.8148	26.6696	30.5727	31.1702	30.2932	27.3259	25.9645	24.8385	25.864	23.2341	32.0995	72.1395	90.7176	81.3385	62.6779	49.9991	48.5552	46.6879	45.7181	45.8092	46.2862	42.6892	41.0444	39.6303	41.053	40.7404	38.9022	36.9495	32.0571	29.8113	29.5926	28.414	30.4689	30.8122	31.3396	30.2824	31.6619	30.6264	29.8226	27.8496	28.4684	27.7865	29.0749	28.6438
V2	out	wM	recorded data	16.8932	15.6121	16.8221	18.0993	20.1895	19.3104	19.7074	18.756	16.8522	17.2148	16.5641	17.3797	38.691	78.1498	102.241	102.502	88.2831	68.2525	53.3402	45.5233	44.6574	46.0982	43.613	44.2572	46.9983	44.6097	43.6302	42.1798	40.6835	34.845	32.1533	28.9552	28.5491	27.2238	25.9664	23.1677	24.21	26.2056	25.7842	24.9721	24.46	26.3509	24.9488	26.0981	26.1495	27.1661
V2	out	wM	recorded data	13.3639	14.8714	16.2248	15.8216	14.6118	13.8029	14.1594	14.9676	15.6522	17.4261	16.9308	20.7455	26.5369	31.8456	33.9772	32.9995	25.5861	22.7016	26.1391	23.6416	24.736	22.5885	22.7875	22.7794	23.9185	22.4714	21.2691	21.7198	21.6225	21.5267	21.6854	21.0185	20.6903	20.7743	24.1797	23.9527	24.7699	22.8963	22.486	23.516	22.1823	20.0282	18.0148	16.9452	17.0303	17.3784
V2	out	wM	recorded data	10.8748	10.7761	12.3883	12.3851	11.8315	12.0764	14.02	15.1951	16.4288	15.5667	14.2715	12.6935	18.0726	37.2077	57.8339	64.8385	56.1021	45.0551	37.2774	33.9135	37.7941	40.1778	34.3442	33.3239	34.6264	34.2056	33.1407	32.3789	32.1736	30.6018	27.6516	27.4758	27.6457	25.5579	23.934	26.3229	24.2464	21.2865	19.3946	18.08	16.9026	19.4044	22.9137	25.3638	26.4831	27.9228
V2	out	wM	recorded data	14.3077	11.7681	13.7193	12.6934	12.4254	12.7642	12.602	13.52	12.4434	11.3282	10.4924	14.5957	39.2133	47.3104	46.4424	45.8251	40.8067	38.2175	35.5902	34.1893	31.9347	32.1462	32.7476	27.9618	28.7172	26.9173	24.9421	23.7264	22.5026	21.7416	25.392	25.5275	25.0575	21.1478	22.6381	25.2404	25.6252	24.3085	22.9002	22.6922	23.6879	23.3209	24.7047	24.8343	26.8937	24.0313
V2	out	wM	recorded data	14.515	13.1947	14.7921	15.9479	18.1376	19.2181	21.6036	22.3444	21.4715	19.1079	17.4284	17.7779	29.5878	66.4683	99.6251	119.393	120.936	105.129	86.042	76.3676	77.6034	84.0933	81.2185	76.1295	76.5331	71.2613	69.0716	70.1252	68.4249	66.5955	56.7764	53.6175	50.5018	48.8353	57.187	56.8106	55.8806	54.3553	48.0692	45.9189	43.8471	44.3204	45.4678	46.6934	50.4807	51.9254
V2	out	wM	recorded data	41.8834	41.0608	41.4614	42.9658	42.1128	40.0114	39.2911	40.4191	40.0653	40.656	37.3609	39.5017	41.6683	56.8992	66.5892	77.7669	80.5061	80.5511	72.385	73.0298	66.1908	69.4775	71.8201	64.4642	61.9212	67.2576	63.6745	64.6389	64.3138	71.0843	73.621	74.6692	70.4299	66.4243	65.2431	61.1456	59.0113	60.0039	59.8018	58.7465	58.2769	56.6818	59.4918	58.4861	55.0293	55.2174
V2	out	wM	recorded data	21.0447	20.5705	19.085	20.3073	18.1776	19.9309	18.5322	18.4545	21.7664	22.6167	20.1034	28.6118	85.3539	73.9783	57.1698	42.3247	31.8215	31.3003	32.8024	29.4807	28.7003	26.9492	26.5776	26.3621	25.2065	24.223	23.5578	24.5409	25.8528	28.2086	30.2592	31.8561	27.6637	27.1077	25.6607	25.2981	23.3628	24.7186	25.7062	24.5688	23.5578	22.5297	21.0685	26.779	27.2442	25.3914
V2	out	wM	recorded data	14.3687	15.6631	14.1604	14.1029	14.9356	16.1069	17.009	15.0898	13.865	13.0894	13.442	13.9598	19.2774	28.0424	39.3863	39.8711	36.1156	28.3027	21.8411	20.2815	17.6537	17.9718	18.3365	17.9652	17.5411	15.7892	15.0393	12.9686	11.7081	8.53174	8.14643	7.70504	10.3468	10.9899	11.0971	14.4187	14.5108	16.8436	15.9056	14.6766	14.7121	12.9223	12.4682	13.4211	12.6628	13.9595
V2	out	wM	recorded data	7.21874	8.26417	6.44157	7.36249	8.08563	7.29676	9.22881	10.6561	10.5893	10.1852	9.39734	9.5078	19.9489	49.5011	68.5121	66.2636	56.5218	45.3678	38.835	37.1718	34.1874	35.1937	34.4353	36.4846	36.6015	33.9241	28.6226	28.2687	26.5836	27.9217	28.6426	36.0948	36.5	35.1828	33.8718	36.4835	39.1685	41.5266	37.6833	34.7943	33.5064	34.1936	39.3965	35.8283	35.1943	31.0938
V2	out	wM	recorded data	0.98076	1.24874	1.54811	2.14348	2.95118	2.84008	3.27173	4.3349	4.16251	3.46144	2.10928	2.80688	20.8803	74.2749	90.5415	83.0664	67.4834	53.8471	48.8072	47.0759	45.1483	43.8391	41.1579	38.378	35.0624	34.4989	31.2068	31.0032	30.6705	30.9203	30.1368	32.1948	27.4611	25.4414	25.745	26.9957	26.7602	28.0135	27.9955	23.9573	24.5331	25.7441	25.5607	23.0381	22.1223	21.7709
V2	out	wM	recorded data	4.91732	3.38608	3.96539	3.38893	3.20179	3.43761	4.04951	7.01342	6.00554	8.76675	7.36075	6.424	48.1059	123.333	155.275	154.743	136.481	117.707	111.006	105.141	100.922	99.0133	98.8083	92.1128	87.7022	86.3157	82.387	81.1328	78.2328	73.2497	69.062	69.4931	63.8477	61.4472	60.5375	65.6956	65.273	62.5937	60.6533	53.5123	49.8513	51.4629	49.3161	50.4666	49.2021	47.271
V2	out	wM	recorded data	6.73154	4.43965	2.96256	2.51091	2.85813	3.64907	6.37623	9.31358	9.28512	8.25351	5.79867	7.01125	48.5458	119.813	158.631	172.552	161.93	139.27	126.96	116.87	109.293	110.082	109.133	97.9154	86.6234	82.4133	76.7773	76.2908	78.2771	73.283	72.0136	68.7764	63.6269	62.8921	65.349	65.1004	64.1114	64.1081	66.057	62.6188	60.9889	58.9602	58.3689	55.4925	55.5807	55.7984
V2	out	wM	recorded data	3.66345	2.7962	3.31039	3.64514	3.54715	3.70288	5.5799	6.87705	7.69306	6.32542	5.26451	4.19411	26.3088	84.2629	106.061	99.2785	78.8884	59.928	47.9194	42.3394	38.1646	40.4004	43.1156	40.3222	36.1515	31.3747	28.0843	28.382	29.0741	29.0489	27.776	26.9288	25.3666	22.4713	21.2755	20.4423	20.0633	17.8102	20.8003	19.2784	17.1971	18.5828	20.246	20.9198	18.6793	18.2024
V2	out	wM	recorded data	3.33065	2.83785	2.98444	3.99553	5.95005	6.41525	6.42293	6.94935	8.10429	7.65791	6.68867	7.59203	22.262	75.416	102.214	103.572	87.6661	70.5118	56.6946	53.2784	53.4405	59.9879	69.493	63.6223	60.6066	59.1679	54.3249	50.2179	53.0219	49.4057	45.9689	43.2987	38.913	36.0836	32.3445	32.517	34.1508	31.5064	28.4801	26.8398	27.8273	30.5792	32.5315	31.5715	28.821	28.5721
V2	out	wM	recorded data	1.35773	1.14408	1.63133	1.38368	2.14699	3.18398	5.38431	5.70545	5.55164	4.54155	4.38559	3.40354	15.5923	70.3136	94.4782	93.3888	72.4979	53.2459	41.7454	33.9818	29.9634	32.3313	36.2991	34.5857	31.8127	27.3087	21.8727	19.8094	22.6505	22.2644	22.1862	22.9895	19.5276	18.4836	17.0584	15.8245	16.4467	17.5917	16.7886	16.891	18.0836	18.1339	19.3805	18.6383	17.0691	15.7586
V2	out	wM	recorded data	1.83891	1.89117	1.61853	1.74184	1.54685	1.71491	2.23984	2.33335	4.06649	4.84897	4.88791	4.69427	10.7871	35.4898	40.8465	35.698	24.6098	19.7959	16.3281	15.143	12.681	14.2993	14.7294	16.7044	14.0446	11.3272	9.28651	7.43504	7.00972	10.5418	10.2809	9.797	8.13136	7.82703	6.86719	6.16819	5.35567	6.20673	6.42255	7.90754	7.0129	6.65521	7.11717	7.65259	6.67281	8.48466
V2	out	wM	recorded data	2.76389	2.31199	2.84658	3.01952	4.17033	3.72658	3.12107	2.9536	3.29674	3.3207	3.28785	2.52012	5.35474	12.5491	17.0537	15.0633	11.0643	7.3309	7.05701	5.62869	6.67917	7.4473	7.28734	6.59244	5.9599	5.89185	5.29962	5.86279	4.70397	5.01303	4.04751	4.60889	5.95281	4.63792	4.25704	3.7178	3.3907	3.93466	4.48163	4.5278	4.09196	3.66114	3.71604	3.52147	3.71235	4.25391
V2	out	wM	recorded data	4.75251	3.16578	2.07594	1.07554	1.53765	2.52089	2.6388	3.23123	3.31874	3.29675	2.19274	4.02245	5.13346	10.4216	14.7804	15.1961	11.3734	7.36903	6.29507	5.62269	5.06814	4.6894	5.13682	3.86773	3.03828	3.8908	3.81118	3.99144	3.74592	3.14315	1.95754	2.08079	2.42594	2.77707	4.40581	4.34869	5.40189	4.85377	4.20161	2.9776	3.44938	3.41674	3.37486	2.944	3.96775	3.89986
V2	out	wM	recorded data	6.23254	5.70067	5.85129	5.24257	5.34445	5.50416	5.01985	4.56542	4.5454	4.6366	5.38416	6.3358	8.93818	11.663	12.6174	9.68063	7.42427	6.55911	5.44316	7.58371	7.44741	6.98922	7.42678	5.99484	6.92669	7.02326	7.01644	7.57844	8.05653	9.02281	9.137	6.18397	5.41725	6.2034	6.57811	7.12302	6.50091	7.41374	7.68172	8.11745	7.77137	7.05746	5.83521	4.91015	4.3437	4.38762
V2	out	wM	recorded data	12.9939	11.5531	10.5958	10.4518	13.4129	15.7619	16.9914	16.858	17.0373	16.5612	15.2041	16.619	33.3464	47.3063	50.9438	46.6366	38.3224	34.0024	26.9963	26.7765	24.4561	23.0483	20.2304	16.789	14.6167	14.7204	17.557	18.5507	19.8266	19.6453	16.6915	15.9844	16.8508	15.6967	17.4114	16.1743	16.4356	16.7928	21.2485	19.0912	18.2982	17.6993	14.9365	15.2179	15.3223	13.5921
V2	out	wM	recorded data	4.44445	4.19698	4.37553	5.55346	5.31565	4.56391	5.13813	4.21425	4.62338	5.4217	4.83147	5.10509	13.32	24.365	29.5244	29.4645	22.8461	17.8191	15.0045	15.4021	15.2147	17.5774	16.1021	15.6582	16.3382	15.5345	14.1155	12.3157	10.6856	11.2419	11.1466	9.13233	7.94765	9.45745	11.4374	12.3533	13.6493	12.2948	11.8059	9.34149	8.61192	8.42817	7.88455	6.8194	6.59399	8.17932
V2	out	wM	recorded data	3.24592	4.04757	5.23768	5.76856	6.29972	5.03446	5.40307	6.87595	6.29591	4.87052	6.15063	5.03121	19.4619	35.1506	42.7572	34.8388	24.4164	16.3725	13.3692	11.1341	14.4336	16.7736	16.0929	15.8047	14.5868	13.9695	13.0543	12.3989	12.6397	12.371	14.3327	12.9178	12.29	12.82	12.8524	12.8399	11.827	11.8682	10.512	9.36391	9.84358	10.2179	9.88992	8.85661	9.86572	13.186
V2	out	wM	recorded data	2.80028	3.28854	2.65201	2.04441	2.52582	3.39902	4.44637	6.13314	5.48012	5.19997	5.29899	6.12601	24.9423	44.5603	48.4291	41.666	30.1785	20.9794	17.4088	15.8431	14.188	15.2476	16.4322	17.9948	16.8773	14.5899	13.0108	13.6888	13.7477	11.5343	11.0752	11.9883	12.0619	11.6725	11.8651	10.1951	9.36283	9.21739	10.5936	10.2926	8.50693	8.15581	7.54966	7.50928	8.54008	9.1471
V2	out	wM	recorded data	3.36725	3.93715	6.02984	6.47235	6.77541	8.75146	8.85412	7.34172	9.05376	12.7272	12.9363	11.4299	51.6813	132.51	165.341	146.319	111.074	85.0525	70.7478	64.2646	66.4014	74.7809	81.5032	80.6282	78.1825	64.7813	60.2291	62.8516	57.5041	52.8106	52.1187	50.0349	50.2261	55.7702	60.0485	58.7444	50.7976	50.1245	48.5392	44.5945	40.4053	40.2345	39.4331	43.1073	45.779	46.8796
V2	out	wM	recorded data	2.74201	3.05695	3.1259	2.85509	2.58385	3.33366	3.10725	4.06659	4.58308	5.20587	6.25215	5.13924	30.2639	60.8235	76.5616	70.0904	53.0154	37.944	29.7069	25.4832	26.4028	29.7095	30.6049	30.3569	30.7185	29.1647	25.8981	24.8507	22.0357	19.6051	20.1904	20.2918	20.0838	18.8598	19.0457	20.0843	19.776	19.2999	18.2288	17.0714	16.9114	15.756	14.8186	16.7207	16.0758	15.8626
V2	out	wM	recorded data	3.6515	2.83297	2.42513	2.5225	2.08418	3.60367	4.05419	6.42819	6.77376	6.32814	7.65735	8.59171	26.3548	53.5303	81.0463	79.0244	61.1812	48.9452	40.5495	35.9316	31.663	33.9207	31.3699	29.8287	26.1673	21.753	20.8125	22.2025	23.4746	23.7349	24.5484	22.6154	21.1027	18.482	20.0367	18.1428	16.9621	18.0197	19.5707	18.2945	17.7745	16.4704	15.518	13.9906	12.5462	13.7936
V2	out	wM	recorded data	2.53317	2.14933	2.03052	1.65863	1.06217	1.24478	1.84118	2.04955	2.43161	2.69037	3.79805	3.45024	14.0366	35.109	44.9368	42.0771	32.2382	26.8655	21.7624	19.4772	20.1143	19.6423	18.2063	17.5638	15.9779	13.5286	12.6165	10.3992	9.68246	9.77355	11.6567	11.7418	10.5118	7.70405	7.35486	7.93897	8.67709	7.94486	6.15478	6.24029	5.10051	6.08836	6.18466	5.82604	6.06554	7.59754
V2	out	wM	recorded data	2.64743	2.05881	2.92629	2.57304	3.42133	3.53269	4.44957	4.88656	6.37585	6.61612	8.77712	10.2452	23.8521	64.3447	91.3252	89.0011	72.4124	53.4571	46.3688	41.4823	37.3955	39.8114	37.2927	39.2308	39.9276	34.2948	28.8061	29.3197	29.7841	29.1643	28.7123	25.7948	25.2591	24.0562	22.9234	23.0997	22.2164	23.3571	25.1319	26.5341	25.8177	24.2028	21.8859	21.7815	21.5561	20.5426
V2	out	wM	recorded data	1.6536	1.3165	1.4072	0.957397	0.884881	0.884115	1.86791	1.47368	1.90108	2.60394	1.913	2.11619	9.9816	24.2238	25.9243	18.7938	12.3649	8.93803	7.93634	7.35852	7.70641	7.77438	7.76858	6.76972	5.5719	4.69315	4.50222	4.86386	5.25123	5.20491	3.7993	3.81285	4.07732	4.39539	4.3045	3.82006	3.70664	3.38826	3.15493	3.00872	3.24827	3.17851	2.12951	2.14837	2.98488	3.14948
V2	out	wM	recorded data	1.38308	1.33939	1.2328	1.4276	1.29928	1.16424	0.740553	0.71074	0.769251	0.848205	0.9047	1.88477	5.27076	16.3322	18.1618	14.5082	9.71479	6.10261	5.36041	5.29879	3.57987	5.22783	4.71432	4.07402	2.86591	2.56189	3.18875	3.23069	2.83406	2.75053	3.37286	2.70275	2.32444	2.69691	2.18218	2.32416	1.87287	1.47477	2.78385	2.75984	2.21662	2.29555	2.14157	1.40741	0.780392	1.30177
V2	out	wM	recorded data	9.62738	9.9877	10.2463	10.378	11.0295	11.883	10.7014	12.2027	12.172	9.54566	8.36038	10.1821	45.1472	94.2142	111.971	110.48	87.6985	70.4861	61.2176	58.3734	51.5962	49.0322	49.0249	45.8592	43.7633	42.0878	43.5411	44.0311	47.8869	47.1512	43.9943	42.3344	37.2526	35.6931	31.0379	31.0638	30.4313	30.3807	28.5791	29.7248	30.1252	29.1907	27.2989	27.8793	30.2948	33.052
V2	out	wM	recorded data	2.34204	2.63441	2.04083	1.48733	1.38819	1.12307	0.93984	1.72915	2.46288	3.28841	3.53758	3.57349	39.8425	87.8815	110.719	113.818	93.9457	76.4071	65.1945	54.2335	43.4577	38.2837	36.5197	35.4431	33.4151	34.1999	33.742	32.4032	34.561	35.4973	33.3145	33.8185	32.4525	28.2969	29.3801	26.5589	25.6395	23.4071	23.5222	24.9738	28.4608	29.1223	30.2256	27.5503	25.611	23.4276
V2	out	wM	recorded data	1.97737	1.8795	2.05562	2.21622	2.33584	1.79775	2.20244	2.04116	2.46972	2.24427	1.67433	2.70095	55.7723	111.543	124.017	125.633	109.817	105.732	97.6662	87.9545	73.9273	65.3331	61.4856	56.9914	57.3071	53.874	49.7211	48.4056	43.2724	43.4393	46.0176	46.677	41.9368	36.224	34.9928	31.8962	30.5906	34.8003	38.5431	40.5713	39.3174	38.8512	36.1989	35.2779	33.4409	31.5126
V2	out	wM	recorded data	4.7811	5.59339	5.3096	4.2797	4.58542	5.05923	5.19131	4.89602	6.38813	7.14977	6.38055	7.59863	84.1188	162.398	192.813	217.414	211.237	203.77	195.238	183.575	164.482	155.794	146.395	143.353	146.483	144.926	153.642	148.326	139.162	129.123	129.743	130.8	125.479	115.814	114.419	114.567	107.649	113.881	121.356	132.117	135.711	130.781	123.474	119.657	112.796	108.765
V2	out	wM	recorded data	3.23075	2.95741	2.87353	2.86982	3.48604	4.93457	4.89571	5.78506	5.89049	6.45225	5.68455	6.72333	42.2445	86.1767	106.356	107.252	94.0077	80.7119	77.0041	72.4146	65.7374	60.9226	55.7771	49.3894	48.1863	46.6027	47.5355	46.4996	46.9491	45.3376	45.7168	44.1801	41.6456	36.9146	31.4429	27.8677	24.7021	27.9271	27.5183	26.0995	28.3101	30.517	36.1373	37.8668	38.5731	36.8025
V2	out	wM	recorded data	3.41526	2.56755	1.84032	1.96507	2.54983	3.38816	3.39668	3.52214	2.98263	2.79913	3.03468	3.91174	17.3624	39.3511	53.6607	60.8148	55.584	50.9788	49.2519	44.4666	42.9512	40.0276	34.8731	31.1968	27.1307	26.5627	26.6341	26.0356	22.4463	22.3632	22.6329	16.7512	16.3309	14.4966	13.5947	13.4282	13.1629	14.2026	14.8713	14.3596	15.2566	14.5838	18.117	19.4909	22.2469	20.9132
V2	out	wM	recorded data	1.45748	2.08231	1.83657	1.83101	2.12811	2.70609	2.56671	2.32552	3.00868	2.7631	2.74991	3.64568	13.2278	31.2223	40.2526	42.4429	38.8018	31.5535	28.3403	21.9256	21.4501	19.524	18.7729	19.6142	16.3028	12.6498	11.764	12.0866	12.4423	14.812	15.2551	11.2863	9.39271	9.30232	8.90464	8.36558	9.41177	8.00674	8.14002	7.21692	5.55395	9.0872	10.4134	11.0618	12.7027	12.1365
V2	out	wM	recorded data	5.07481	4.99053	6.03571	6.64261	6.40105	6.93209	7.41523	7.77486	7.38258	6.63872	6.94557	7.07415	11.4142	30.6304	38.9567	38.5083	33.157	30.5888	25.9103	22.6404	21.2278	18.6388	17.3297	14.827	14.1561	14.9673	14.093	15.3099	16.4635	14.8938	14.1604	10.9866	11.1442	12.4917	11.6916	11.9284	12.7725	13.2218	13.7876	11.7241	11.2975	11.867	10.7515	11.2028	12.3403	11.5085
V2	out	wM	recorded data	1.25893	0.850182	1.07384	0.723957	1.00329	0.69297	0.993388	1.29488	0.922304	0.522648	0.822851	0.877746	4.53406	17.7116	25.9806	24.1412	18.2226	14.149	10.6711	8.73958	8.69679	8.79917	9.55385	8.04109	6.54995	6.06579	7.20139	6.55757	7.61528	6.14677	5.31776	5.08979	4.81477	4.35711	5.8162	5.36172	4.74148	4.17879	4.12102	4.52141	3.0967	5.0848	5.5473	4.18272	4.29442	3.687
V2	out	wM	recorded data	1.52382	1.75535	1.25017	1.03164	0.612674	1.52881	1.51544	1.36123	1.47184	1.9007	2.27829	2.23105	3.60624	8.74634	14.2648	12.7257	9.81886	7.84172	5.56688	4.1272	3.62531	4.41538	4.65431	4.42002	4.41076	4.13135	4.21357	2.8248	1.89837	1.92019	2.17767	1.84296	1.48319	1.49714	2.20293	2.54283	2.1093	1.62238	1.55489	2.82497	2.17259	2.28059	1.80249	2.01192	2.58715	3.384
V2	out	wM	recorded data	1.3991	2.54486	1.91016	1.19594	0.901474	0.798198	1.11169	1.11477	1.65729	1.81679	2.77076	2.95199	3.54749	6.41249	8.53327	8.3726	6.49464	4.75792	4.81511	4.08872	3.21838	3.44798	2.91515	3.06097	3.25849	3.7296	3.19895	2.93605	3.37246	2.63259	2.82798	3.39852	3.0005	3.4516	3.27155	3.66597	3.42302	3.75108	3.15463	2.28684	2.20882	2.02408	2.2255	2.43138	2.87784	2.9228
V2	out	wM	recorded data	20.794	19.1903	18.3561	18.6281	18.463	17.9636	16.5499	17.6452	20.4998	20.6554	18.9337	16.5665	37.0185	47.8846	48.2801	44.5545	41.2844	38.663	37.616	46.2672	48.7174	48.4238	47.5222	46.67	47.1767	45.9301	48.6164	45.6962	42.7148	42.684	40.1235	41.5991	43.3067	41.7551	40.3321	39.2209	41.172	45.4529	43.4457	36.6112	31.9667	33.0699	36.9006	40.6248	39.8491	42.4455
V2	out	wM	recorded data	16.8322	15.4559	14.1615	12.6992	11.7503	11.2253	12.2653	12.3488	14.8263	16.2814	18.7472	18.2854	27.3702	41.1523	50.2021	46.6004	36.5904	29.9431	25.593	25.4819	23.5147	21.886	24.2462	28.9419	29.5451	27.8259	24.6257	25.0212	30.5924	28.8567	26.6187	23.9411	20.4843	21.3129	22.1218	21.5474	19.534	17.442	17.9271	18.5301	16.4982	15.83	15.5325	16.8037	15.4406	17.8711
V2	out	wM	recorded data	1.56968	1.68499	1.15949	0.99292	0.922885	0.923274	1.2664	1.566	1.12411	0.663706	1.28297	1.29655	9.28416	22.4069	24.2319	19.9012	13.1048	10.156	8.83054	10.8055	12.1918	11.138	9.48544	10.0686	8.06046	8.23764	8.03243	7.59875	7.88446	8.20417	9.10019	8.86109	8.14275	10.7276	9.93434	10.1269	9.95493	10.4617	10.6331	9.09296	7.98468	7.2748	9.18342	9.44236	7.74717	8.01
V2	out	wM	recorded data	1.55987	2.32058	2.37497	3.27201	3.04502	2.68582	3.33155	2.69535	1.72675	1.9094	1.3022	1.4433	29.9987	44.565	44.4414	36.2795	25.4868	18.7494	19.2124	18.6965	17.4625	18.1949	18.6891	19.4174	15.7449	12.9747	13.3935	11.5663	9.7063	8.62454	7.41488	7.61743	8.03821	7.76819	7.11463	6.8678	9.36002	10.3602	10.4967	10.9341	8.99335	8.52054	8.42759	9.82439	8.52232	7.4342
V2	out	wM	recorded data	1.10533	1.86639	2.87043	2.64712	2.55403	2.13242	3.09389	4.35298	4.67474	4.35762	3.30672	2.43027	46.01	72.4391	74.766	76.7844	66.8375	63.6894	60.9546	63.1007	62.0995	56.0431	52.2588	47.4773	42.333	37.5283	37.892	35.0907	35.6683	32.3615	31.0769	31.1185	29.2972	31.6008	31.3428	32.7254	38.3742	43.1212	44.6696	44.2594	39.5148	37.02	34.7534	33.4645	33.1541	30.5885
V2	out	wM	recorded data	4.4412	3.89645	3.54533	4.30374	4.07745	3.44011	3.51367	4.66315	6.35816	8.29103	9.94857	7.44472	42.5498	72.6048	83.2705	81.9104	69.8472	61.6144	58.5812	55.4551	53.2983	48.0483	43.1952	41.8572	40.1675	38.1768	37.036	37.3679	37.64	33.6785	31.695	31.5725	34.3001	32.319	32.9501	33.3382	38.5459	42.7335	42.9175	40.7617	35.7295	34.9392	31.7524	32.8902	31.8591	29.5893
V2	out	wM	recorded data	2.54114	2.18662	1.46713	1.82623	2.28299	2.02835	2.34245	2.62613	3.49088	3.87	3.7132	3.78595	37.3676	71.1973	82.0597	79.6587	69.3461	61.2246	54.8561	54.1599	50.8217	46.9154	40.0739	33.8835	32.7096	26.0137	25.4099	25.6798	26.0103	24.9682	25.5166	24.5311	27.852	28.0024	28.2629	28.5932	29.4851	30.8763	32.913	32.4726	29.4156	24.7532	23.4734	21.4142	20.0693	22.1461
V2	out	wM	recorded data	1.57866	1.0508	1.2577	1.20945	1.15507	1.09922	2.34925	2.17538	2.13491	2.37453	2.9324	3.39888	19.8074	45.1229	59.1432	57.8247	46.4079	36.054	26.7688	24.0496	23.1	22.4328	20.7058	17.6371	15.2365	14.08	12.3429	14.3408	14.4888	15.3107	15.2326	14.6835	15.1542	15.0399	15.2088	13.422	12.7784	14.4481	16.1385	16.4035	15.5833	13.1004	11.7144	10.3432	10.1571	9.64273
V2	out	wM	recorded data	0.541815	1.30059	1.69332	1.27575	0.792489	0.739466	1.45414	1.4832	1.37807	1.55503	1.73148	1.22725	12.3393	28.3402	39.6143	40.3567	34.3158	29.3707	24.9747	19.8323	16.9458	14.4629	11.3786	11.7626	14.6387	15.3206	13.1156	11.1701	10.4604	10.022	10.1866	11.052	12.1098	11.267	11.8974	10.9335	12.9409	12.5938	11.3458	10.1856	10.6908	9.49023	7.76766	7.03599	7.71993	8.87157
V2	out	wM	recorded data	1.73039	2.34552	2.98598	2.18466	1.97023	1.8773	1.57005	1.33127	0.844304	0.791558	1.81044	1.77353	8.00712	18.6043	24.9555	25.8058	22.6177	19.0847	14.3775	10.4392	10.2134	10.5871	11.117	11.1417	8.74964	7.9011	8.22112	7.50341	8.1446	9.42539	8.86523	9.40969	8.93757	8.47282	7.16318	6.42947	5.39122	7.25327	8.45558	9.24208	8.95991	6.89548	6.71283	5.01561	4.95811	4.87741
V2	out	wM	recorded data	3.20388	3.33506	3.52588	3.06335	2.9353	4.17627	4.99865	4.55403	4.58367	4.64288	5.05863	4.77717	11.5323	20.7395	29.0112	29.8201	25.0582	21.6426	16.3395	12.6098	10.4108	10.6221	10.3741	8.88697	9.1569	7.40241	7.82967	7.19948	6.33105	6.93255	6.66994	6.70166	7.06152	8.98408	10.3056	8.86328	7.89207	10.1233	10.4385	11.3654	9.39462	8.11886	7.31102	8.23177	7.63959	7.30653
V2	out	wM	recorded data	8.01385	8.15787	8.04383	6.99095	5.75437	7.09663	7.91435	8.79325	11.2621	11.3014	10.5588	10.7364	17.1557	29.6307	38.2314	38.4475	32.2772	24.1724	16.9758	14.7308	14.0917	14.8582	15.3213	13.6138	11.6409	11.4663	11.1174	11.6015	12.0655	13.3523	11.4809	11.1923	11.5123	12.6145	11.2965	11.1917	11.5746	11.0611	8.93794	8.40593	10.2604	11.156	10.0262	11.9604	12.5243	10.2094
V2	out	wM	recorded data	4.57594	5.56232	6.51766	5.28145	4.93233	5.09866	5.39823	5.33797	6.17056	8.82551	7.172	6.49516	18.2733	40.5006	58.795	62.6665	57.804	44.9468	35.8589	26.6875	21.2232	19.0105	16.7288	14.9353	12.4827	11.3299	11.1484	10.0094	9.71461	11.8882	12.9419	12.8685	13.7686	16.7754	15.1254	14.0775	11.0028	9.88253	8.86805	8.32078	7.07266	6.74096	7.31203	9.87652	12.0443	11.2155
V2	in	nM	recorded data	10.7972	8.54125	9.08889	7.91383	8.99215	11.8789	11.6068	8.41909	9.95666	9.80914	10.2404	10.2337	13.1064	19.8109	19.58	16.851	12.0284	10.7022	8.51721	9.46566	10.9792	12.2291	12.9834	11.5491	10.6888	11.064	11.9356	12.6926	11.9734	10.549	11.1745	11.7292	11.6031	10.7476	10.86	8.44269	9.62911	10.1815	9.40594	10.0359	10.3754	10.9206	9.83203	9.93249	9.89132	11.7
V2	in	nM	recorded data	13.3905	15.4505	18.3761	19.2589	22.0647	21.4994	20.5229	20.5252	18.6609	19.7829	20.491	21.304	28.3916	50.5455	87.0245	90.5644	75.1119	60.1177	55.1511	49.9287	47.2946	47.0044	43.1716	36.931	33.835	36.2473	38.9771	44.0527	45.7388	42.3031	35.4559	30.2656	31.3003	32.3241	33.8589	30.3984	29.6512	28.3331	27.8292	31.2251	31.3679	26.4388	26.3353	27.9798	27.6997	33.7142
V2	in	nM	recorded data	5.24817	4.37843	4.53938	3.64844	4.08292	4.00584	3.60591	4.13393	6.75442	7.80763	8.85423	9.73401	20.4255	21.934	19.303	15.21	10.8378	7.96526	4.9508	3.24757	2.08464	3.24476	3.928	4.06666	4.57504	6.1515	6.86701	6.91287	6.43815	6.58116	5.91373	5.93224	4.55893	4.27341	3.65778	3.23816	3.87573	3.93734	2.70324	2.4577	2.44452	3.15463	4.09158	3.88397	3.49515	2.84201
V2	in	nM	recorded data	12.828	13.4356	14.3506	15.0667	15.4827	17.1623	18.5542	16.7917	15.8055	17.554	18.203	20.9258	33.8163	65.2477	85.8669	82.7112	65.6799	55.9636	48.5946	39.9155	37.7796	36.6619	37.5971	32.9734	31.068	27.1362	26.9611	30.2537	31.8775	32.1026	29.4172	28.4054	30.7096	28.0229	24.7	26.8311	27.0506	28.2864	29.1671	28.1885	27.1404	26.0478	25.0286	26.781	29.1387	25.8899
V2	in	nM	recorded data	4.2928	6.3502	5.63553	4.90391	5.46336	4.95124	3.27258	5.41351	5.81941	5.61975	5.82886	7.80062	21.1718	27.2651	24.8438	19.1046	12.9958	8.62295	7.41556	5.57387	6.11091	6.58091	5.1684	4.39303	5.40478	5.32704	5.43514	4.56335	4.67016	4.03015	2.9013	4.98291	5.25812	5.20251	3.78298	3.41161	3.35988	4.66212	5.2273	7.28163	7.42111	6.87022	5.95736	5.85489	6.86799	6.64367
V2	in	nM	recorded data	2.58471	2.84097	2.84891	2.5281	2.21575	2.29286	1.84231	2.93735	3.67336	3.56158	2.97281	2.43016	11.3155	31.8172	44.2282	40.3878	32.2073	26.6189	22.4416	22.3995	20.5992	18.5308	17.5386	17.6749	16.2958	13.6066	16.1943	18.4228	17.1154	18.9751	17.4113	13.1487	13.4522	13.0363	15.8617	17.7829	15.9701	14.1824	12.8248	10.8791	11.3156	10.5831	13.8207	11.9896	11.3272	9.67898
V2	in	nM	recorded data	6.7692	6.74395	6.77666	7.3356	7.23802	6.76961	7.83346	7.66254	7.36628	11.2404	11.4392	10.6793	23.1611	36.0942	38.5955	33.9712	25.162	19.7472	14.8477	14.0297	13.1664	14.1943	13.4186	14.3529	14.9394	15.9491	15.1948	17.0071	13.6149	13.9507	14.726	14.3622	13.2904	11.1399	8.84344	8.47123	8.64167	8.67237	10.1472	8.72071	9.59085	9.33251	10.2367	10.1447	9.91296	8.77689
V2	in	nM	recorded data	2.63431	3.18307	2.99665	3.01365	2.73664	2.80585	2.32106	2.79067	2.08874	2.90635	3.41979	4.66607	19.6405	43.0436	56.5799	60.058	53.5463	46.4028	40.4767	33.131	31.3372	33.6329	39.2489	37.5635	34.5866	29.2352	27.2857	24.9247	27.0358	29.6377	27.1794	24.9914	26.0138	22.1032	22.5117	26.1185	29.1362	26.3871	25.8695	24.8269	23.3427	19.8684	16.1869	16.8839	17.4362	18.8678
V2	in	nM	recorded data	8.95298	9.82679	10.5291	11.8951	10.5561	10.2942	9.92817	8.55257	8.91357	10.0716	10.5039	12.1525	28.9472	54.5003	60.0712	47.389	35.0348	24.825	20.2179	17.1155	16.7006	20.2299	18.7025	18.79	18.9123	18.2147	17.0185	14.2705	13.2711	14.7357	14.548	15.6538	15.9449	13.0356	10.3768	12.9896	13.2499	14.3736	13.6221	12.7309	12.3454	11.0253	9.97458	11.6806	13.7199	12.3001
V2	in	nM	recorded data	3.10172	2.78596	2.51967	3.52792	3.88718	4.93819	4.24925	4.93128	5.60461	4.34416	4.57103	3.75526	34.3761	72.564	89.0946	93.2209	82.3888	70.1977	66.109	62.9855	59.2091	59.1485	59.133	55.4416	49.7683	48.6305	44.0607	42.632	45.4246	48.0334	49.6106	46.4652	43.2501	42.4201	43.3546	44.8051	45.6227	39.4312	39.4099	39.8337	36.1248	35.4414	34.186	34.0008	35.5968	33.1713
V2	in	nM	recorded data	12.3497	11.6967	12.8544	13.5934	12.9102	14.814	15.9693	19.0962	18.5778	22.2769	21.6007	20.134	40.227	66.9154	74.8957	60.9602	44.2947	33.0921	27.5667	24.9743	23.4143	26.7236	26.9465	26.301	24.2886	19.6386	20.7307	21.1291	19.7425	21.0322	21.7361	21.3368	25.8701	23.0178	20.662	19.7147	19.1621	19.6127	20.1243	20.1751	22.7973	26.254	24.6861	23.1597	23.3821	19.8065
V2	in	nM	recorded data	4.81325	5.10706	4.71807	4.51385	4.40311	3.78848	2.68333	2.70379	4.13996	3.67505	3.89752	5.26956	48.2121	110.619	134.362	127.446	106.381	89.2919	83.9115	72.762	69.0307	68.8398	71.5107	68.0691	63.5718	62.6685	65.2871	65.3305	64.9172	64.9178	63.2149	66.5392	65.5922	59.5025	53.2002	49.6309	48.5502	44.9752	50.4401	50.4929	47.6821	44.8477	41.3285	40.1288	41.9383	42.6753
V2	in	nM	recorded data	17.4969	18.7325	23.6087	25.6547	26.2848	25.0094	26.3681	25.74	22.9628	27.0872	33.922	36.4311	45.5594	63.1947	71.4612	58.5943	41.8614	31.0988	29.9686	30.6279	35.0444	39.5269	41.0911	35.4788	32.1313	29.8265	32.0465	34.2764	33.8225	30.1668	30.1697	27.5799	28.824	31.2296	26.6875	25.7545	23.1752	25.5132	25.7144	25.2746	30.9417	33.0299	36.3182	34.3748	34.3628	27.7221
V2	in	nM	recorded data	3.62935	3.80422	3.39048	2.88962	2.51163	2.90415	3.05281	3.12165	3.72725	3.04485	2.93618	2.62804	36.4006	88.9247	112.179	104.675	81.0057	64.2749	58.9742	52.7668	50.3781	53.1575	51.9819	47.5684	41.8619	44.2024	46.0688	48.5011	53.9713	51.0712	45.6761	48.2992	48.1754	43.5176	44.875	42.3385	39.8883	34.4917	37.9833	37.083	32.9954	30.7508	27.7126	31.0511	33.155	40.49
V2	in	nM	recorded data	18.777	19.654	24.1467	25.3552	24.4272	24.0182	22.5764	22.0961	22.8441	23.9447	24.2121	25.0896	32.9024	52.1716	60.6383	55.6943	40.7425	30.1786	24.8873	23.2819	24.7067	28.7107	34.6223	31.5705	27.3217	23.5028	23.5086	24.1732	24.0274	23.3972	23.0993	21.1637	21.3501	19.1746	16.1359	14.997	13.7275	14.7585	15.9222	17.392	21.9942	20.959	22.7588	22.1979	24.1708	26.5486
V2	in	nM	recorded data	1.93931	1.66726	1.63431	2.53835	1.87969	2.63742	2.7635	2.19209	1.33099	0.957001	2.60256	2.68419	16.4882	43.1571	51.4953	45.7208	33.2272	26.5717	20.2836	16.0617	16.3028	15.3592	19.3847	21.2256	17.6916	15.5284	17.1156	18.2487	17.3321	19.7416	18.6634	17.087	17.2387	17.4062	13.7685	13.7861	14.981	12.6825	10.7289	8.98788	7.92595	6.22799	8.24784	10.9476	11.5753	13.31
V2	in	nM	recorded data	15.2004	14.4216	19.9104	23.2718	23.5634	25.0286	24.6036	21.9431	22.9193	25.1451	24.4328	24.2417	27.3085	34.2891	39.0696	39.2064	33.0366	25.8749	23.9926	24.5772	21.025	21.0668	19.4965	18.3035	17.8175	15.2591	17.0192	18.438	21.5919	20.443	18.7811	17.0538	16.8228	14.6473	13.4504	12.1441	10.717	9.43779	8.6053	12.0252	16.1424	18.3146	19.9023	21.5918	23.3397	23.0726
V2	in	nM	recorded data	8.2816	9.28202	8.83844	8.66647	10.329	10.6463	11.2516	13.7233	13.393	13.5625	12.1403	10.5903	13.3644	24.8041	24.6607	21.1924	16.2824	11.1595	6.93097	5.8435	6.70378	9.62794	10.2443	10.485	9.22803	8.37184	7.25868	9.48885	8.70555	8.87297	9.00412	7.64955	5.24976	5.14552	4.64177	3.76556	3.64698	6.07908	8.59413	9.20468	8.85385	9.20092	8.97773	8.1792	8.38663	6.92671
V2	in	nM	recorded data	1.11942	1.21173	1.80602	2.88135	2.83145	2.27533	1.43616	1.40169	1.56201	2.05191	2.74325	2.95328	24.4541	60.0523	71.6618	63.7935	44.5268	32.2017	25.9033	23.0557	22.9861	24.1048	23.296	22.3416	20.356	20.3269	21.3093	22.8766	23.1726	24.2803	21.2413	21.0606	20.7804	19.8578	17.6054	19.9335	17.3485	15.4024	16.3469	16.1667	13.8856	14.5015	13.9218	14.3602	17.4779	20.457
V2	in	nM	recorded data	14.979	19.3067	23.896	25.6525	24.9726	24.4295	21.3536	21.5207	21.9395	21.8482	27.0279	25.5946	29.4038	43.757	51.9927	52.1489	43.1812	32.4637	25.6694	26.3067	26.5038	30.9836	31.1187	30.3933	28.2969	24.516	27.8874	33.1388	32.6029	33.082	29.0833	28.8501	26.9947	24.7191	21.2332	17.4292	14.4785	14.2126	13.1616	14.7884	19.9374	23.9341	25.283	26.6774	33.146	34.7484
V2	in	nM	recorded data	1.01532	1.33775	0.994478	0.626414	0.645526	1.04701	0.823779	0.552327	0.321204	1.9697	1.99335	1.44184	10.09	27.0639	35.2385	31.2718	24.206	17.4697	12.6272	11.48	11.2838	13.5584	11.0982	9.97708	7.18957	8.06729	8.20707	6.2271	5.25785	5.91502	7.37491	9.80536	9.83388	8.15729	6.84836	6.60454	4.9527	4.20213	5.59369	6.1393	5.81972	5.63864	6.69056	6.20377	8.58933	9.51495
V2	in	nM	recorded data	6.82928	7.72733	8.99102	9.32796	9.65313	11.0136	10.6663	10.7159	11.3421	11.9138	12.9192	13.6673	17.6965	31.5134	34.6311	33.5884	23.3027	19.4035	14.9943	14.4988	15.5393	16.6822	16.5568	13.4859	10.1188	10.1092	12.0592	13.6639	13.7954	12.5849	9.92548	10.4988	9.46446	10.6894	9.50047	8.56982	7.28657	6.38749	5.57028	7.4572	9.28689	9.12316	8.83314	10.8866	10.4048	9.96627
V2	in	nM	recorded data	23.9933	21.4053	18.2796	16.8696	15.7526	16.6779	16.8191	15.6164	15.0538	15.6462	15.7516	15.4793	36.3288	61.9213	69.9113	61.4943	52.1847	41.4459	38.3068	40.9112	41.2196	40.4645	39.7604	37.4361	33.827	36.7459	40.358	43.2403	42.8559	45.6546	44.203	38.3587	36.2853	31.6841	34.302	36.5945	39.5329	41.8367	40.2214	41.5356	37.8388	30.297	28.4012	29.1181	34.3843	37.4601
V2	in	nM	recorded data	5.99438	5.60067	5.20772	4.64141	4.54996	4.58658	5.25023	6.1309	5.59039	5.22032	6.13333	6.74773	10.144	20.1268	22.053	19.168	14.2391	9.76372	7.26082	7.01399	7.10319	8.19762	7.30532	8.08861	7.98047	7.21705	7.41736	6.53559	4.5774	5.07879	4.40431	6.52168	6.07408	6.22391	5.12196	4.45671	5.25785	4.95745	5.17276	5.06256	6.12759	5.59643	4.35281	3.58041	4.64336	4.3028
V2	in	nM	recorded data	2.52943	1.96814	3.01023	2.8683	2.8959	3.47669	4.5812	5.76796	5.39829	6.58951	5.56497	4.79243	3.93075	14.0957	16.409	14.0562	10.3673	7.43051	6.63247	6.38489	6.6876	4.91747	4.16868	4.98037	3.84808	3.0456	3.6552	4.38833	4.09394	6.03856	5.96339	5.00055	3.45979	4.95772	3.94006	3.17141	3.14767	3.01577	3.85355	4.60779	4.8193	4.23951	3.9452	4.38205	4.56693	4.37035
V2	in	nM	recorded data	6.2846	6.41976	6.05926	4.31313	4.92661	6.07549	6.18432	6.04199	4.61421	6.06996	6.73533	4.76544	7.58777	16.9291	23.0305	20.684	15.8051	13.4152	10.6453	8.05761	8.10962	6.60167	5.67602	5.96866	6.14602	5.71218	6.75459	6.8282	5.26118	6.78446	6.90251	5.95483	5.30299	5.46395	4.60085	4.74784	4.09755	5.03799	4.18078	4.7818	6.29554	6.38807	5.57936	5.3562	7.38698	8.39672
V2	in	nM	recorded data	7.24952	7.95499	8.02076	8.28998	9.07325	9.4172	9.27613	11.1399	8.91557	8.7403	7.66948	7.48685	14.6856	32.139	37.648	34.3132	26.7396	20.1879	18.5279	23.4475	24.1642	24.5333	25.2507	21.9182	20.3959	19.6013	22.031	20.2305	15.235	17.2265	18.7752	18.6146	19.2437	19.6747	19.3983	19.0747	17.007	19.7423	20.4494	20.415	18.8968	18.407	20.6552	23.4289	24.3018	21.1714
V2	in	nM	recorded data	17.2432	21.3762	21.7444	24.6422	22.7255	23.5059	26.4962	26.752	26.1255	27.1385	29.6194	33.8115	37.612	66.0251	92.0174	102.733	93.8905	84.0973	70.5416	68.027	63.6515	68.601	68.5947	62.1802	60.0454	61.0758	59.187	58.0661	58.1168	58.4556	52.2708	53.5732	59.0327	59.2321	54.1866	50.8054	48.7131	48.4331	49.0032	54.0647	59.0005	55.8745	54.0533	53.3316	48.505	48.3984
V2	in	nM	recorded data	8.57635	10.0451	11.7778	16.3752	18.5941	19.6364	20.6519	19.501	19.7345	19.7597	17.672	16.5336	25.8585	54.0203	78.7575	103.358	101.001	101.335	93.5661	85.0609	77.3082	75.9253	77.4954	77.3524	65.0824	65.8953	71.227	71.5516	73.302	67.9193	70.0044	73.8508	66.127	58.1632	58.264	55.2025	53.3443	52.0767	44.5775	38.2996	36.2256	39.4409	42.2598	49.8971	48.7395	54.0973
V2	in	nM	recorded data	5.20238	7.34664	7.3152	8.77299	9.22108	7.93527	6.30545	7.57342	8.34192	8.9063	10.2353	10.1843	10.9682	17.3139	18.1518	15.6308	12.8924	9.47	9.29134	9.88461	11.2872	10.6113	10.0538	10.6666	12.4386	12.1543	10.4847	10.0169	10.2857	9.29293	11.2396	9.51952	8.0795	6.99181	8.16096	6.98072	7.20899	6.43875	7.22121	6.9649	7.35509	8.04558	7.89421	8.33192	7.2833	8.43305
V2	in	nM	recorded data	18.7417	21.5237	22.7252	28.3877	35.8628	39.6311	43.869	39.0838	33.999	31.6328	31.108	30.2943	42.2113	78.1271	104.956	114.603	113.235	113.75	104.101	100.927	99.7857	95.2269	92.9511	86.3207	80.3506	85.2839	89.1892	95.6457	95.2973	86.1011	90.2463	86.6855	76.9977	66.6433	63.1943	60.0363	61.6058	57.1074	52.9438	44.9095	37.7171	40.8352	43.4599	49.4741	48.688	46.0134
V2	in	nM	recorded data	6.47409	6.84082	7.27192	6.77498	6.95255	5.75879	6.14875	9.17395	8.28192	7.65552	5.644	4.40113	8.71827	17.8388	16.6285	15.8575	12.3543	9.21245	8.26457	8.15097	6.20526	8.09655	8.97754	10.2582	9.69226	8.90721	8.61829	8.55904	9.67174	9.2504	7.95948	6.47107	6.12261	6.15816	4.5444	5.96006	7.4694	9.0051	11.0827	8.98454	9.20398	7.88804	6.11782	5.49885	6.02314	5.61247
V2	in	nM	recorded data	16.6702	18.5083	24.778	28.7832	29.6593	33.2744	35.4094	30.6677	32.3656	29.2243	29.3416	33.4571	58.5923	99.3171	102.141	85.4381	67.3133	67.3567	69.5071	64.5255	71.1411	74.3356	75.5991	76.5279	77.2595	79.554	85.7486	90.3958	88.6908	82.4704	84.5461	75.5203	61.1881	52.0485	45.8416	45.9691	43.9625	42.2872	35.6939	30.2257	29.8371	30.4551	37.3867	42.9714	43.0266	39.5839
V2	in	nM	recorded data	6.22699	5.14555	4.47495	5.34412	6.66336	7.02921	8.12846	6.80466	5.09577	5.19206	5.30078	6.91166	20.0569	31.7035	29.2875	22.607	16.5272	12.6689	13.6899	12.6628	11.6822	13.7114	15.3325	13.6343	14.2293	15.2973	15.5638	15.2343	16.2379	17.1753	17.1584	17.9864	15.1009	17.7794	16.3242	15.1043	14.473	15.9771	17.4992	16.4764	14.4699	15.3	15.3882	15.4569	13.2879	12.0482
V2	in	nM	recorded data	19.5137	21.5676	23.6606	25.0742	25.1252	31.96	32.5836	29.8448	26.2214	25.2743	23.8755	24.4477	44.7867	95.8557	98.49	84.0425	71.1628	69.0508	66.2406	65.8981	65.1058	62.0579	60.5296	58.3137	52.5122	57.8463	58.2776	64.8266	74.4541	72.4788	74.465	66.7858	60.5838	51.4565	46.6678	46.1206	46.5507	43.5825	37.2608	30.6718	32.2048	36.8371	45.6184	43.4543	42.1915	41.3405
V2	in	nM	recorded data	15.2726	14.4713	12.7583	13.7946	14.7069	19.3711	20.7563	19.6729	15.3735	17.0726	15.864	17.9858	42.7418	59.6211	51.5906	40.1591	29.5255	25.1112	22.4639	22.7157	27.3766	31.4836	35.9987	40.7836	44.3734	41.9004	43.1687	46.7089	40.918	45.8444	49.1697	48.7638	45.4328	46.9513	48.2352	43.3143	42.5246	38.6563	38.5418	38.0836	35.7129	40.0956	40.0933	37.669	38.8452	36.0046
V2	in	nM	recorded data	2.09989	4.28252	4.41258	4.85784	6.53107	5.79343	4.85448	4.77497	4.55768	4.09991	4.43556	6.23236	22.771	59.1444	69.025	61.2511	51.0196	42.7672	42.113	40.0526	36.8124	39.2067	37.2564	36.0133	36.1671	40.5198	40.8681	43.6058	42.8203	40.6073	37.9628	36.4359	36.0426	34.6809	32.1522	28.7221	28.3306	24.7939	19.7747	19.853	20.9547	21.8301	23.0641	21.374	21.4196	21.3493
V2	in	nM	recorded data	23.154	24.856	24.0225	29.0284	30.6477	36.644	37.7976	36.9977	37.2248	38.2726	35.6898	32.8875	62.1492	69.7214	55.4751	42.6918	30.6773	30.9859	31.2841	31.1402	37.1924	44.9155	51.0488	50.1867	52.2075	52.83	53.9189	60.4113	55.5689	61.5387	65.8603	60.3976	56.3257	58.3912	60.2238	54.3028	53.8643	48.6478	47.3726	42.1678	35.5256	36.6628	39.4297	40.5709	43.4677	41.2968
V2	in	nM	recorded data	3.03327	4.49083	4.37612	5.44309	4.88485	4.22898	5.47975	5.66661	5.30108	4.51282	5.64316	6.10503	15.9957	46.6774	69.8829	84.5108	78.4872	69.1978	61.3113	54.8643	57.2119	61.8072	58.1496	47.8331	49.3682	49.5683	53.3512	60.3805	60.0912	54.863	54.2161	55.3269	50.4103	47.6603	45.2176	42.7605	38.676	35.916	31.0697	29.2697	26.8362	26.6553	29.8184	30.5871	33.9036	35.4293
V2	in	nM	recorded data	27.7008	30.0232	32.1424	35.3674	33.4693	36.4863	30.0437	31.1294	30.5432	32.3515	31.1207	28.6374	80.3853	94.1404	80.7328	77.4014	67.6224	66.3746	64.1135	58.6086	53.846	55.9618	56.7585	58.0997	61.0516	62.6294	64.1841	59.0743	56.3616	52.6694	49.486	47.0993	48.5415	56.055	58.6157	51.2343	51.677	46.826	48.0011	50.5552	48.1502	46.2101	41.8864	43.1768	48.4387	48.4214
V2	in	nM	recorded data	6.88985	7.74223	9.06875	9.29195	9.19548	7.59807	6.91756	10.5359	11.091	9.91321	8.18928	8.27236	24.4549	56.3033	86.2172	94.3995	87.548	80.83	75.784	77.1797	81.4727	86.9391	82.9882	77.1934	71.7654	67.5895	67.7129	71.2788	69.5409	67.3194	64.6867	61.4492	59.9326	56.0637	56.2584	55.0114	50.8438	49.8329	43.276	38.2551	39.2737	40.9992	48.6646	53.1992	55.7108	57.8114
V2	in	nM	recorded data	9.35873	9.01533	11.6716	11.9468	12.1049	13.8196	13.5137	13.3297	12.771	14.8234	13.5571	13.5391	61.045	93.783	96.6722	96.8532	84.8374	84.3871	80.4395	76.1947	72.3879	68.4298	62.9132	57.1624	53.5249	49.0947	51.7786	49.6836	54.3276	54.2937	54.6264	54.317	54.7205	57.9933	58.0068	56.3322	54.6763	55.6544	55.1593	55.3583	55.8788	50.975	44.7709	46.8865	46.5414	47.2946
V2	in	nM	recorded data	5.16474	5.37704	4.8664	4.27321	4.90503	5.61875	5.81991	4.75102	4.80125	3.95775	3.2787	4.95656	14.7947	24.6489	36.5362	36.1891	30.4777	29.2461	27.5598	25.3057	23.2911	24.7442	21.1478	20.6707	17.1728	14.7303	17.1287	17.3356	20.7775	21.8244	24.9636	26.683	23.6985	19.5475	17.7661	16.7548	17.1407	17.6919	16.6846	14.233	15.4154	16.2337	19.3994	18.7464	17.1956	16.8431
V2	in	nM	recorded data	2.94343	2.03826	2.78697	2.93128	4.40615	5.26704	5.4027	6.36685	6.44315	5.99656	4.47836	3.9246	50.1016	113.506	139.051	137.606	124.872	116.095	102.28	86.8254	74.8344	72.526	70.4083	64.0735	59.814	56.7956	56.2842	53.7122	56.2419	54.9664	62.0908	58.7975	59.3679	59.3255	56.9227	54.8212	52.6614	52.6481	52.8	56.2112	57.0265	58.5574	51.3638	52.9327	51.5838	49.1418
V2	in	nM	recorded data	10.4516	9.69287	9.43085	9.1035	9.27546	11.3218	10.6196	9.61318	8.38136	6.44311	6.09695	7.25654	14.133	23.2148	23.5301	21.8441	19.1102	14.2402	12.7651	13.8717	13.5512	14.5466	13.5602	14.6682	12.93	12.3316	11.3282	13.8584	12.7273	10.2684	8.47846	9.54126	8.45253	7.0405	7.2945	7.82004	8.32966	9.72862	9.39591	9.20126	9.3706	11.01	9.95841	10.8737	9.97587	10.8855
V2	in	nM	recorded data	1.35114	1.24926	1.48787	2.41145	3.18976	2.63562	1.95952	1.77545	1.42148	1.18617	0.681971	0.644475	1.06697	1.11389	3.21899	3.96958	4.26747	6.42457	6.46031	7.19975	8.4472	6.92784	7.8539	8.50804	7.23747	8.4599	10.4152	9.16042	8.01297	8.15425	8.93159	10.3974	10.4514	10.1844	10.9362	11.6572	12.1967	11.0783	10.6656	14.4	21.4103	23.4093	20.5226	16.8743	14.8311	11.7798
V2	in	nM	recorded data	4.81028	3.99207	4.49534	5.38652	6.1504	5.5787	4.16728	3.6972	5.00482	5.61071	5.22119	7.88543	90.1623	91.024	71.0407	68.0587	64.9834	49.9324	53.4197	47.9888	47.9089	46.2694	45.6827	48.3477	44.1145	45.5825	46.058	45.0273	40.7618	43.8834	47.7926	51.6963	42.8161	30.4861	26.308	24.9915	21.3311	19.8398	18.3306	17.0832	19.8784	26.5179	40.1534	34.8167	34.1376	31.9468
V2	in	nM	recorded data	2.72807	2.72242	4.51485	4.30905	4.53415	4.30427	3.37119	2.5939	3.51005	3.07405	2.93267	2.45327	26.6863	71.3561	85.2274	77.6447	64.2845	61.3348	52.8266	45.9792	39.1834	34.7163	29.7601	27.1585	25.1364	23.6704	22.7929	20.1918	22.7311	22.9566	26.4137	27.832	29.5291	26.6847	25.616	21.8835	19.337	20.9939	21.655	20.9891	21.5752	23.9198	20.2568	20.8736	21.1852	20.1644
V2	in	nM	recorded data	10.8646	10.513	9.41712	8.51243	10.0847	9.89817	10.5802	10.3889	9.39783	9.24906	9.66124	9.39442	25.5032	38.2956	41.1211	35.8366	35.72	35.8977	40.138	39.5316	37.8348	35.8281	34.0656	30.8483	31.2843	30.1372	33.1399	36.6346	37.0972	34.5871	32.1008	34.2765	38.256	37.5957	41.1479	39.5086	33.6139	37.8089	36.207	32.6573	31.661	31.7714	32.3002	30.2942	28.7034	30.123
V2	in	nM	recorded data	5.6379	6.22789	7.36632	6.18512	7.74107	8.51971	9.03317	9.26473	9.32918	10.0475	10.3206	9.36058	24.8379	61.4744	71.9455	66.4776	53.1296	47.0336	42.9916	41.3348	33.5705	29.9386	25.5599	20.9652	19.2449	22.251	26.1064	25.4763	26.8596	25.8314	26.9246	33.023	32.5634	32.1168	27.1682	24.0034	18.96	16.7629	16.1833	17.0032	18.9471	19.7904	19.0467	19.5718	17.9903	18.3614
V2	in	nM	recorded data	14.8144	19.2375	20.4835	19.8138	19.4521	19.1872	19.4661	17.6617	17.4339	16.8169	18.554	17.7024	35.2148	43.5715	44.779	43.0323	40.8788	43.3654	42.2467	40.8954	37.5982	35.3196	33.6211	32.3425	32.6639	33.2303	36.2036	34.771	35.0881	36.1639	30.3908	30.4665	32.1674	33.6321	27.8482	29.0939	28.6079	29.7839	28.6638	27.0887	25.467	24.0432	26.7082	29.3971	29.9302	32.2577
V2	in	nM	recorded data	10.3811	11.2855	10.3827	10.5042	13.9202	14.4711	16.151	16.6176	15.2942	15.4231	14.3258	15.563	20.0546	46.6709	64.3171	65.4104	50.0369	41.5055	35.1707	32.1842	32.0695	30.4913	27.7194	25.8554	25.0918	25.2737	27.7853	30.681	34.5556	30.9047	32.2115	31.6724	32.6676	28.5897	23.0321	23.047	23.5664	20.0371	18.5553	19.1735	19.1264	21.5599	20.4128	22.1807	21.3181	19.9696
V2	in	nM	recorded data	7.61388	7.0045	8.02861	8.39302	11.4203	12.5357	12.612	11.615	10.32	10.8079	8.68644	9.99983	19.6848	31.6807	38.0218	40.2566	35.1403	26.8447	22.5854	22.4068	22.3833	26.4613	25.3061	26.0429	26.3083	26.1496	25.2488	30.5281	28.9205	32.7279	31.4006	33.9673	33.4369	33.3287	29.618	31.413	31.1416	27.2611	25.8773	26.7457	24.42	24.4356	24.7292	23.3334	26.6947	27.357
V2	in	nM	recorded data	10.4328	10.3937	11.2749	11.2858	12.2184	12.995	12.8166	13.543	11.3266	10.3351	8.7414	9.41652	19.6147	49.6067	65.6911	61.6339	50.7255	42.5589	36.8337	31.8567	29.1093	27.7077	28.5421	29.2394	24.739	22.3545	21.3375	25.4071	26.4505	23.8089	24.5874	25.6927	29.9454	28.8354	22.7363	17.6708	16.1416	16.0557	16.1491	17.6487	17.8308	21.9982	25.2043	24.8188	24.0592	20.7953
V2	in	nM	recorded data	19.6647	22.0412	22.2942	20.3889	22.4691	23.2058	23.2665	25.5766	25.0366	25.9746	25.7073	22.4872	34.29	69.5291	84.158	73.1777	63.5524	61.7561	60.1274	54.6763	51.0589	47.0025	43.6437	39.755	47.0498	48.2366	49.6276	53.012	46.0623	40.0695	35.4655	38.1884	45.3295	42.7514	43.9668	40.7757	41.5287	38.4791	33.3185	31.719	34.9352	33.6798	35.6421	40.5258	40.3013	39.8994
V2	in	nM	recorded data	13.5769	13.8384	16.3925	15.6711	20.6559	22.1798	22.7314	22.6848	20.3415	18.6582	17.2603	19.2887	38.8929	76.9277	93.0582	89.9644	78.0677	63.6582	56.9198	52.1629	47.6508	47.5338	44.3503	44.2284	42.8471	42.4956	36.3614	38.5513	40.8266	41.3908	43.4616	44.6517	45.6936	40.2823	38.1044	33.1673	29.8802	27.2195	24.943	23.8803	28.075	28.4605	32.0403	34.4969	34.2558	34.1777
V2	in	nM	recorded data	16.248	13.2305	12.7444	9.77721	9.90011	10.8608	8.9729	12.4637	13.6468	13.4859	13.6658	13.0572	19.6758	24.9253	29.8587	32.9278	32.0068	34.0423	30.9232	30.7775	31.8161	34.3548	35.356	35.3583	31.1009	29.471	29.5033	27.2243	26.7018	25.1485	25.7587	25.5293	29.2024	26.3693	25.0286	25.8995	27.4468	26.2655	29.8692	32.0596	31.6965	29.3658	27.9611	23.27	22.0409	24.3095
V2	in	nM	recorded data	11.2951	10.5226	9.4575	9.00528	12.3881	13.3748	15.1046	13.0343	13.7198	13.5551	14.8647	14.5788	19.4486	45.8256	65.0897	67.2772	56.1702	42.547	40.5692	38.1461	38.8311	40.8334	41.3767	46.083	46.106	44.2182	44.4616	48.9431	43.7436	40.5087	42.1687	44.1748	39.4556	34.7732	29.8589	29.1601	28.9438	26.9395	24.0944	21.5392	22.018	25.5462	28.6848	29.7048	30.9031	29.1297
V2	in	nM	recorded data	10.3292	11.1171	10.441	9.02746	8.2054	10.6104	11.5403	10.9103	11.8113	11.9534	12.7076	15.4474	42.6816	51.2338	47.1601	43.7223	37.4957	33.1884	34.3358	33.7989	33.3419	32.151	31.1539	28.7567	25.4545	25.4861	27.9969	30.0157	30.9649	33.0514	29.2782	29.147	27.4444	23.3506	19.3294	26.1717	28.482	27.7755	25.2	22.909	21.1119	22.9649	23.9218	27.022	26.9457	28.4197
V2	in	nM	recorded data	17.673	17.7091	15.0485	14.7979	17.195	17.3789	19.2655	18.9434	17.9721	17.8119	16.4389	17.8222	31.4153	76.3984	116.167	126.659	122.589	102.413	96.4778	91.9132	94.0181	98.9582	100.46	94.626	85.0294	83.5647	84.0105	82.6964	80.7068	79.3847	78.9875	84.3507	82.4173	76.9336	69.9583	69.1627	72.534	71.0207	66.1743	57.9685	55.2233	52.4064	52.613	54.7615	58.1126	57.7861
V2	in	nM	recorded data	39.7658	38.1888	43.6866	46.5275	47.149	45.4748	41.2445	38.8946	37.7058	33.3572	33.7533	35.5686	38.75	52.9662	63.0252	68.5654	65.5936	63.3076	62.4099	55.9203	51.5612	47.7717	43.7244	54.5845	60.3503	61.9476	57.0487	53.8974	55.2382	53.4296	52.8059	53.8573	57.8062	64.7335	62.9497	62.7941	62.2477	63.3984	59.2406	53.9546	49.5552	49.7008	49.4474	51.8877	52.1983	52.0304
V2	in	nM	recorded data	13.7112	14.1435	13.4793	12.8491	11.6747	10.792	9.88505	11.4435	12.2939	12.4585	16.2729	24.911	87.5285	74.0404	61.2012	55.0354	49.8043	43.3729	36.3083	35.682	37.5458	35.6048	34.2321	28.9039	24.915	24.9139	27.6593	28.4883	30.8148	26.0867	25.7751	24.791	27.8413	27.5084	26.6966	24.7612	25.739	26.2864	26.009	27.7168	29.9452	29.859	25.7459	21.9986	18.7257	19.962
V2	in	nM	recorded data	11.9582	11.9353	12.2161	14.1383	14.1773	14.7985	14.9158	15.2403	15.1747	15.0609	14.6358	14.2926	18.5063	28.0164	41.7216	42.0977	37.3086	33.2631	31.6321	29.4236	27.9653	25.4572	21.3674	20.4617	19.5354	20.9881	19.2701	18.1365	17.0178	17.2847	17.1475	16.0785	19.2344	19.9915	20.4935	19.3511	18.2127	16.7826	17.0706	18.2569	19.0105	16.5738	14.8472	16.878	16.9139	19.2274
V2	in	nM	recorded data	6.84141	7.28166	6.77936	6.55304	7.99731	9.34004	10.6101	11.4092	10.8682	9.57087	9.44602	10.874	19.2136	45.3409	59.5683	59.5326	47.9722	37.4871	29.9741	29.1681	30.2392	29.6781	31.7255	32.2263	32.0355	31.0565	29.2444	27.8502	27.9516	29.9535	33.6713	31.8158	31.9419	31.8526	32.8559	32.5158	31.709	34.7889	36.1	33.602	35.1112	33.9443	37.6013	36.8276	33.3301	39.6864
V2	in	nM	recorded data	2.47886	2.46159	1.96583	2.43424	2.94619	3.67231	3.24251	3.33725	3.14409	2.04247	2.05299	3.52819	21.3754	63.8139	74.6289	66.6308	53.1146	42.0317	38.7835	35.2055	30.1296	38.0133	39.8692	40.7226	40.97	36.7884	31.8469	31.0928	32.4446	30.8922	29.8824	31.0147	28.1673	29.6555	29.7824	30.1123	32.2037	31.4216	28.4586	26.8293	26.2622	24.66	24.0485	23.7665	21.4807	22.7084
V2	in	nM	recorded data	0.825641	1.43159	1.51859	1.85289	1.77193	1.62917	2.77425	2.55138	3.75049	3.51333	2.79496	2.4617	38.4519	109.315	133.016	134.209	124.989	120.468	110.425	102.794	98.1806	93.0791	92.1985	90.5371	85.5999	84.3897	80.7167	85.2486	80.7304	73.2518	68.7209	70.708	68.3078	67.9513	72.5444	69.1749	65.7623	61.7728	59.677	57.5025	59.605	58.0726	57.0863	60.7511	57.266	64.095
V2	in	nM	recorded data	2.21414	2.37485	2.1158	2.81313	3.47956	3.64802	4.90546	4.04827	4.02505	3.45581	3.64718	4.55963	41.1815	108.512	137.793	145.452	133.277	129.45	122.037	112.752	107.217	102.964	108.489	100.703	92.653	91.9021	87.6817	84.5805	80.2881	73.3394	71.9442	67.6581	74.5982	79.2625	77.2667	71.4086	69.1669	67.4524	65.7948	63.0859	63.2249	59.4395	59.3854	62.7979	59.3601	62.6984
V2	in	nM	recorded data	1.88098	1.50345	1.8443	2.55102	2.50588	3.58822	3.23629	3.38527	4.15657	3.88516	4.14734	3.74596	19.8474	66.4605	82.3329	77.8547	61.8598	49.9039	43.6484	38.43	35.9792	38.6776	40.9546	38.4497	35.9476	33.3987	30.8307	31.0685	28.6489	28.7976	24.2251	22.1762	22.7278	24.4498	24.0619	24.6098	25.3397	24.3625	20.5024	20.0742	21.0585	23.1868	23.2996	23.8777	22.0246	23.804
V2	in	nM	recorded data	2.15192	2.85263	4.63276	4.76817	4.85689	5.77207	5.30604	4.43376	4.32892	4.09599	3.33747	4.92261	17.8645	63.9315	85.7717	87.1554	75.6589	65.6487	55.8777	52.7829	56.2736	54.5935	54.7161	54.7983	52.7169	52.5045	45.9951	45.4673	41.3891	42.6631	42.2672	44.4047	44.9751	47.6581	44.0858	41.7396	39.819	38.4544	37.402	34.5568	32.5696	30.4065	29.2957	29.1007	27.9378	28.5595
V2	in	nM	recorded data	1.78529	2.3271	2.72019	3.59296	3.63529	3.82376	3.93872	3.69745	3.46263	3.29241	3.19636	2.83993	10.155	52.1813	68.6897	68.6121	52.8087	43.2759	39.755	36.5815	37.2708	33.0529	33.0342	31.7836	29.313	31.1502	30.3815	32.6765	27.7482	26.5011	24.2387	25.9271	26.9159	31.07	31.2479	29.0556	26.5384	24.7333	22.1548	21.606	20.6648	20.9995	21.1386	22.814	21.0685	18.9132
V2	in	nM	recorded data	2.54023	2.41255	1.5858	1.81274	2.49217	2.14897	2.66205	3.12478	3.15349	3.07826	3.92752	3.10999	6.06	23.9682	32.658	29.1491	20.6595	15.9181	11.1262	9.25492	9.5221	12.1469	14.7648	16.5525	15.2855	13.7397	12.8478	14.6613	12.7109	11.3391	9.69581	9.23406	10.1521	11.1135	12.1131	13.4007	13.0339	12.4511	11.3072	9.80166	10.6195	11.659	10.6048	9.11301	7.26797	7.56026
V2	in	nM	recorded data	1.32304	2.11388	3.18294	3.3448	3.24821	2.12561	2.74338	3.18354	3.53209	2.76757	2.63211	1.67988	4.09033	11.4574	13.4706	13.1938	11.5415	8.80647	8.06536	7.04783	5.4554	5.5125	5.22076	5.0345	5.22223	6.04949	6.12661	6.35781	6.17769	6.61815	5.76578	4.31635	3.47449	3.66745	5.01726	4.94148	4.28901	3.64154	3.83171	3.84852	3.54823	3.88805	5.5028	6.25446	5.66902	6.19329
V2	in	nM	recorded data	2.54382	2.21754	2.08297	2.60515	3.11899	3.49875	4.02626	4.07818	4.02207	4.25678	3.84248	4.08029	6.56701	9.69466	10.7459	9.71744	8.77612	7.79128	5.91878	3.85946	3.03498	2.7552	3.38596	4.00631	4.75179	5.25823	4.59228	3.56669	3.39405	3.46647	3.62293	3.11002	2.61178	2.8856	4.19744	5.01851	4.22546	4.25269	3.74246	5.25618	3.83078	2.64716	1.75578	2.21297	1.57749	1.92501
V2	in	nM	recorded data	5.60213	5.24656	6.29183	5.97682	5.53346	6.35428	7.17789	6.59219	5.08985	5.80411	5.94682	6.04494	11.6404	15.3399	13.251	10.8485	8.49538	7.04212	6.34432	7.26069	7.03454	7.09016	6.70098	6.36386	7.73956	7.83629	7.69803	10.273	10.5661	10.807	11.2204	9.13513	8.84235	6.92848	7.4036	6.17385	5.48906	4.25293	3.7415	4.73276	4.56335	4.24955	5.13352	5.57342	5.84265	6.34953
V2	in	nM	recorded data	18.4731	17.3645	15.3018	14.4136	14.066	15.6451	13.9275	15.7224	17.1023	15.3218	14.6151	13.4119	26.5754	47.2502	57.2693	55.7723	46.3806	41.6082	37.4191	32.3784	31.6301	28.35	30.1895	29.572	30.833	27.9368	25.5824	25.9325	25.239	25.485	25.7701	24.3816	19.9111	22.5732	24.5755	26.9486	30.0969	27.1163	22.2474	21.129	18.7829	17.6207	20.9953	23.8357	23.0203	20.7881
V2	in	nM	recorded data	4.56936	5.88437	7.0599	7.74033	6.87806	5.56705	4.93695	4.27178	6.27086	6.56883	4.90812	4.06497	12.7809	25.9324	28.4975	26.3544	23.2875	19.3719	19.1429	19.7968	21.7756	25.7741	26.074	29.1318	25.1841	22.7913	18.436	18.049	15.4057	16.9442	17.1093	13.5205	13.8003	11.4552	10.3535	8.57228	11.6667	12.7652	14.4847	14.3964	15.566	14.1509	14.7364	15.0329	13.6927	12.4213
V2	in	nM	recorded data	6.59237	6.03412	5.0595	5.47041	4.84548	6.67815	5.17064	4.34979	4.97907	5.76874	5.61555	6.09281	22.8529	37.1935	37.7517	30.3975	23.8591	21.588	19.7318	21.1864	21.196	16.9829	21.1362	21.5268	21.0223	19.857	18.0543	18.3412	20.1946	21.8459	22.1625	24.0205	22.7258	22.8784	19.9505	19.0247	18.7157	17.964	19.7811	19.5079	18.5749	16.1008	16.4861	15.7307	13.5425	14.8811
V2	in	nM	recorded data	5.4508	4.24233	2.49461	2.8216	4.282	5.59876	6.06806	5.35269	4.17535	4.06034	3.81908	3.69576	29.1846	45.3067	45.5621	35.9238	26.5542	23.9031	20.7703	20.08	18.8158	20.6683	20.1268	20.1793	18.5955	15.6331	12.4995	11.5389	13.7821	16.0871	18.9322	20.0783	19.2699	18.2354	17.438	13.3983	14.0362	16.5177	18.0187	16.8535	18.9732	15.3804	13.9635	16.0054	14.6636	12.8148
V2	in	nM	recorded data	10.1738	8.31262	8.2878	6.64356	6.90534	6.61342	7.97718	6.81125	5.95157	5.70847	6.52295	8.93475	53.2683	127.86	165.146	149.468	119.499	100.046	90.0646	82.646	77.2937	83.1436	85.0174	81.4506	78.3517	75.3126	75.0591	72.762	73.2671	68.8902	71.4347	68.7939	65.4696	62.02	60.0777	57.9542	63.3875	67.7789	59.6288	58.9145	59.8393	57.3464	53.0568	57.9165	53.8869	59.7662
V2	in	nM	recorded data	7.18167	5.56643	5.30531	4.16771	4.50351	6.20097	6.09046	4.47061	3.75471	3.81513	5.31125	5.85247	25.2157	56.0981	76.4001	71.104	58.4334	46.9489	37.797	37.4046	38.7388	41.4803	39.9378	37.9188	33.0659	26.8797	26.782	27.6244	29.086	26.5628	28.3506	27.8931	28.9591	27.0723	27.6336	27.6013	27.2024	27.6075	25.2339	21.8889	20.5305	20.8341	22.7275	23.9831	21.899	20.5245
V2	in	nM	recorded data	3.67848	3.41958	4.14943	4.90662	4.66162	5.46111	3.76282	3.75698	3.6037	5.16711	4.97522	4.52883	22.4431	47.5443	69.4431	67.0185	55.7184	47.6148	41.7778	40.4834	41.115	43.6124	38.8914	36.1849	31.6621	28.8522	25.3155	21.6787	23.1678	22.475	24.9529	23.9328	23.0083	20.2465	19.2411	23.2878	26.7937	30.4054	31.1283	31.3399	29.2674	25.8239	25.5608	22.061	18.8007	18.9007
V2	in	nM	recorded data	1.47736	2.51754	2.29807	2.33456	2.34061	2.75105	3.12373	2.98128	2.76269	2.57891	2.06732	2.06464	5.75246	23.4139	37.1624	35.2454	30.1688	26.9445	24.9632	25.4257	21.0795	23.9812	20.8382	16.9942	16.3595	12.6247	11.2673	9.92029	11.902	13.9597	15.4636	15.8897	13.5015	11.2581	11.3036	11.482	10.9578	13.2157	12.4625	13.0455	13.16	11.2104	10.2587	10.9455	9.42754	8.82745
V2	in	nM	recorded data	5.96053	5.75705	5.73711	6.205	6.6261	5.7019	5.59051	5.22776	4.58886	3.29678	3.47363	4.28415	17.4247	51.2238	80.7255	84.1957	69.8895	58.0532	52.4221	53.4789	51.5863	47.8003	50.55	50.5015	50.617	44.9518	41.893	38.2046	34.2202	41.0594	39.1433	40.0344	39.9086	41.3339	41.0429	42.1474	41.8609	42.6732	40.971	38.9581	38.2301	38.4415	34.8693	34.0965	31.9851	32.4614
V2	in	nM	recorded data	0.369208	0.545604	0.807553	0.619711	0.787457	0.552294	0.32992	0.167695	0.473977	0.38609	0.262737	0.145698	4.86358	19.0438	27.5555	24.7545	18.8108	12.0766	9.93194	10.4312	9.54273	7.89067	6.07496	6.38296	5.08551	7.17103	5.99149	5.4499	4.25069	6.15143	6.88124	5.66567	4.72746	6.07128	4.71302	4.94647	4.08116	4.15396	4.76411	4.92826	4.95435	4.91497	5.66005	5.93799	5.25801	4.56561
V2	in	nM	recorded data	1.38891	0.913362	1.29725	1.32847	1.71718	1.22937	0.727493	1.54759	1.19279	0.767067	0.798064	2.11321	2.50461	9.80703	11.7036	10.5095	7.11976	5.86314	5.49772	6.01815	4.95631	7.51193	5.90303	5.30982	4.1141	4.45821	3.42202	2.90549	2.57808	2.84148	2.3523	2.68563	2.23667	3.0137	2.95657	2.39701	1.86708	3.09921	2.71743	2.20063	2.12327	2.16885	1.86564	1.9898	1.33743	1.56145
V2	in	nM	recorded data	9.87123	13.1456	12.4151	13.3324	13.0632	11.3674	10.8976	11.1302	12.1713	13.083	11.6631	10.1907	41.0518	88.9438	100.019	93.0502	75.3308	63.5092	57.1912	52.0575	49.0449	44.0801	43.313	38.9467	33.456	35.0182	37.547	37.1318	38.8401	39.5355	37.262	36.7394	33.6243	33.7856	36.1633	36.0453	33.5038	31.4483	30.0831	28.7581	28.2573	29.743	29.5256	29.0878	29.966	27.1714
V2	in	nM	recorded data	3.18227	2.94049	3.29464	3.28388	3.89943	4.09644	3.49709	2.9005	3.13716	5.48625	6.55659	5.73827	37.6439	77.5455	88.702	87.1516	73.6785	63.6351	55.0857	47.4382	43.9393	43.1449	41.6349	37.8801	39.4304	39.1763	34.5732	30.7606	28.5011	30.4475	30.102	28.8402	27.6216	28.4413	29.8017	26.9365	25.0932	32.1996	34.9761	29.9904	27.6469	25.9506	23.5922	23.6194	22.3893	25.4004
V2	in	nM	recorded data	1.65503	1.29028	1.42113	1.31777	2.89006	2.60898	2.42667	3.556	4.93975	4.99465	4.73787	3.75073	46.2209	91.2245	103.706	109.463	96.9773	85.9483	80.0073	70.1294	66.3676	63.5843	60.466	56.3514	52.2918	57.1996	57.795	51.9845	49.4039	49.404	44.9274	46.1149	44.8323	44.0696	48.5314	49.9606	45.8414	42.0362	37.6313	34.714	32.4545	36.1304	34.8774	34.5454	38.5317	40.8522
V2	in	nM	recorded data	3.47343	3.65705	4.22104	5.70271	8.89596	10.0892	9.18142	7.33468	5.49205	4.61352	5.27118	6.4156	75.5748	146	175.192	193.441	188.771	187.269	180.411	163.481	167.917	169.427	162.853	148.099	140.25	139.984	139.678	133.382	129.704	135.124	135.938	128.25	127.907	122.207	130.419	123.663	124.164	119.271	123.916	119.539	117.799	120.326	117.481	122.613	127.134	130.691
V2	in	nM	recorded data	3.57301	3.9731	4.72923	5.00516	6.7597	9.21251	11.3987	10.8182	11.1276	10.4052	11.7878	10.1364	37.7695	69.3441	78.9011	77.2821	66.1598	56.8629	56.1266	47.4348	48.3146	52.1253	54.7111	48.2703	44.8337	46.764	48.5407	46.9523	50.0361	45.8942	41.1888	43.2364	40.4312	40.2235	39.0114	36.0741	33.07	30.9683	34.1028	33.741	36.6033	38.3015	36.3285	36.1614	32.9446	34.6033
V2	in	nM	recorded data	2.75591	2.65444	3.08615	3.44618	4.36649	5.43496	5.5313	6.04941	6.10581	7.07264	5.56991	4.74147	11.873	31.7202	44.061	39.4455	33.4347	34.0511	33.2038	28.8255	25.9429	28.4512	30.4383	25.9047	26.3357	28.0346	25.7769	25.1342	25.4635	23.6764	21.1097	20.7527	17.9823	18.752	16.2272	13.9957	13.7355	13.0155	13.8761	17.7461	21.0129	21.1883	21.2152	20.0456	19.3989	20.7305
V2	in	nM	recorded data	3.1036	3.31214	3.60717	2.43771	2.68834	3.10671	5.50251	5.86	6.39374	5.66523	4.59958	4.44449	11.5356	25.5324	30.3388	28.0732	22.4655	18.7779	18.4815	15.2246	14.529	14.0829	13.9507	13.9408	14.2789	13.2394	13.9382	11.7079	14.0137	13.3944	10.9086	8.01464	9.24627	12.3227	13.9932	11.8077	11.3905	11.6637	11.1579	11.3581	10.9098	12.1658	11.6842	12.723	13.6508	12.326
V2	in	nM	recorded data	5.41742	7.4203	6.34326	6.36225	8.46361	9.0593	14.2339	14.9012	14.5653	14.2206	12.9664	12.3289	15.6814	29.4471	35.3972	31.0672	25.0902	24.6529	25.0776	23.6002	21.4641	21.7378	22.4364	20.4721	17.239	17.3269	16.4208	17.1282	13.5337	12.9173	12.952	13.6318	13.9117	14.0049	16.3101	15.67	15.0357	12.7954	13.3057	12.8711	13.8545	15.404	13.9497	14.0038	16.2184	17.594
V2	in	nM	recorded data	3.60747	3.56098	3.44126	2.9861	2.60162	2.35336	3.56239	2.68774	1.71816	1.934	1.68134	2.48639	3.88094	17.9535	25.099	20.9107	14.5073	11.5806	7.87845	6.56778	5.42803	5.77767	6.64687	7.37426	7.49172	7.75593	7.92936	7.71606	6.82327	7.06294	8.10908	8.04622	6.78959	6.95248	6.99136	5.75468	5.30415	4.76838	8.776	9.43327	9.33396	8.55831	7.53748	9.81876	8.07458	9.17607
V2	in	nM	recorded data	0.252402	1.19509	1.05944	1.44593	1.08622	1.37921	1.02206	3.34259	3.43585	2.47482	1.47221	0.75854	0.714605	7.51777	8.55037	8.94838	6.38368	4.35858	3.07564	3.46438	2.78067	2.16139	2.33252	3.2924	3.48167	4.46534	4.23566	3.19753	3.27371	4.20607	3.08723	2.92842	3.90792	3.54157	2.7336	2.67701	2.78722	1.95909	1.20149	2.32089	2.49244	3.15868	3.637	3.26501	3.16449	3.11918
V2	in	nM	recorded data	2.45826	2.009	1.31524	0.674594	0.262347	1.06752	0.880905	0.583122	0.967389	1.36586	1.34551	1.56798	3.73615	7.61914	9.33205	8.71572	6.33116	4.27794	3.30067	2.94563	2.22827	1.67551	1.96772	2.35374	2.67114	2.52515	3.31273	3.35562	3.27312	4.48	3.56216	2.22436	2.46483	3.29526	3.411	2.67387	1.6011	2.78454	3.73553	4.42946	3.79563	2.38877	2.23318	2.39402	1.97897	2.58032
V2	in	nM	recorded data	18.043	17.7103	18.0609	17.5351	15.1998	19.9609	21.8232	20.3316	19.3181	21.9464	19.9833	16.9641	37.7913	52.8207	61.7736	58.1471	49.2005	42.9632	45.9157	43.6811	43.3377	47.3801	47.4021	42.785	46.4467	51.0831	50.5828	50.6343	46.7578	46.1942	45.8159	43.9358	43.8909	39.549	42.5721	42.6152	41.127	39.61	49.8658	51.2991	53.3628	52.4422	48.4719	46.6658	46.4681	44.9705
V2	in	nM	recorded data	14.9184	16.413	21.0325	20.2728	22.384	20.7228	18.0618	20.5362	18.3615	18.016	15.1597	15.5524	29.9612	40.9132	48.6511	41.983	32.3431	27.8406	25.7876	28.7126	28.1041	27.0158	25.0277	24.417	28.0047	28.3214	31.0524	30.1089	31.8654	28.8582	28.4368	28.1858	28.5315	23.975	24.8036	27.5044	26.6502	26.2755	22.5106	21.7754	23.3815	23.5845	23.5041	23.5726	25.1598	21.0579
V2	in	nM	recorded data	0.910099	1.54385	1.17038	2.24765	1.98813	2.21578	2.09972	1.66584	1.9133	1.29393	1.03245	1.51032	9.99522	26.0207	27.2974	23.0117	15.6644	13.0944	13.4668	14.9582	14.0817	11.724	10.2815	10.4181	15.5471	16.4285	15.6601	12.9794	11.9539	12.8501	11.5293	10.8431	10.3855	8.93438	8.09147	8.22054	10.7009	9.53201	9.26996	7.54949	8.62153	8.67286	9.54393	9.60401	9.19332	9.38784
V2	in	nM	recorded data	2.84463	3.66524	3.2597	2.69237	2.52514	2.51615	2.58136	2.02267	1.20442	1.18859	1.0412	1.57442	30.0235	49.1976	47.9739	37.9324	27.6911	21.8035	24.4371	33.7515	32.1692	27.3305	25.4989	23.0598	27.7687	27.7976	25.5235	20.4567	14.833	13.385	13.3826	15.7255	14.424	12.4866	12.3912	13.9693	13.9733	12.463	12.2315	12.9169	13.6689	13.606	18.5821	17.4119	17.9985	16.2818
V2	in	nM	recorded data	1.5822	1.65919	1.16926	1.0628	1.97479	2.20674	2.25692	2.20491	2.13688	3.63406	4.05138	3.24113	50.917	94.0333	99.6624	89.189	72.6802	66.4989	72.1656	82.1427	70.4307	66.7432	59.6353	64.9805	66.5968	65.5161	58.3207	52.3741	46.6121	43.6511	36.7633	38.8092	38.1774	42.83	49.3138	56.3673	53.534	49.1771	43.9298	45.5745	41.475	39.6672	41.3487	42.4271	43.1871	44.4582
V2	in	nM	recorded data	3.43329	3.97901	4.00035	4.19594	5.26089	6.4886	6.15135	7.11677	7.34716	6.80858	7.78605	7.49785	40.302	74.165	84.8869	79.2309	70.5728	66.2785	67.5741	65.6662	64.1783	56.8433	51.3065	51.1678	51.4897	47.4506	46.1961	49.6813	46.1644	44.9798	40.2848	42.3918	41.7855	44.4935	50.4978	52.2738	48.656	43.9161	41.5212	42.3773	37.9776	34.3155	36.3347	38.9865	38.4209	37.2823
V2	in	nM	recorded data	2.24814	1.42168	1.11237	1.02445	1.65699	2.54443	2.59843	2.75931	3.76587	3.40569	3.53157	4.56749	35.5992	76.0229	83.8553	78.9154	71.6253	61.2267	57.2152	50.9733	45.9866	42.1728	40.4828	44.7843	47.4948	46.3901	44.0486	40.7865	39.0607	39.8072	36.3059	34.3747	33.7994	31.6612	35.209	38.0801	39.1719	33.2855	33.8683	29.5491	26.0354	24.5323	28.9182	32.9204	32.9767	34.464
V2	in	nM	recorded data	2.26039	1.51425	2.65186	2.64161	2.16223	2.87764	2.67308	1.79531	3.47256	2.65086	3.23516	3.48078	19.6172	46.7046	58.287	56.4416	48.5598	41.8654	33.2105	28.8194	24.8722	21.2999	21.413	21.3253	22.2923	20.9635	20.5052	22.7411	25.8047	26.3039	26.0746	20.3812	16.0303	14.7589	13.799	12.4676	12.3693	13.7304	12.5662	12.2152	11.089	11.7695	12.597	12.3382	10.99	13.7897
V2	in	nM	recorded data	0.852549	1.1232	1.09658	0.736191	1.02644	1.03494	3.16626	3.49293	4.94455	5.43427	4.68758	6.03419	13.4836	30.327	42.916	43.9179	39.2426	34.3816	27.7184	24.0199	21.5288	18.1142	18.4233	15.6486	17.2879	18.5521	17.972	18.6752	17.4653	15.7082	15.8922	14.2594	13.8163	13.0623	13.1558	13.7015	13.8859	16.0849	16.7338	14.1502	13.7922	12.6659	10.6836	8.84004	8.80937	11.0497
V2	in	nM	recorded data	3.4337	2.8995	3.33184	4.14577	3.91503	4.15112	4.03792	5.45868	7.34121	8.14717	7.83698	5.78628	8.92184	20.3865	26.4006	27.0748	24.7244	19.2006	17.9382	15.2191	15.4803	13.4361	13.5132	15.1169	14.782	16.0322	14.941	15.6228	12.3741	12.2164	12.2948	12.2724	10.3855	9.61338	9.85899	11.8739	12.099	10.6857	9.88569	9.42892	8.3472	9.0528	9.86162	9.27845	8.88189	7.34589
V2	in	nM	recorded data	3.31007	2.34643	2.25763	2.69776	2.53736	2.61959	3.29516	5.4259	5.65502	7.90675	9.4256	8.54129	13.5379	24.4783	29.3566	26.5882	19.5961	16.4939	15.593	15.4674	15.2969	15.7383	14.5871	13.8142	16.0668	16.1102	12.4248	13.3179	12.5856	14.7986	14.0444	12.9927	12.3808	10.8526	10.5995	12.2128	13.4323	11.1667	9.45612	9.80612	7.19325	6.77312	8.02268	7.48539	6.51201	6.86881
V2	in	nM	recorded data	7.13048	6.35788	6.79747	8.0096	7.50467	7.73024	7.01416	6.38805	6.57207	8.41558	10.3501	10.8006	16.8907	32.8443	42.4993	44.5604	37.0535	30.5774	25.0476	22.4554	18.3778	16.0446	11.9563	11.3885	10.1411	10.2552	9.939	10.2895	10.935	11.464	10.561	10.257	10.4229	10.0736	9.44689	8.62461	9.55886	8.72207	10.3202	8.42813	11.1378	10.3879	12.752	13.8894	12.6876	10.0772
V2	in	nM	recorded data	7.52155	7.08768	6.9761	7.75562	8.19247	7.24415	6.89606	5.18463	4.11551	5.02111	4.55391	5.2642	15.7296	37.7637	54.4569	59.2483	52.9128	46.0637	39.026	33.9591	26.7834	19.769	18.364	15.585	13.6917	14.9382	12.7513	12.8513	16.2864	17.8678	15.9175	14.6209	15.5713	17.4251	17.1337	17.3859	16.0036	14.4755	13.9842	11.7411	10.5425	11.4173	10.3492	12.0804	11.5597	11.4661
V2	out	nM	recorded data	8.32426	7.7462	6.00951	5.33471	6.0135	5.50679	5.29401	5.45889	7.30189	8.59731	8.09562	10.2637	16.1323	22.6303	22.6574	20.5635	16.7463	16.7899	15.7156	15.9482	13.0046	11.375	7.80084	8.37563	10.8832	8.91804	9.29073	10.4396	10.5341	11.0876	9.82721	7.96233	6.85642	5.28716	5.83974	5.65947	8.08345	7.58556	8.36297	8.99747	9.46957	9.42333	7.63283	8.3243	8.28362	7.57626
V2	out	nM	recorded data	10.9135	10.4321	11.0054	11.206	12.9737	13.5001	15.9315	15.924	14.8285	13.411	15.974	17.2555	17.0461	51.4938	100.192	111.088	100.821	79.0046	60.5452	47.6435	44.3149	39.1267	47.0184	43.3079	38.1943	39.7108	38.8808	39.23	33.6659	30.2762	23.3623	20.4541	22.1854	21.9357	23.1344	25.3694	23.5111	21.7863	22.0923	20.8219	20.4306	19.9216	22.8622	26.2303	24.1243	20.5196
V2	out	nM	recorded data	6.08001	4.2485	3.09527	1.77948	5.83178	6.4215	5.29896	6.5749	6.55757	6.10957	5.98182	6.90421	25.7987	31.5153	29.3077	21.6751	13.1251	8.58076	6.24185	5.00193	3.48953	4.98809	5.27932	4.69435	4.02149	3.5068	4.85824	4.87622	4.67004	6.03701	5.31356	4.14006	3.80653	3.10019	1.96436	2.39912	3.65239	5.73085	5.01798	4.92716	3.87936	4.02271	4.35292	4.01809	3.64383	4.32959
V2	out	nM	recorded data	11.242	13.5746	14.5466	15.3127	16.0321	16.162	17.1207	17.5944	15.5507	15.5866	14.309	14.6166	21.9795	69.7275	100.42	99.1994	83.8484	64.7909	54.018	45.1527	37.4549	32.2154	37.6736	39.7443	36.9068	36.8913	38.213	33.7352	27.6184	25.8026	20.9474	16.3512	16.7485	16.1255	16.3995	16.981	17.0952	14.4795	19.9761	22.3204	22.3033	20.5638	17.5809	18.9232	18.1495	19.0111
V2	out	nM	recorded data	3.77485	3.2235	3.34109	3.55913	3.4528	3.31558	4.82091	7.17041	5.3915	4.63562	3.81628	4.01212	17.4876	29.6939	34.5107	31.2876	20.7406	11.9279	9.28569	7.45445	7.36853	7.58589	6.47157	5.76369	5.30769	6.72879	6.47273	5.02542	4.35178	3.70016	3.66729	4.43841	4.48102	4.05272	2.63409	3.09254	4.76127	3.9444	3.54925	2.57581	2.17236	2.02788	3.64982	4.13328	3.29992	3.68559
V2	out	nM	recorded data	2.00189	2.09782	2.084	1.35297	1.03124	3.5004	5.45634	5.78424	6.56698	4.80137	3.12998	2.59533	8.40892	30.7554	54.0624	64.8449	55.6425	44.1506	32.7267	22.876	20.1331	16.9407	16.2673	13.2787	14.089	13.3677	13.0748	11.5515	12.904	13.718	13.3157	11.4076	9.08916	8.06473	8.34247	8.87726	8.67509	7.04537	5.60247	4.95895	7.03331	5.11942	3.73847	2.70708	3.46293	5.71361
V2	out	nM	recorded data	4.4955	6.3163	6.06942	5.46657	5.86948	6.36303	6.784	9.66124	8.8133	7.88307	6.06507	5.99796	15.1767	30.9142	40.5729	36.9962	30.9663	24.2499	17.1916	11.5705	9.75864	11.0602	12.094	14.084	12.904	10.4744	11.3923	10.0939	9.27386	9.35209	8.62242	8.02307	6.61953	6.48991	6.00556	5.99604	8.02736	7.21739	7.45692	6.7059	5.40111	6.68001	5.77855	4.50148	4.75889	5.24246
V2	out	nM	recorded data	1.69944	1.66377	1.27394	1.26114	1.65261	4.31505	6.59463	6.81127	5.47231	4.13926	3.55001	3.69567	16.1075	43.7445	64.9865	75.6202	73.5706	68.6412	60.5348	48.7432	39.7573	35.2535	30.7737	26.3405	27.8629	28.1534	29.0083	27.5926	26.465	26.0197	23.9581	22.5977	21.1118	17.8396	15.933	15.852	17.913	19.1759	17.5985	20.1029	17.9445	17.3682	15.784	15.5833	16.7107	16.5058
V2	out	nM	recorded data	6.53842	6.93116	8.62168	8.65011	8.67393	7.94358	9.2775	18.4515	25.3843	23.9389	18.6419	13.8681	28.1522	51.7918	59.2732	55.308	41.9523	30.042	21.7508	18.286	16.545	15.8833	12.0058	11.6584	11.6942	10.6956	10.458	12.0128	12.8198	21.1467	19.0753	14.7918	9.26886	6.9419	6.49939	7.78357	10.651	11.6268	10.5711	8.99046	7.42279	6.41557	5.894	6.32607	7.15808	6.84385
V2	out	nM	recorded data	2.12468	2.0141	1.73185	2.08482	2.78859	5.66977	8.39512	8.29364	6.26594	5.33895	4.92223	4.53931	26.5742	75.5462	110.722	127.45	118.327	99.9421	78.8624	61.8083	52.5052	53.8195	46.4038	41.5071	46.6671	45.2289	45.652	45.2232	46.1105	41.1369	34.9686	33.5806	30.136	30.9388	31.2585	34.4608	32.2554	35.6044	34.1702	36.7536	33.5306	27.7071	23.9675	23.5157	24.0886	25.8309
V2	out	nM	recorded data	12.6002	15.1592	15.6122	16.1172	17.9694	16.5701	18.2999	26.8371	33.1841	33.3019	29.1833	25.2112	41.543	75.6165	85.3861	80.2331	61.236	43.1855	35.5604	30.4978	30.1337	29.2064	26.1804	25.9052	24.8944	21.2734	19.2445	22.3465	23.0205	32.6738	31.9949	26.0867	18.5077	14.9011	9.86382	11.7075	15.2438	16.6212	16.0677	14.7718	11.714	9.34254	7.85063	6.77965	9.80111	11.7087
V2	out	nM	recorded data	2.25591	2.40054	2.20715	2.98024	3.03076	5.57241	6.78269	7.41045	7.28845	5.70745	4.32784	3.74044	39.2383	103.483	143.92	145.156	126.196	104.014	81.0975	65.8943	54.2612	54.7904	53.1881	53.6707	61.6633	59.1459	59.7816	54.1027	44.5678	41.1241	33.8128	34.0234	32.972	35.2248	33.7217	34.2957	32.292	32.5112	35.96	37.1218	36.2096	33.6854	36.4647	34.226	32.5804	36.2299
V2	out	nM	recorded data	15.1546	17.957	18.662	19.2299	20.4439	23.0553	26.8011	31.2223	39.9048	41.0472	35.1081	30.8646	38.3183	59.1744	69.9801	64.892	52.729	40.1473	35.3463	31.7942	31.0407	32.0409	32.4404	30.6351	28.2405	26.7364	20.717	25.6187	26.4498	38.7699	42.2919	35.9831	25.2126	18.3282	12.9649	11.0773	13.5048	17.4482	18.225	18.3599	16.7979	12.7948	8.59287	9.27184	14.4174	16.1062
V2	out	nM	recorded data	0.906609	0.635552	0.406787	1.23323	1.68913	1.95872	2.39565	2.70756	2.90495	2.35288	2.47045	2.66551	31.3397	83.124	107.823	109.197	96.3939	77.1243	60.3879	53.5355	46.7685	45.0075	41.0844	35.157	40.4475	45.3259	47.3853	46.365	37.2374	31.9523	27.372	28.6957	31.2387	31.7475	27.3302	25.7955	23.5554	24.7734	28.9174	28.8338	27.6133	23.0276	23.1506	23.8551	24.0579	27.0063
V2	out	nM	recorded data	11.2021	15.6097	17.9345	19.0045	17.3277	17.4777	18.8814	28.426	39.8555	36.7447	30.8173	23.5598	25.398	48.0637	58.5934	56.8651	50.8368	42.7031	38.9694	34.9365	31.7263	29.3815	22.4149	24.325	22.7226	19.371	19.8011	16.8526	14.0545	19.2651	19.8697	17.7128	16.9939	15.0385	12.9865	11.2324	10.7538	11.7313	11.7643	12.5968	9.97938	7.19732	7.77816	9.58365	10.5782	11.7254
V2	out	nM	recorded data	0.251009	0.198127	0.104109	0.339219	0.893587	0.696334	1.0674	1.7225	1.59986	1.36253	0.807684	0.37192	9.27426	38.1887	52.0405	51.879	41.1463	29.1757	22.8513	17.1768	13.5015	14.3798	14.6222	13.1759	16.6529	18.2836	19.2348	18.9351	15.7844	14.3613	12.0613	13.0731	13.1239	11.4431	8.87896	8.52816	8.11042	8.28398	8.81523	8.59552	9.60458	8.86608	7.72707	7.782	8.39829	10.6425
V2	out	nM	recorded data	8.69321	11.1833	16.3804	14.6106	18.2074	17.4737	17.348	17.2051	23.362	28.5196	26.467	24.0302	24.5979	38.1707	42.3954	47.2995	41.5594	39.0878	34.8375	30.3009	26.502	24.7826	22.1321	17.9799	17.7317	16.3814	18.3933	18.7325	19.6958	18.3999	21.0047	19.5564	15.3086	11.321	8.62401	8.17628	7.79843	10.2326	9.1481	6.45425	4.77221	5.13901	5.27657	6.72326	8.88399	7.90461
V2	out	nM	recorded data	8.62077	8.75004	7.61569	8.32373	8.83706	10.2011	10.6079	13.9759	17.7825	17.2851	14.3681	12.6638	12.3991	27.7392	28.9504	25.7056	21.7176	16.7987	10.8992	12.6888	10.5418	11.5945	9.74192	7.99488	6.40194	7.36931	10.5451	10.6479	10.7434	11.2766	11.7498	11.4584	8.469	7.15817	4.91152	3.9842	6.55787	6.787	5.58885	5.95687	4.83399	6.18181	6.55979	7.68678	8.21395	6.16632
V2	out	nM	recorded data	1.70011	1.47536	0.945644	1.49027	1.09639	0.681794	1.65953	1.62906	1.46314	2.56999	1.93608	1.53771	15.637	56.9977	72.1152	68.001	54.4918	39.4948	27.1076	22.3245	21.8724	22.4921	18.8841	14.1557	13.4813	14.2609	13.6954	14.6751	15.1997	17.1686	16.1524	16.1904	13.0241	13.9056	11.6354	10.9685	12.0041	14.7802	15.7692	14.7809	14.2118	12.2266	12.3002	11.1108	10.144	10.1301
V2	out	nM	recorded data	12.1519	13.8982	15.593	16.394	15.411	16.6167	21.4314	26.8655	29.4522	31.8187	25.9756	22.3133	24.6073	46.9579	61.9084	65.7933	52.8459	40.6925	38.8508	35.3805	29.0091	27.8127	24.2789	23.0417	21.2597	23.2934	21.195	20.6991	18.5009	18.7429	24.2811	21.7092	20.4033	17.0696	14.5227	12.9888	14.1987	15.6249	17.7198	17.2344	19.964	17.1173	15.1778	12.8314	14.8732	15.8925
V2	out	nM	recorded data	0.297135	0.850879	0.678001	0.435297	0.220783	0.0860604	1.33227	1.81173	2.02093	1.72152	1.06979	0.551162	8.74511	29.8519	38.5795	36.9146	26.8474	17.2853	12.9431	11.436	10.9651	10.2534	7.35651	7.52881	12.1443	10.4597	9.45919	8.235	8.75811	9.54463	6.9204	6.36839	4.98388	4.66539	4.0033	2.86454	3.28445	4.53822	4.3138	4.19768	3.39121	2.07074	4.66971	4.28561	2.91333	1.93104
V2	out	nM	recorded data	5.20773	5.76723	4.72885	5.9193	6.14069	6.86618	10.0203	10.0362	9.47908	9.46648	8.25662	6.93842	9.91078	28.5303	42.5638	42.3757	35.0969	25.3966	20.3569	15.8881	12.6397	10.0399	7.1218	5.75807	5.81632	5.89591	7.96798	8.7572	7.4413	5.37542	6.69122	6.34827	4.96411	5.0006	5.27466	5.27901	5.88357	4.73799	3.95816	4.41923	5.0274	3.8959	3.40452	2.1363	2.16418	3.41946
V2	out	nM	recorded data	9.36601	10.6992	8.63946	12.1132	12.4872	13.3353	16.1179	14.7947	14.4445	13.5704	11.956	11.3963	21.3606	56.5194	64.9023	64.3207	54.4569	43.6919	36.0587	30.8756	27.1022	28.2683	31.3568	37.9397	35.8815	34.0317	35.3512	31.4671	29.2895	27.2756	28.3534	28.4852	26.5079	23.9762	22.0776	22.596	24.1852	23.9295	23.0355	23.8177	23.7108	19.2995	22.2459	22.3281	23.1449	24.9669
V2	out	nM	recorded data	1.87918	1.62492	2.05725	2.87552	3.18704	4.25932	4.12467	3.81326	3.83749	2.94744	3.49545	3.80209	7.9511	18.0751	24.959	28.0706	21.5365	14.27	11.5791	8.31144	7.28135	6.32456	4.75182	3.8874	3.08748	2.93106	5.59631	7.99409	7.02888	5.6012	4.05026	3.35705	2.13971	2.23232	1.88142	3.24744	4.4917	4.3832	3.33659	2.36659	2.04257	1.67673	2.43685	1.86201	2.86983	3.48175
V2	out	nM	recorded data	1.86221	2.15036	1.55718	1.01095	2.23959	2.79558	3.43391	3.16643	2.13031	1.89967	2.22894	1.96611	4.63247	13.8707	16.3404	19.3968	17.5352	14.6425	13.3386	9.56544	6.62855	4.74374	4.39974	3.2607	4.00625	4.50544	5.52772	4.98035	3.63186	3.79495	2.91109	3.16722	3.19857	2.55928	1.97469	2.21599	2.89302	3.48705	3.21098	2.16587	3.55584	3.35324	2.67362	2.67325	2.46777	2.01414
V2	out	nM	recorded data	1.17003	2.4316	1.93952	1.6129	3.62605	4.51077	3.99406	4.57214	4.79221	4.6227	4.4097	5.53767	8.22661	18.6072	25.2666	28.548	24.4763	20.6672	17.3121	15.0191	12.4763	8.79588	6.69828	7.88558	6.52188	6.17927	7.30033	7.75749	8.00201	7.40408	6.14638	4.82368	3.25585	2.82569	3.11012	6.12269	6.1158	7.19256	7.30991	5.94102	5.66601	5.33402	4.51499	5.8341	5.4953	4.68636
V2	out	nM	recorded data	4.21105	5.12642	5.0949	4.20074	5.01582	8.52537	9.90593	9.48533	8.33394	8.64651	9.85134	8.64952	13.892	43.8572	61.6186	66.2683	58.3643	46.4801	35.2393	30.0381	25.0651	20.4534	16.9975	15.8699	15.9961	15.1356	13.3659	13.5484	13.4012	12.0356	10.8272	11.2938	10.687	11.12	10.8979	13.6001	14.038	18.5529	19.0291	20.3001	18.484	14.3771	12.3433	13.3517	12.8521	12.0006
V2	out	nM	recorded data	12.6334	14.1644	17.9561	18.1721	24.1888	26.9432	27.3639	24.3518	20.8277	20.9064	21.8096	22.4353	26.7112	70.2227	110.479	128.784	119.108	108.273	96.7407	88.2877	78.2601	67.7519	66.369	58.556	58.9053	61.1584	65.0565	58.8791	55.8316	49.0588	43.7297	42.328	39.0529	34.9889	32.9546	37.8561	44.7257	43.4609	44.4132	49.0094	47.1774	47.7411	43.6803	44.7101	40.7807	38.9813
V2	out	nM	recorded data	10.0675	10.0499	12.4788	13.589	11.7274	11.0956	9.45357	9.60862	10.3398	10.2126	12.3786	12.6377	28.6941	45.1383	65.7815	99.9543	108.137	98.2623	87.8084	84.4862	82.4869	81.6671	75.0142	67.1292	58.081	58.8436	59.3388	56.8313	53.7996	51.1712	51.1536	49.6292	51.8877	48.7059	48.8094	49.3086	43.9806	43.5099	44.7693	47.8771	50.1618	54.731	53.5963	47.9479	43.735	39.4931
V2	out	nM	recorded data	9.24746	8.41929	7.6071	5.99487	5.56613	6.02941	7.41073	8.01481	8.26395	8.02615	7.4851	9.48087	13.5178	17.8461	15.9905	15.8019	12.5065	10.8919	10.3527	10.0515	10.4818	9.02355	6.83428	8.1053	8.87538	9.73362	11.0677	12.2982	11.5076	9.99917	8.47072	8.26419	7.90168	7.14777	8.68786	9.91254	10.7683	10.4081	9.32858	7.87361	6.54917	7.58507	7.18539	7.78841	8.57598	9.18108
V2	out	nM	recorded data	9.9698	9.52597	10.4068	12.7183	12.9843	13.5476	14.6788	17.4782	20.5583	24.0846	23.8081	23.8875	35.4488	74.0487	91.8465	108.589	115.926	104.503	98.3922	99.6937	107.01	104.763	92.8466	84.0993	79.4707	81.1618	75.7898	66.2359	59.054	55.9995	55.0956	52.9923	52.6559	56.4712	51.3517	48.0717	45.545	47.7041	46.7536	50.4741	57.2317	54.2527	51.6	51.2868	47.1172	41.0287
V2	out	nM	recorded data	5.58526	7.66341	8.60999	8.49839	7.82956	6.14446	4.81458	6.40463	7.8587	5.96094	6.61438	6.34503	8.8347	18.3388	18.731	17.0275	14.9193	11.7755	9.85603	6.66513	6.46098	5.8427	6.00376	5.14835	4.64275	4.32614	6.34819	6.04771	7.60616	6.74367	7.63134	8.49268	8.34924	6.94709	5.95792	6.14715	4.9669	5.28434	4.38651	4.6774	6.41869	6.05748	5.95765	5.55812	7.40829	6.7118
V2	out	nM	recorded data	9.77636	10.0696	10.3977	11.2354	11.8667	12.5192	14.026	16.565	17.9792	21.4132	22.4443	28.9176	54.2611	83.3103	86.4269	78.6883	68.4602	56.9875	60.2327	69.4015	80.1105	82.7786	80.194	80.4292	79.2368	80.0313	77.7024	69.3192	64.1628	64.1573	67.1391	63.54	57.827	51.013	49.4678	46.9313	43.1312	46.1307	44.649	43.8247	41.7958	41.277	38.0145	40.463	37.5055	37.3571
V2	out	nM	recorded data	3.6599	3.57061	3.71077	4.11893	5.00477	4.62506	5.19762	5.17639	5.90197	4.361	3.95563	4.36383	20.0066	35.9197	31.8437	25.6596	19.5236	14.86	10.7298	9.47797	10.3069	10.3515	12.1203	11.9664	11.5201	12.1472	12.2546	14.4442	16.3226	16.7754	15.6566	13.1437	11.6638	11.6952	9.41835	10.4327	11.1406	11.4371	9.08255	8.24162	7.899	7.63174	8.8346	9.12504	9.44359	11.2267
V2	out	nM	recorded data	12.9913	15.1661	16.2124	15.6105	17.4483	18.3246	16.4294	18.2768	18.5646	21.3347	24.7064	28.2457	48.1932	86.0695	91.8649	81.5269	69.5879	58.7527	55.0377	56.7458	59.2513	63.1229	59.1046	55.2589	54.5519	52.1778	55.8487	57.8545	51.5068	46.423	43.9817	43.3937	40.6343	38.3244	39.4199	36.0755	35.4763	35.1522	38.3812	35.1177	33.8206	33.2985	35.1737	32.6864	34.7527	37.1283
V2	out	nM	recorded data	12.7781	12.1276	11.7781	11.3093	11.2672	14.5745	15.0835	17.3903	14.2815	13.825	11.7062	15.2466	49.5302	71.9846	59.4724	43.6459	31.7984	24.7892	23.146	25.1642	29.8067	35.1402	38.5571	40.3987	43.8865	44.3684	42.812	37.685	34.5109	32.7237	27.9433	27.9414	27.7178	30.45	31.5184	29.7882	25.7561	23.0024	22.7416	26.2064	23.7501	25.2597	26.7791	22.8971	20.7713	20.8079
V2	out	nM	recorded data	3.20853	3.73651	3.4351	2.53742	3.3834	2.95165	3.29452	4.42339	5.64731	5.9822	6.54048	8.25676	23.9859	47.5381	53.6421	50.2847	38.5127	29.1836	24.3044	24.2105	28.3385	31.0343	28.5084	29.3206	29.2633	33.342	37.7341	36.017	28.3818	27.6527	24.4321	23.8384	23.8412	24.0334	21.5161	19.7812	21.0759	19.7198	17.5733	15.801	15.2083	13.5133	13.818	13.5619	12.2882	11.7144
V2	out	nM	recorded data	23.7755	26.5221	24.6979	25.8161	27.2002	27.2845	26.2656	24.7166	20.8303	23.6977	26.7016	29.8777	64.8867	77.4846	63.8081	47.3161	35.1153	28.1933	26.619	33.5193	42.4884	47.7975	52.3366	57.1027	57.1173	51.3228	48.4244	44.5009	43.5502	41.8993	39.9333	37.9464	38.212	43.1943	40.9019	38.7752	35.0962	33.1886	32.0447	30.4657	30.1266	26.6255	26.8865	28.5402	27.7101	28.547
V2	out	nM	recorded data	5.67511	4.95589	5.36224	7.18839	6.88195	6.81387	6.15315	5.34197	4.76721	5.5129	6.0378	5.59047	17.1905	44.2076	59.8823	70.0068	62.0231	48.5358	41.6033	37.6865	44.0621	46.2995	42.8471	41.3985	44.3653	48.8713	50.0264	49.2093	41.282	37.3921	34.8894	29.5033	29.6715	29.7047	28.6021	25.154	21.96	22.5051	25.372	26.601	23.3316	22.1898	19.8108	18.1448	20.386	24.3616
V2	out	nM	recorded data	20.5302	20.7182	24.0113	23.7107	25.0207	27.9164	26.2335	28.2602	26.9348	26.6119	25.124	26.3565	83.597	103.757	91.3412	78.4201	67.7286	62.8274	57.8358	58.2661	59.1111	62.0865	63.3664	63.1045	57.9016	59.529	57.5857	56.9968	52.8984	49.9858	44.9193	47.3947	44.0942	41.2802	44.0065	38.9612	36.0992	32.0942	31.4624	30.4427	31.1638	35.1768	33.5056	33.6999	32.3125	30.3647
V2	out	nM	recorded data	5.78759	6.5633	7.45202	8.07457	7.87784	9.98737	9.43193	7.79149	9.29113	8.23748	5.81596	5.92177	18.6175	45.6183	71.2814	78.7787	68.6692	52.6504	48.9061	53.3256	55.8354	58.8911	53.3938	53.7954	53.3939	57.1128	57.476	55.504	54.0015	47.6399	41.6143	33.7146	34.8529	36.9882	39.3069	40.5315	42.3695	37.728	36.0055	41.6711	37.2843	35.4981	32.3942	33.9935	39.348	41.7606
V2	out	nM	recorded data	8.21705	9.23902	9.38909	9.84365	8.28228	10.8889	10.7366	11.3318	11.9937	9.78225	9.86533	8.4045	59.0462	87.798	95.8643	101.261	85.1137	75.5784	68.735	64.1483	63.7482	60.8187	57.2916	55.4883	55.4118	59.6417	53.7344	55.0248	52.8738	51.3923	53.6396	52.9795	50.1864	46.0899	42.9561	41.3738	37.2272	38.8175	38.2731	39.3366	41.5924	42.0461	42.2784	41.481	37.4768	34.3795
V2	out	nM	recorded data	3.11879	2.48324	2.34116	2.36688	1.89877	2.83294	3.45409	3.87102	5.42489	5.3376	5.25184	4.03312	18.1002	29.3988	38.9064	36.4158	31.7091	27.3727	23.0869	22.5378	19.4934	17.3124	14.5398	14.211	14.2413	14.1836	13.0181	13.0565	13.2864	13.2904	11.8922	11.9828	11.7632	11.3727	10.5109	10.0858	11.4997	13.1419	13.0095	14.9469	14.6954	13.0944	12.1713	11.9218	10.0836	7.47345
V2	out	nM	recorded data	4.76514	4.82225	5.57563	4.31724	4.69635	3.86531	2.87097	3.19645	3.15266	3.11094	3.05614	4.34961	52.2054	111.763	139.264	139.953	122.331	108.873	98.1803	81.7781	67.6198	60.9867	54.2442	53.8758	54.8464	61.3754	59.6251	54.4024	55.1102	53.8383	56.4633	53.2545	52.3887	48.5333	44.3948	44.4255	46.4499	49.2314	48.0525	49.59	47.2325	41.492	41.6226	41.7805	40.8806	42.1664
V2	out	nM	recorded data	9.62015	9.17729	7.9256	8.25609	7.99465	8.5822	6.68719	6.80512	11.2513	13.1112	11.8132	11.4199	21.1906	32.7269	29.3861	24.1186	19.6867	15.7026	11.496	11.0716	12.6273	12.3829	12.3869	12.8384	13.8004	12.439	10.7682	9.47142	9.24929	9.37553	9.30763	9.47875	8.81357	8.1988	9.92401	9.43208	7.92576	7.64959	8.23326	8.36442	7.30586	7.36711	8.1411	8.88445	9.93834	8.5234
V2	out	nM	recorded data	2.08916	1.91861	1.99669	1.54911	1.15483	0.608635	1.29951	1.75449	2.3327	2.71519	2.92554	2.21139	2.34322	3.92508	6.96673	7.47838	6.76563	6.95792	8.33699	11.4891	14.5635	16.6378	15.6069	12.8423	11.3195	9.74953	10.4212	10.8048	9.45466	8.9446	9.77392	10.6812	11.6439	10.9155	10.052	9.64746	11.9252	14.3318	12.296	10.7449	7.70657	7.60911	8.42896	9.04009	9.40454	10.0865
V2	out	nM	recorded data	6.57201	5.90766	7.15193	6.22497	7.94757	9.54933	10.1744	8.20275	7.34079	6.90321	7.35373	8.67434	75.6183	73.428	56.9201	45.2941	37.5511	35.7984	42.1888	53.4513	57.5385	50.8446	48.9949	50.5996	47.4856	44.841	43.9184	35.8975	36.1742	37.2536	36.4312	31.1491	31.5991	34.3023	37.2335	31.7124	36.9214	37.1846	35.287	36.7653	33.2184	35.6596	35.3968	35.4361	39.4425	43.7693
V2	out	nM	recorded data	4.79136	5.124	4.26086	4.40424	3.59084	3.4673	2.67872	2.03655	2.15278	2.40386	2.63337	3.58871	27.0393	70.7739	90.9734	85.3232	66.0571	55.5433	50.0109	41.7624	36.342	30.0558	29.2755	27.7558	24.6377	24.8107	26.342	27.2817	24.0459	23.862	22.5997	21.4671	22.5738	21.0823	22.0572	19.5937	23.7978	27.6196	25.2742	29.5771	26.2722	22.8053	20.9269	18.684	20.23	22.595
V2	out	nM	recorded data	6.13514	8.23534	8.25236	8.84296	10.3025	12.2864	10.8055	9.35366	8.75149	8.59373	10.8138	11.9999	30.7306	47.1959	51.1502	47.7701	43.2533	37.7495	36.8057	36.8891	39.2649	40.5099	38.425	37.0331	38.2808	35.4532	34.1844	33.439	31.534	27.0934	26.2071	24.9243	25.8218	24.6764	22.4523	22.238	23.041	24.7228	23.9083	29.5645	30.8261	28.0654	26.7129	24.0525	21.8947	25.6717
V2	out	nM	recorded data	6.47682	7.00303	7.60355	9.07772	9.42806	12.9726	11.3767	11.7768	10.868	10.3819	10.3842	10.5141	29.8018	56.5216	76.2131	71.4022	58.2475	46.6703	37.2771	32.453	33.5812	29.7672	30.648	27.2988	27.8878	30.5674	28.946	31.3158	30.2793	27.4289	25.2693	20.6594	15.5261	14.0658	19.5349	20.5579	18.3679	21.5363	19.8122	18.49	17.7107	16.5135	17.0549	17.7649	19.9462	19.0227
V2	out	nM	recorded data	18.0267	18.3791	17.6746	16.4872	17.4257	18.4879	18.5325	18.5867	18.5537	15.8325	15.8788	15.5766	34.8952	45.5024	49.3606	48.7227	44.2797	40.2402	41.4321	39.6352	38.0681	35.7562	34.3162	34.6308	32.0338	30.2697	32.8999	29.7185	29.7964	28.3333	27.7416	26.4123	24.8532	25.0674	26.686	29.7581	29.1967	27.5165	26.2344	26.2726	26.6569	24.621	23.5297	23.6961	26.041	26.5232
V2	out	nM	recorded data	8.83731	8.38807	9.45002	10.3842	9.42839	11.8857	12.2766	11.4551	9.99267	9.89509	12.0273	13.2109	20.8806	48.6317	70.9295	69.7569	57.6402	41.477	32.5119	28.0834	30.3074	33.0408	33.2182	35.344	35.6723	34.5518	31.0021	30.2039	31.55	27.6884	23.2432	19.0564	18.238	17.1545	18.1342	18.0734	19.2254	19.6388	16.8423	16.4022	15.945	13.8993	15.7038	16.5552	19.2652	20.0501
V2	out	nM	recorded data	8.0216	11.4438	11.401	9.63905	9.22894	8.93105	8.07708	7.38736	9.07007	8.02444	7.92535	9.79281	22.588	32.7702	34.844	31.4704	24.9362	24.6835	21.6055	21.7182	20.9355	22.4841	22.3393	20.3552	17.9812	17.8761	18.0429	19.425	20.3077	19.7345	17.9176	17.1843	18.7908	18.0236	19.2514	19.5374	19.3532	16.9289	16.6926	16.6511	17.6194	16.5813	16.5549	18.2665	19.8558	20.4256
V2	out	nM	recorded data	4.54559	4.00372	5.28357	7.34083	7.60127	7.6664	7.55922	8.81204	7.80228	9.94035	11.3841	10.7374	17.8966	38.2783	62.1123	61.9659	47.9163	32.713	21.014	17.6403	23.1361	23.8333	21.3245	20.6808	20.2393	23.7095	24.4595	22.3375	21.7515	17.7906	15.6392	15.0057	14.1977	11.5375	11.7434	11.5833	13.1866	14.5915	16.6153	16.1776	16.7252	14.7537	14.8685	15.8321	13.8085	12.9183
V2	out	nM	recorded data	12.9656	13.847	16.7647	19.6585	17.6002	18.6356	17.6028	16.679	18.4374	17.2142	16.1543	18.0235	29.3567	71.7815	92.8366	85.6182	66.7463	53.6847	47.5144	44.0326	41.142	47.1024	44.2452	46.1948	50.1786	46.7887	43.8658	43.2462	39.6306	36.2429	30.5987	29.8748	31.4799	28.1601	33.8313	37.3689	35.3848	34.3313	32.9801	35.6714	35.4287	30.7214	27.2468	28.2499	31.1109	29.6031
V2	out	nM	recorded data	7.6152	9.22294	9.08586	10.5775	11.2731	12.1878	11.1857	12.8104	13.8375	14.8127	18.3672	16.4177	36.9881	73.108	93.7467	91.6125	76.3123	59.9416	48.5528	41.5911	44.1466	43.4031	44.3517	39.6173	36.3545	38.0562	42.5725	43.183	35.5037	28.0381	23.0685	21.5553	22.8291	21.131	21.0049	24.0317	25.4661	25.9647	25.424	23.4332	27.4611	27.6278	29.6221	28.6756	26.4007	27.7248
V2	out	nM	recorded data	8.76206	8.52702	9.6597	14.2206	16.1825	16.242	15.6973	14.3172	15.4125	11.0053	11.5819	12.2359	22.6756	30.112	33.7174	33.383	32.1156	30.1749	30.9845	28.6055	26.7426	28.9348	27.2639	24.7082	25.8224	27.3229	28.0939	26.5312	21.1156	19.2921	19.0016	19.3707	19.5404	17.1389	17.1039	21.5388	22.6302	22.5562	20.1248	16.8661	16.909	15.7732	17.0874	21.1025	20.3925	18.7268
V2	out	nM	recorded data	8.05515	8.48296	9.54593	13.6237	14.0495	15.2911	13.3845	12.0347	10.6094	9.70893	8.68987	9.09033	20.4326	39.3289	57.5176	58.8476	55.3025	43.8214	38.0528	36.4256	41.2206	43.5047	40.5946	36.9875	35.0222	34.1435	32.3239	31.4561	25.8748	24.1524	22.8175	21.431	21.0407	19.866	21.1009	22.9545	24.1486	25.3473	27.4355	24.9736	25.1048	27.9656	27.1266	27.2466	26.7606	24.2068
V2	out	nM	recorded data	15.2473	14.8281	13.6393	12.2659	11.0663	8.67689	10.0609	10.9548	10.7999	11.4882	13.4006	15.5379	45.4141	50.7783	51.3407	47.0375	43.0013	39.4375	38.9627	36.8352	34.9703	31.4551	33.3572	34.6599	29.7258	29.0378	28.102	26.8988	24.964	24.7941	28.002	27.4692	27.7673	26.3007	25.8096	22.6816	22.5174	21.5747	22.8359	19.7705	20.6532	19.9836	19.6993	20.5814	22.7766	22.6829
V2	out	nM	recorded data	10.3019	11.9105	12.4046	15.048	16.1211	16.3187	18.0521	17.8971	17.4749	18.1287	22.2963	24.2891	36.6244	62.5679	99.4494	122.005	125.487	106.04	92.0505	87.9623	88.6991	91.5597	84.1645	75.2733	63.411	65.9991	65.7271	71.2794	66.9837	59.4516	54.5923	52.9989	48.5621	48.9291	48.3406	52.0254	49.3828	48.2955	48.9241	53.9005	52.5936	49.9853	48.3948	48.1099	51.8367	52.5473
V2	out	nM	recorded data	36.4526	38.6158	38.2239	42.0569	42.9527	43.1412	44.5558	42.5046	42.3668	39.031	36.2211	41.6267	50.5589	58.4573	60.294	65.4114	71.6978	71.2807	72.8561	67.2423	60.2278	59.3105	57.5959	55.8206	57.2176	65.224	60.279	56.3248	53.4648	59.807	68.0883	75.7462	72.7846	66.7818	58.1372	52.4098	53.032	54.1972	56.1266	55.3185	57.9161	64.0451	65.8478	67.3222	62.5647	57.5179
V2	out	nM	recorded data	14.1872	18.5214	17.9014	14.715	15.8265	16.3397	16.5553	15.2327	15.2939	17.7487	19.9956	31.2535	88.6927	76.5919	59.1817	47.2072	39.6818	38.6282	34.379	30.2213	29.7745	30.9948	30.4951	25.5116	24.3044	25.7597	23.7795	24.7891	23.1715	30.584	33.0483	32.6675	27.6934	26.7667	28.5295	28.1575	26.7067	25.3384	22.5006	21.7013	23.1674	22.3099	24.2908	24.9833	24.7603	25.16
V2	out	nM	recorded data	11.7035	11.5532	10.9927	8.62589	9.10034	9.98567	11.1783	14.4723	15.7027	17.9075	19.1241	17.3169	21.0369	31.9443	40.3554	39.0347	34.0182	28.0197	25.6015	21.3745	18.7028	19.9181	18.1188	15.7268	12.7548	14.1243	14.2523	15.3236	16.815	16.8713	15.9142	17.4427	19.3128	18.3296	20.895	20.7591	17.1298	15.2226	14.869	13.3718	15.718	12.3925	12.6267	11.1629	10.7184	10.9254
V2	out	nM	recorded data	6.83735	7.4959	8.26736	7.14074	5.604	5.80039	6.30975	10.679	11.2575	10.6166	13.2077	14.1992	21.0236	51.963	70.3129	66.8039	54.5758	42.1355	36.7363	30.4843	27.4902	26.7357	27.1343	28.4018	29.4335	30.7636	34.1522	31.2534	29.8077	27.4506	30.0238	31.058	30.5739	30.8249	33.5259	34.1669	33.5763	32.4177	31.1307	28.1613	27.2366	24.5341	23.868	26.922	28.1003	30.3802
V2	out	nM	recorded data	2.06519	1.29243	2.45774	2.24378	2.25111	2.2123	2.1876	2.53515	2.49927	3.1032	2.92596	2.66621	18.9056	73.2411	88.9804	83.0963	64.0249	53.0043	45.5352	40.019	37.1119	40.9715	37.288	35.2201	32.6775	29.2611	24.3848	22.1747	22.6058	23.6327	23.1156	24.4986	23.6254	20.9153	24.9097	25.0991	22.9946	20.1513	19.7241	17.5596	17.6457	18.0583	19.5627	18.694	17.2746	17.1324
V2	out	nM	recorded data	1.0516	1.91746	1.72156	2.13259	2.82786	3.73009	2.6388	1.48309	0.951054	1.11241	2.11707	4.74066	42.2442	115.476	141.959	143.885	128.193	112.56	102.378	98.3247	92.6412	89.7562	86.3821	82.377	78.1375	74.5221	72.2431	71.0605	75.4524	71.196	69.1563	73.061	69.0615	63.9596	67.9262	63.3996	60.4755	58.365	56.1611	50.593	46.1235	44.9442	41.8448	46.1667	46.2968	44.3889
V2	out	nM	recorded data	3.50764	2.32733	1.70946	2.54092	3.43979	3.03615	2.11055	1.66407	1.11517	1.12441	3.69397	5.27678	51.0753	124.702	160.684	166.248	148.634	123.553	113.285	99.4199	92.7244	95.7813	89.8917	84.3955	82.6921	81.7014	77.2948	73.5788	76.9767	72.4717	71.9449	71.6366	68.8911	67.2803	71.2087	64.5692	60.596	57.5946	56.7245	50.4201	46.1409	46.5677	47.3465	47.8048	43.412	43.91
V2	out	nM	recorded data	3.10648	3.0612	2.34869	2.44577	3.01096	2.13291	1.94571	2.59654	1.85383	1.80377	2.53757	2.5353	30.1001	82.405	99.9883	99.9882	76.5108	53.2381	41.6829	34.2279	33.2233	33.2432	33.8348	30.4428	25.1794	25.637	21.5678	24.4937	26.2866	27.5364	24.6479	21.7584	20.3591	20.1988	20.4433	22.4814	20.6932	19.4425	22.3821	21.4576	19.5234	18.4796	14.4311	14.6959	13.917	14.7813
V2	out	nM	recorded data	5.49766	7.09316	6.1075	5.03508	3.83681	3.01453	1.86513	2.45787	1.79341	1.86448	2.6899	3.78766	20.0313	74.0721	100.328	105.55	88.5448	69.8061	60.8739	56.8553	56.8277	57.4065	58.1941	56.2496	48.3851	43.4972	39.9769	37.4659	40.9868	38.6546	40.2664	41.8506	38.5371	34.583	36.1187	32.3964	34.3611	32.716	30.4028	28.1886	25.3016	29.5749	26.2625	23.7601	22.5477	24.8923
V2	out	nM	recorded data	2.42766	2.4596	2.08457	2.07668	2.48186	2.86545	2.4359	1.95934	1.59321	2.43619	2.92253	2.51929	16.3883	66.1633	89.8653	87.0343	68.8387	52.9909	39.5163	32.393	26.9959	23.9784	26.5948	25.7173	25.6246	25.495	22.2733	20.5459	19.23	18.5379	18.9524	17.7087	18.6538	20.3711	27.043	24.5235	22.0932	17.9044	19.0405	17.1109	13.6718	13.6282	13.2252	10.9663	9.02366	9.06838
V2	out	nM	recorded data	1.79129	2.11363	2.11414	2.09196	1.69761	1.35017	1.11711	0.995732	0.94441	1.98022	2.5536	2.18115	10.1011	31.843	40.2417	38.8952	29.0613	19.9731	13.6812	12.1089	10.1149	10.6006	11.3114	10.8581	9.58696	7.09349	7.59667	7.15921	8.91635	7.33213	10.187	9.72567	9.28225	10.5596	13.1973	11.1441	9.86295	9.61358	9.07426	8.38371	6.44841	8.01938	8.03418	6.47372	4.98512	3.92752
V2	out	nM	recorded data	1.69858	0.963596	1.50759	2.13923	2.64005	1.8749	2.47569	1.71569	2.0505	1.74002	1.44761	1.57444	4.90603	11.6918	13.5967	13.5553	10.7119	8.8713	7.83098	6.36371	4.62388	5.46881	6.56528	8.88007	8.20568	7.13325	5.48436	4.63302	3.54601	3.52116	3.00541	4.35313	4.21289	4.57985	5.19554	6.38969	7.3277	6.51763	5.22046	4.52953	5.25708	5.40082	5.0743	4.34733	3.75182	3.38076
V2	out	nM	recorded data	4.15988	5.6295	5.10099	5.08012	4.72924	3.40697	3.01955	1.86889	1.3393	1.43899	2.71544	3.14547	4.68899	10.0981	13.8922	15.1832	13.2637	9.06366	5.3469	3.6544	4.79129	4.50814	5.49063	4.53777	4.23777	3.39546	3.11585	2.68215	3.09217	2.82754	3.24561	3.97712	3.51603	4.36206	6.1982	5.95314	5.38054	5.50737	3.99719	3.05116	2.81036	4.59073	3.45363	2.83524	4.46803	4.69319
V2	out	nM	recorded data	7.10193	7.43262	7.27031	6.41273	6.00672	5.81083	5.7542	5.44386	5.80966	6.50084	6.43173	7.49552	10.9411	13.1758	12.2822	9.95876	7.64243	6.42205	6.85182	6.59616	6.64429	6.35735	7.0513	6.76676	6.09601	6.45968	6.2822	6.42315	6.87003	5.97233	5.10088	6.36244	7.99623	9.5926	9.67892	7.47595	6.71793	7.08656	6.10129	6.78813	9.09405	9.79203	10.2934	9.5195	8.72731	7.2179
V2	out	nM	recorded data	9.14181	9.38796	12.3286	12.0545	10.969	14.3179	15.5885	14.9666	13.3605	11.9693	11.4241	10.658	30.101	45.8183	51.2912	47.8272	43.3147	40.5457	36.152	33.6346	30.6835	29.6414	26.4742	22.0698	21.6006	21.7876	19.7227	18.7973	19.5344	18.2491	15.4579	16.6257	19.7917	19.3868	18.3847	16.0859	17.775	20.3968	18.0997	17.7119	16.6493	14.0377	13.8708	13.5652	16.3146	18.4739
V2	out	nM	recorded data	2.14495	3.02698	4.45356	3.97025	3.56315	4.16024	3.85021	3.19751	3.58102	3.41025	3.24121	3.40829	13.0974	24.1717	25.6066	21.5398	17.1082	15.566	14.4035	14.8262	15.0869	14.624	16.9751	15.3058	13.4615	11.9911	11.1108	11.9824	13.6001	12.9843	12.4189	10.9713	10.4823	10.0354	8.52964	7.92222	7.65722	6.01931	6.86696	8.84161	9.25798	12.082	11.2	9.61265	7.59705	7.42505
V2	out	nM	recorded data	3.42609	3.2323	4.05645	3.56617	4.27121	3.65476	3.65586	2.77702	3.9392	3.84872	3.93576	3.63194	20.7921	39.4793	48.2827	39.7718	29.7374	20.2189	15.9176	15.6302	14.6089	16.359	18.3031	17.5046	15.1096	12.387	11.7391	12.1208	14.6004	14.8147	15.1564	13.3691	13.6451	12.6204	10.5129	11.3354	10.8856	11.0953	11.6137	12.9844	13.4706	13.3181	12.0646	10.0257	9.73417	9.59039
V2	out	nM	recorded data	2.74587	2.59184	2.31228	1.83271	2.09391	3.67727	3.47077	3.31411	3.42952	2.94884	2.84974	4.10332	25.221	46.5041	52.0556	43.1788	31.9968	22.0984	16.7426	15.9266	16.2111	16.0957	18.0797	18.1903	16.6972	14.3039	12.1327	11.3743	12.1673	12.7691	11.5881	9.73296	7.31097	7.1635	8.19583	9.56609	9.30275	8.43042	8.26334	7.67321	6.9276	7.95913	9.3347	11.0456	10.3461	11.5677
V2	out	nM	recorded data	3.44842	2.15376	1.58327	2.95718	3.69768	4.75871	3.88507	3.20684	3.66944	3.62792	6.09066	7.28227	50.0655	140.109	180.758	157.431	116.558	84.3293	65.6017	55.4205	62.2916	77.2191	83.6569	76.6099	62.0372	51.4697	49.7407	50.9043	53.6197	53.1511	53.0268	52.2116	48.7302	54.0777	59.4433	55.5185	46.0411	39.2885	37.1827	39.6418	44.6729	46.4426	49.4501	45.4801	41.415	44.1168
V2	out	nM	recorded data	2.47174	1.50421	0.828665	2.04485	2.65549	2.05407	1.6477	1.35927	2.17769	2.02987	3.34661	3.52966	28.2036	65.0947	86.7395	78.0796	58.3376	42.8699	34.3353	30.1449	30.4742	32.9134	35.0514	34.4921	27.7551	22.7646	20.2361	19.9106	18.7224	16.8197	18.4593	18.3876	17.8264	19.767	20.6139	17.9109	16.2195	15.4524	13.9908	14.8323	15.5065	17.6034	18.9633	16.577	16.9814	15.7931
V2	out	nM	recorded data	1.53707	1.06109	1.60311	1.51614	1.37049	1.22278	1.12129	1.0702	1.68695	1.60539	1.74742	2.16548	21.5394	58.8533	83.349	78.6995	61.9542	44.0987	36.8341	32.8106	28.8174	29.2671	32.2589	31.1525	27.702	23.0447	18.9914	16.7738	17.3361	19.0151	19.1943	18.0207	17.4735	17.2034	18.4212	16.0814	13.1688	11.5571	11.0956	11.7719	12.5047	12.3773	11.4532	13.7862	11.9035	12.7579
V2	out	nM	recorded data	1.35314	1.27833	0.872348	0.828394	1.49329	2.11675	2.86797	2.42796	2.51119	1.99412	1.56031	2.53491	11.4215	31.1638	40.6529	39.3954	30.7977	21.8059	17.6112	17.0109	16.9934	16.2332	19.2714	18.8739	15.1986	12.4809	9.7955	8.45898	8.20159	10.1923	9.49738	9.47505	6.58661	7.58429	8.66686	7.39512	6.32105	6.1431	6.57012	5.47672	5.36893	4.79077	5.63586	4.90046	4.76152	5.97782
V2	out	nM	recorded data	2.71086	1.96997	2.52178	2.77895	4.22096	4.46813	4.41796	5.2026	4.31977	3.73824	3.65466	3.41321	14.669	57.9238	91.623	94.8672	73.5914	50.093	38.9063	31.2605	29.2323	31.5579	38.1887	37.9089	33.7809	30.1107	27.0522	23.7133	22.1186	24.2323	25.5691	25.7932	28.4455	27.8133	29.677	30.0267	29.4255	25.902	22.8801	21.1828	21.6945	20.9926	22.5526	23.9725	22.1362	23.0366
V2	out	nM	recorded data	1.47885	1.24441	1.41188	0.976601	0.576832	0.284769	0.118301	0.680479	1.2157	1.2762	0.885237	0.498978	5.93818	27.321	33.2267	28.7228	18.6963	11.7165	9.10095	6.73346	5.01918	6.47469	8.08816	7.1167	6.18628	5.11118	3.46004	1.94214	2.83015	3.32007	3.35516	4.17123	4.2113	5.38805	6.38173	6.73575	5.552	5.98007	4.01931	3.2531	2.24913	3.50051	4.18163	3.01969	3.36673	3.83846
V2	out	nM	recorded data	0.739473	0.502678	0.288105	0.140788	0.694016	0.900523	0.994914	0.687922	0.70806	0.780503	1.49704	1.47904	4.18631	15.4129	15.6669	12.8547	8.10101	5.41119	3.5237	2.2753	1.8783	2.12548	2.43299	2.03394	2.2333	2.77862	3.57161	3.21615	2.41295	1.72295	2.23685	2.54497	2.12682	2.61035	4.03847	3.34552	3.41441	4.14018	3.23736	2.64377	2.22366	2.0078	1.30056	3.25755	2.8883	2.8999
V2	out	nM	recorded data	11.0261	10.1091	10.2456	9.95281	9.42325	10.8122	9.10108	8.29593	9.00408	9.86618	9.35144	12.015	44.6506	99.9793	113.981	101.283	76.4463	62.9109	60.3615	59.8295	58.0806	51.6131	46.6526	41.3873	40.6971	38.2142	39.077	39.6101	39.4224	38.7893	36.4088	35.6409	33.0104	31.2469	31.9885	33.3717	30.9121	32.6651	33.3212	30.7415	27.9515	27.9915	26.8611	27.5427	27.3692	27.7412
V2	out	nM	recorded data	1.83786	2.38141	2.43556	2.13961	2.12669	2.46004	1.87236	2.50926	1.93546	1.96271	2.65456	2.98737	33.7278	90.7155	103.915	99.4202	82.735	70.7688	61.6939	51.3594	45.4467	42.3421	46.7423	40.495	36.6867	34.0747	36.1265	35.6021	34.5607	34.7346	32.6932	28.5082	28.1855	26.2976	27.0511	26.5008	25.638	27.6428	25.954	25.9799	23.1537	26.7963	30.2136	28.5147	25.5818	26.1122
V2	out	nM	recorded data	2.27547	2.53545	1.82255	1.1509	0.973369	1.88448	1.84834	1.65943	1.73692	1.24008	1.41504	1.95304	55.6827	112.378	123.159	114.315	100.097	94.1864	91.5119	79.4403	71.1684	64.7206	62.868	55.8096	51.9182	47.8608	47.431	48.2155	48.8353	44.9595	44.6911	41.7458	38.5397	34.401	35.6649	33.4196	31.7314	38.6523	38.7994	39.6534	41.4688	40.7958	40.541	38.2204	36.5468	31.5914
V2	out	nM	recorded data	4.95168	5.69888	4.84792	3.75643	2.87773	2.62598	2.32604	3.04964	3.42926	2.74415	2.32893	2.36247	77.5636	152.121	183.764	205.632	199.452	190.526	185.376	171.8	163.216	148.778	149.572	148.957	152.553	153.186	149.409	146.65	133.699	124.487	126.031	130.265	125.101	115.3	113.833	111.583	105.309	114.05	114.07	125.341	129.587	124.992	128.132	123.06	119.62	115.838
V2	out	nM	recorded data	3.23511	3.65377	3.97952	4.88855	4.08212	3.48299	2.74495	2.86083	3.73331	3.00435	2.49075	2.41112	37.5796	79.5634	103.286	104.629	89.4615	77.7936	71.5932	69.2136	71.4877	68.2517	60.1191	54.8261	49.013	47.4151	44.2199	45.2069	47.2461	43.5534	43.1762	40.9266	36.209	31.2666	29.0052	30.5358	30.1136	32.541	32.1852	32.676	33.3531	32.3853	35.0364	35.3943	32.2773	29.6253
V2	out	nM	recorded data	2.75336	3.18584	2.16634	2.46002	2.26545	1.48959	2.03014	2.64557	2.53247	2.9015	2.29115	2.00963	12.7484	38.3456	52.7478	58.5966	48.6273	42.1683	40.3433	39.7091	38.2911	39.8367	37.4289	31.5002	28.3881	26.5001	25.1206	22.2399	20.5529	21.4198	23.5344	21.9879	19.8698	16.3115	12.1411	12.5446	13.4953	18.0915	19.4845	19.5135	17.5324	15.4401	17.9196	19.7018	18.5226	16.3966
V2	out	nM	recorded data	1.7765	3.44396	4.12248	3.57195	2.86869	2.91307	2.51725	3.12221	4.91328	5.197	4.79973	3.6892	8.82792	29.0369	43.6299	45.4477	36.1066	26.8539	22.9295	23.6059	22.0189	22.0818	23.7476	20.7327	19.0024	15.1637	15.5837	17.034	15.3909	13.6187	14.9493	13.8037	12.0876	10.6561	8.52927	8.22607	7.48092	9.68766	10.2499	9.47454	8.25406	8.19512	9.02805	7.73712	8.5502	10.036
V2	out	nM	recorded data	7.21345	6.70005	6.7206	7.38611	6.79678	4.95434	3.38719	3.86815	5.2852	5.61891	5.30679	5.78475	10.7953	33.0288	46.3121	44.8289	36.6317	29.6503	25.3157	19.701	19.7169	20.2156	17.5494	15.3397	15.5798	14.2173	13.114	13.2145	12.9447	15.7839	14.0725	12.6772	12.1873	12.1061	12.5252	14.4312	14.4984	17.5412	17.0738	16.7543	15.1882	12.9976	12.8917	12.664	11.9768	11.7001
V2	out	nM	recorded data	1.03936	0.762673	1.28719	1.83451	1.33119	1.05007	0.858353	1.38238	1.29338	1.12744	1.26269	1.72117	4.23483	19.9841	26.7616	22.9277	16.2611	11.9598	9.4524	8.14074	6.9343	8.27006	7.85723	7.30242	7.09293	9.14561	8.31564	7.23895	6.29554	7.82967	7.61123	6.59235	6.52229	6.95622	7.4248	7.46233	8.58012	8.32848	7.61696	6.66849	5.97544	5.57967	5.09813	3.85553	3.76202	3.60835
V2	out	nM	recorded data	1.75368	1.3438	1.15135	1.62216	2.10272	1.85663	2.43131	2.04267	1.62561	1.29454	0.793465	0.73934	2.00355	9.80468	12.2349	9.92852	7.32604	5.33974	3.36557	2.74614	2.28794	2.9808	4.28068	5.00662	5.37696	5.50621	4.31594	4.15129	3.60648	3.5293	2.95495	2.7802	2.42034	2.1648	1.39893	0.784301	0.685457	0.746107	0.844399	0.613448	0.380634	1.11826	2.73244	3.43809	3.13083	2.64387
V2	out	nM	recorded data	0.815343	1.33696	1.29846	2.71318	3.62919	2.67985	1.60684	1.08173	1.48161	1.69539	2.12645	1.82536	2.3796	7.13763	7.63358	7.5239	6.45822	4.62736	2.95947	2.7816	2.99554	2.6966	3.58013	3.17028	2.37364	2.6014	2.35804	1.55371	0.866535	1.00431	0.993931	1.29817	1.24224	1.7409	1.57012	2.24709	3.14927	2.63197	2.58858	1.68188	1.53417	1.27108	1.7137	1.84843	1.29372	1.05071
V2	out	nM	recorded data	13.6893	15.5543	17.2279	19.0627	18.636	16.5525	14.3952	14.8374	13.4812	13.9316	14.1726	15.0106	32.4344	40.8791	43.6698	41.4195	38.5481	37.1293	38.5695	44.4029	45.1753	45.0314	44.103	42.9912	42.5769	42.7895	44.0551	41.9323	43.6718	45.4973	43.4011	37.9175	40.727	41.7183	39.8783	42.3647	38.3239	41.8872	39.8039	33.3696	36.5577	33.4936	34.1679	29.9268	28.0881	31.0603
V2	out	nM	recorded data	13.8934	11.5047	10.216	10.7615	11.6295	13.0098	14.655	14.5141	14.0443	14.862	16.0185	15.0126	24.502	37.486	41.9102	39.1652	34.6094	38.3835	39.9523	39.9984	33.9982	29.8579	30.185	26.0949	26.1666	27.1587	26.2697	26.2768	25.6888	25.2174	25.2545	24.0905	23.0826	22.0659	22.044	22.5792	20.8417	22.7419	20.8133	19.8538	18.2622	19.7017	20.989	22.5987	23.3552	21.7414
V2	out	nM	recorded data	1.69414	1.45182	1.56296	1.3926	1.24128	1.12937	1.38341	1.63831	1.82317	1.27993	1.72143	1.55343	8.7748	23.2029	23.1004	21.0707	16.2343	12.4738	10.6086	10.838	8.59548	8.25004	8.88962	9.31673	10.2441	9.31717	9.59629	8.67975	8.52575	8.21575	7.04829	8.32859	11.9278	13.3316	12.2615	11.8208	10.9231	13.2232	10.9311	7.89827	6.43933	5.48994	6.70329	6.70143	7.77764	6.71506
V2	out	nM	recorded data	2.0449	2.15156	1.37316	1.69352	1.78826	1.20636	0.975721	1.50809	1.40681	1.24306	1.39539	2.20908	28.0451	42.3184	38.8158	33.0487	25.6102	20.6144	18.0067	20.3901	18.3078	19.9738	19.0027	18.6282	15.1691	12.2306	9.28689	10.3045	11.1964	11.6161	11.7158	11.3391	11.9462	9.66479	9.49939	9.069	11.4254	13.2609	11.2541	9.01809	6.01305	6.1476	8.54539	6.90547	7.24793	6.69843
V2	out	nM	recorded data	2.19881	2.12992	2.38382	2.98792	2.20941	1.39596	1.73959	1.5949	1.45599	2.61466	2.69286	4.1877	54.3899	86.1913	86.2078	82.6446	73.0661	61.7824	61.2021	65.2716	61.4908	56.6826	53.9715	49.1299	43.4081	42.1706	40.0128	41.1963	41.3092	42.5458	39.9918	37.832	38.5543	43.2794	40.999	40.6741	44.659	44.2207	43.2107	37.9475	31.5679	28.9009	29.226	26.107	28.8513	26.2163
V2	out	nM	recorded data	3.05327	3.63603	2.79859	2.93407	3.81898	4.947	6.7526	7.44708	8.65104	9.50953	9.0722	7.84764	38.3763	68.4669	80.5024	81.559	70.7395	64.0299	69.063	66.0089	66.6447	61.4685	55.9258	50.0316	43.1672	35.1824	32.8322	36.2773	36.8873	37.1723	36.3756	36.2298	38.2147	40.047	36.8097	38.0296	41.1677	49.429	48.7049	43.8458	37.2886	32.1541	29.4387	24.7431	26.726	24.2028
V2	out	nM	recorded data	2.7803	1.87631	1.29152	0.931056	0.779792	1.70583	2.55622	2.82362	3.82306	3.32272	4.64243	4.23675	33.0011	64.8295	82.19	79.0753	68.7185	57.97	52.5642	53.9019	53.6316	53.9188	50.4507	44.7283	34.4964	28.9197	28.3276	30.2719	30.0322	27.1272	25.0672	23.4687	29.3704	34.6386	32.1952	29.3985	31.8908	34.4867	32.065	28.6287	24.2235	24.3444	23.4974	19.7123	18.0571	16.6109
V2	out	nM	recorded data	1.51734	2.00862	1.72165	1.05103	0.487681	1.09314	1.44622	1.67976	2.09894	2.40585	2.92223	3.95196	18.6082	41.973	56.147	57.339	49.1899	39.3157	30.0394	25.1418	22.61	20.9617	23.6042	22.7026	25.3551	23.1671	20.1846	16.516	14.5749	14.3172	11.3943	11.7979	15.2123	16.3676	13.5443	11.268	10.0176	12.7521	11.9637	9.20847	12.5183	11.1332	11.1392	10.5302	12.2994	11.4273
V2	out	nM	recorded data	1.38606	1.0333	0.609731	0.899449	1.24845	0.896022	1.14558	1.39982	1.93187	2.34528	2.27739	1.79668	12.6428	31.9715	37.8521	39.3942	30.9264	25.6427	21.0071	20.312	18.8087	17.1207	18.3938	17.6142	19.0386	16.159	14.3643	12.2436	9.56347	7.66113	5.24906	5.1694	8.82461	11.1923	9.72827	7.79068	6.21082	5.94247	5.78984	7.04677	7.84335	7.35678	6.71155	5.22173	6.64168	8.1992
V2	out	nM	recorded data	0.446428	0.160208	0.316757	1.81656	1.51364	1.61544	1.66899	2.6918	2.62959	3.03789	3.02231	2.95297	8.99914	21.1166	29.1623	28.6699	21.9774	16.4612	13.2857	15.7737	16.2015	15.2559	17.0195	13.5455	12.8433	13.3759	14.1555	11.2584	8.17274	4.91586	4.06265	4.68091	6.16228	6.71136	7.83748	8.31966	8.8643	10.8259	15.6693	14.7532	12.0394	11.4629	8.62473	6.108	5.99609	5.15773
V2	out	nM	recorded data	3.02502	3.26104	2.84677	2.7878	3.44772	3.41353	2.95212	3.79723	3.33544	4.43066	4.4577	3.99436	12.8677	23.6779	29.4689	25.7593	18.9536	13.4072	11.3577	10.9285	12.1068	12.2551	11.497	12.0012	12.901	10.7701	9.67268	9.00697	10.6778	8.78978	7.16404	7.54751	8.60838	7.64668	7.53505	6.86864	5.73237	7.75651	9.12033	11.6456	10.2913	13.0831	12.4438	10.8681	8.47098	7.95676
V2	out	nM	recorded data	5.8744	4.29866	3.71544	4.81588	5.64409	5.23892	5.29796	6.65626	8.857	8.63705	8.94334	7.84094	13.2998	30.8766	40.6778	40.1733	34.4529	27.1289	20.3363	14.4376	13.0094	12.7381	12.6448	13.5534	14.967	15.0883	13.6186	10.9289	10.4331	12.8179	12.9018	15.1377	12.4134	12.5252	14.2854	12.1258	12.1699	14.0671	17.4636	16.6161	15.7827	13.3882	12.1652	10.2864	8.32214	8.24063
V2	out	nM	recorded data	4.43028	4.04756	3.47584	3.72252	5.34977	5.16011	6.94063	6.19365	4.28109	2.96049	3.46381	3.29217	11.8185	33.1548	56.6397	58.6997	48.8222	37.6106	27.4222	22.1816	20.2342	18.5091	15.8511	15.3844	12.8944	12.5353	9.74621	13.5815	13.9079	16.2517	15.4364	13.005	10.8986	10.5078	12.6003	13.3446	12.6419	13.04	11.5438	10.5493	10.88	9.80767	9.18339	8.45532	8.93338	10.8121
V3	in	wM	recorded data	21.0886	20.3783	18.8118	18.277	18.7386	18.7753	20.2303	21.4491	18.9971	17.1387	17.6467	18.8791	31.6194	55.694	59.7442	53.9744	42.9772	34.5933	30.0405	25.4289	22.4523	23.127	24.9671	25.9968	25.8957	22.5133	25.773	28.3736	28.8227	26.1762	22.0962	20.4619	21.7161	23.6146	24.5271	24.2759	22.8816	23.1631	23.6947	21.82	20.9397	18.9477	20.7352	23.6034	24.4233	25.1221
V3	in	wM	recorded data	17.4701	17.6349	19.1894	16.3797	15.7205	14.947	14.5396	14.9589	17.4938	18.4692	17.3825	14.6049	23.6349	40.8257	44.7734	40.8572	35.7281	31.5368	34.5558	35.2686	37.6028	38.1025	35.3781	34.2842	35.5848	37.6897	39.9885	37.354	36.2925	33.9204	33.391	33.4071	32.4225	29.1626	26.7355	25.1975	22.9654	23.4584	26.1068	27.2612	27.7727	28.4433	28.0052	28.1141	27.6627	28.4676
V3	in	wM	recorded data	10.2689	11.4273	14.6726	15.2199	14.4827	13.8524	14.0283	14.0693	14.715	15.543	14.9657	13.0845	11.1819	12.5546	15.107	15.7258	19.5932	20.9477	21.1733	18.5661	18.8519	16.0107	11.2462	11.0644	10.6761	9.13599	9.29915	10.2592	9.98239	8.07073	6.34867	5.78334	6.00509	5.488	6.78304	5.59516	6.14024	8.54023	7.95246	7.59244	6.93105	4.96222	3.69307	5.02474	5.62492	5.39375
V3	in	wM	recorded data	21.8355	23.7607	25.6872	24.5833	24.9659	23.9163	23.9228	21.7106	21.299	23.3953	20.6724	19.9994	31.6565	56.229	65.5325	58.3564	55.2818	52.0435	49.5795	44.9246	40.6811	36.6407	33.1509	32.7339	34.0424	33.6135	34.1705	34.6178	33.4595	32.9446	31.7651	29.6937	27.5078	26.8776	27.9991	28.0138	28.1301	29.9273	29.4068	29.244	25.5091	26.4517	27.66	29.9682	29.6268	28.8259
V3	in	wM	recorded data	24.8393	25.8167	24.7661	23.7527	23.3112	21.1234	19.3328	22.3021	27.1365	27.1049	23.9495	23.2646	37.2817	52.9967	49.5617	42.9526	35.0691	29.1009	29.3365	30.9293	33.9883	36.3057	35.8591	35.2132	37.3158	39.349	36.9722	36.4716	39.3	39.3765	38.7015	35.2081	30.1539	30.2547	29.3261	30.2421	30.8482	32.7052	32.1016	29.7298	27.6346	27.4506	30.4817	29.4204	28.5223	28.9061
V3	in	wM	recorded data	16.8228	16.8559	14.9555	16.8859	16.2615	16.3826	16.7648	14.4284	13.4984	13.3611	14.1223	14.8762	25.5168	32.631	34.6591	31.0315	26.5326	22.6291	21.1723	20.1979	17.9675	15.8729	18.593	20.5721	19.5742	17.8583	16.3901	15.4939	17.4662	17.9251	17.4203	17.6552	18.2196	16.3497	15.4907	17.3932	17.2522	16.5495	18.4974	19.746	19.9864	18.6715	19.4775	17.753	15.5905	16.6031
V3	in	wM	recorded data	12.087	11.9022	9.57619	9.25881	8.1531	6.95741	7.7514	7.86881	8.30596	9.44827	9.52575	12.7158	24.6114	24.1579	22.3715	17.6949	15.6595	17.8282	17.0261	16.8107	15.7643	12.813	12.5188	12.4053	12.9276	11.3284	11.8711	12.1761	10.376	8.27894	7.9578	8.14355	8.90493	9.94112	11.5204	11.4442	11.0526	10.6402	11.6187	9.67981	10.3175	9.48101	8.74973	11.1241	10.8813	9.46455
V3	in	wM	recorded data	7.57691	5.67332	4.69852	2.8566	3.58308	2.94205	3.16516	4.23296	5.58383	6.99434	7.11449	8.14653	16.4704	19.49	16.9313	14.5034	10.1781	11.6207	13.3934	12.397	11.0844	9.12183	6.8617	6.56549	5.94564	5.14169	5.35798	5.27685	6.46057	6.25265	7.10646	8.66403	6.99747	6.0505	5.83248	5.49631	6.14007	8.41549	7.40177	8.57881	10.0708	10.0155	8.83277	8.95299	7.1977	6.97397
V3	in	wM	recorded data	6.49614	6.07026	5.62211	4.05651	2.78175	4.03515	5.02692	5.74803	4.45183	5.61222	5.17664	5.10265	11.6986	14.638	14.0262	10.5153	8.20472	8.56915	9.11561	7.95834	7.19168	6.23688	6.02385	6.88092	9.7917	8.46614	7.98429	5.95181	6.01147	6.46989	6.13435	6.14438	4.9245	5.52412	5.86066	5.28524	6.75941	7.71453	7.92588	6.621	5.37227	6.58641	5.88518	6.36749	4.74268	4.50432
V3	in	wM	recorded data	6.97188	5.46407	4.94711	4.77878	4.8129	4.89122	8.27319	8.32082	6.94641	5.94213	6.14166	6.61033	15.7847	17.9282	18.2089	14.6409	8.87437	7.82881	7.73159	8.53006	9.67583	9.63656	8.5196	7.4905	8.03383	6.27892	5.52042	4.6839	5.0028	5.88807	7.05784	7.0679	6.82452	6.54309	5.52453	5.53258	4.89807	7.30169	7.86052	6.7159	5.46505	7.03103	6.22587	5.74326	5.33337	4.68311
V3	in	wM	recorded data	3.05308	2.21444	1.65596	1.39088	1.72144	2.48793	3.1073	2.66718	2.12415	1.69398	1.86281	2.122	8.57936	12.1328	12.4744	10.956	8.55376	5.51857	4.64298	3.67621	3.95818	5.21056	4.20388	4.31943	4.93536	4.692	4.79556	6.54428	6.00285	5.23092	6.19816	6.80973	5.99991	4.69722	5.30433	6.13233	6.00582	6.94427	5.65372	5.62144	5.35619	4.37084	3.96944	4.6204	4.48022	4.2686
V3	in	wM	recorded data	2.34181	1.57496	0.863449	0.363318	0.509248	1.59604	1.71408	2.02637	1.79921	1.54512	1.7725	2.03362	6.39976	7.69667	8.0689	6.25939	4.96388	3.33431	3.49676	3.55964	2.83037	2.13601	2.04927	2.9678	3.00536	4.11791	3.36762	3.76497	4.60701	4.08432	3.8768	2.89943	2.1048	1.59835	2.16647	2.79268	2.8494	2.74313	2.18728	2.55376	2.98873	2.50792	2.81495	3.97117	2.8916	2.55932
V3	in	wM	recorded data	9.24241	8.2511	9.87434	11.9235	13.5129	16.9661	15.0284	14.7452	13.8294	13.6295	14.4899	14.4825	25.1345	31.9936	33.291	28.0699	23.7224	21.2794	24.0266	23.3339	23.563	19.9061	18.3413	21.3512	20.7509	19.3481	16.7515	16.3844	15.805	17.16	18.8517	18.8757	18.0974	16.8992	17.6589	18.6081	16.4632	16.4252	18.3613	16.8861	15.2576	15.5969	13.7727	13.0569	16.8507	21.2375
V3	in	wM	recorded data	18.2586	17.1609	15.8777	15.6589	17.4284	19.1191	19.05	18.5736	18.9105	21.4025	21.0963	21.2024	24.9417	31.5878	35.5815	29.4186	21.2492	17.4484	18.872	18.3596	19.0098	17.7983	18.2907	20.5813	23.4248	23.8419	25.6646	23.2963	20.085	21.7454	18.9214	19.6634	18.5888	17.6357	19.4489	22.5024	23.2631	22.0592	22.3324	22.3663	18.7157	20.0477	17.2553	17.2759	18.0985	18.9442
V3	in	wM	recorded data	2.46689	2.55716	2.5613	2.53422	2.09837	2.13822	1.83233	2.41462	3.39154	2.91814	3.12862	3.33996	3.94381	5.27199	5.07288	3.80159	2.22967	1.91555	1.99966	1.795	2.00732	2.20725	1.94038	2.4934	2.18127	1.83018	3.20832	2.42081	3.17801	2.64968	2.09813	2.08901	2.20329	1.50454	0.868852	0.822643	1.35406	1.86565	1.80045	2.4476	1.75593	1.04688	1.34043	1.34783	2.59669	2.4222
V3	in	wM	recorded data	24.9833	23.4126	21.8694	22.8473	23.659	25.1224	24.9495	27.8048	26.5457	24.9721	26.9733	29.1001	34.9057	49.1014	46.3324	40.317	31.38	25.2387	25.1976	22.102	21.6531	20.8623	24.0806	24.591	25.3387	23.622	22.3897	18.6699	21.9625	22.2376	21.2819	23.0685	26.0232	27.5805	29.6076	28.0177	27.4702	24.6885	23.6913	24.1676	27.4001	27.2853	23.2436	21.1539	22.9592	24.7671
V3	in	wM	recorded data	2.31114	2.26103	2.30171	1.54876	2.12777	2.34195	3.30757	2.83856	2.65508	2.10852	3.36105	2.91119	3.9919	4.10748	4.05381	3.10046	1.85037	1.33652	2.41141	3.50846	2.6434	1.60861	1.1978	1.50023	1.49233	1.85556	1.72721	1.13578	1.45008	2.67189	2.48502	2.92056	2.84164	2.30239	2.66206	2.65993	2.21267	1.79791	2.74848	2.44234	2.0325	1.24162	2.29788	2.56804	2.25097	1.84917
V3	in	wM	recorded data	17.838	18.7519	18.7327	15.545	13.9649	14.3889	15.2319	16.3932	20.9468	23.4471	25.2367	28.2131	30.4213	50.1269	58.2644	55.2859	50.5665	52.8011	53.5253	51.6645	47.1433	44.6525	44.2024	46.1694	53.4822	51.6611	51.1416	47.6687	45.6923	40.0796	38.1465	39.968	39.7152	40.4697	40.5973	41.8217	42.4595	40.3046	42.3859	37.9154	35.4115	30.5219	32.7065	34.7905	34.407	38.9154
V3	in	wM	recorded data	3.01108	3.50209	3.30864	4.2395	5.49164	5.62896	6.73515	8.44537	10.6055	10.5051	8.28376	6.23382	8.59195	9.51263	10.8583	8.37856	7.55804	6.38511	6.07671	5.21489	3.71871	5.03478	5.66914	6.49135	4.52315	3.42638	3.60165	3.24559	3.37337	3.09747	4.08224	6.66418	6.28746	6.28392	6.19971	4.50501	3.47158	4.51512	4.45651	3.45129	3.31549	4.19714	4.65886	5.33372	4.94873	4.05545
V3	in	wM	recorded data	16.323	14.0804	13.0942	12.1393	10.3765	9.875	12.2548	10.7788	10.7494	10.8105	12.6292	14.2505	17.0128	21.5502	25.0067	22.9734	19.9395	18.7078	17.086	16.9032	15.7983	12.8201	11.2105	12.0138	13.1657	13.2861	14.7637	16.7987	16.2743	16.6376	17.3523	15.8971	17.4049	20.1837	17.0552	17.8958	19.8319	18.695	17.3353	17.0104	18.2828	17.4973	18.2342	19.7589	18.5362	17.9928
V3	in	wM	recorded data	2.78088	2.18062	1.32858	2.3568	3.84945	2.95888	3.08928	2.43424	1.49024	2.02705	2.68828	4.47774	7.57005	7.44082	5.87036	4.76093	4.09295	2.99207	2.60501	1.62727	2.96461	3.49077	3.35172	3.46771	3.14589	2.44941	2.72735	3.10309	4.67842	4.31584	4.10996	3.07266	2.64455	3.72	3.13647	2.44702	3.11545	3.4386	3.66275	2.50807	2.25401	2.22982	1.9088	1.6382	1.0275	2.62842
V3	in	wM	recorded data	2.58569	1.87071	3.23978	3.67695	3.02959	2.30911	3.42551	4.58447	5.0518	5.17913	4.31055	4.76248	5.32153	7.45461	7.54706	5.9718	4.44661	2.97213	4.96025	5.39034	5.06363	4.97844	3.68051	3.42648	3.02566	3.19358	3.42331	4.0191	5.31999	4.27355	5.17152	3.99627	4.54199	4.76789	5.35025	4.95996	4.49979	3.70771	3.54295	2.7266	3.32584	3.57613	4.15002	3.73894	3.67491	3.66173
V3	in	wM	recorded data	6.04901	5.28136	5.41548	5.26042	5.98541	5.39665	5.99348	5.75157	6.30482	5.55444	6.89124	6.50427	5.98199	7.58681	7.45406	7.51551	7.91473	9.50535	9.6123	9.8253	9.48064	7.90408	6.15958	6.996	7.29029	7.50008	7.55499	7.11812	6.30897	8.58865	8.26579	7.63778	6.99453	7.8036	6.19408	5.91893	6.71603	6.31768	6.25915	5.79641	5.41605	6.01246	5.37419	7.22204	6.84416	7.88954
V3	in	wM	recorded data	4.03032	3.82188	4.99727	5.24359	5.26631	5.58292	5.01669	4.06076	4.13339	4.80843	5.45097	5.05306	9.94818	17.6342	19.0331	14.916	10.6112	7.53271	7.15212	8.41501	7.19456	6.69194	5.93509	7.92621	8.1954	8.11793	7.03926	8.17384	8.13664	9.64575	9.65347	9.4011	9.92975	7.9558	6.14763	7.77989	7.14197	7.23626	6.88547	5.74674	6.48463	6.93281	7.67356	6.95878	6.15851	7.20844
V3	in	wM	recorded data	7.33782	8.1459	6.94876	5.63727	7.1255	7.92407	9.71375	9.78586	8.24229	8.86638	9.28405	8.40183	19.5804	19.9797	16.8044	11.2038	6.40876	5.12484	5.98638	5.46981	6.12819	5.42605	4.72234	5.4486	4.16951	5.03855	5.14479	3.9036	4.41036	3.39151	3.31481	4.2299	3.84159	3.76502	3.28716	2.89778	3.07348	2.90022	3.56571	3.75309	3.80725	3.37093	2.55151	3.57197	3.39601	3.52399
V3	in	wM	recorded data	5.35533	5.86502	5.74653	5.48852	4.4132	6.86664	8.40201	8.14524	6.254	5.37121	4.13541	4.58027	5.63039	14.0183	13.2899	10.7163	8.50353	5.43305	5.00966	5.2836	6.11908	7.64726	7.9586	8.33477	9.37442	8.14143	7.706	7.4777	7.84478	7.82569	7.32522	7.27028	7.31558	6.97874	7.50885	5.94379	6.57159	5.69982	4.07957	6.50639	6.88505	8.14159	7.37007	9.34742	8.69075	9.91344
V3	in	wM	recorded data	9.71279	8.04196	6.60548	5.28271	4.05123	4.09175	4.80437	6.72399	7.85748	8.88832	9.91277	11.4259	24.2019	24.3568	23.0483	18.6423	16.7138	17.66	19.5106	17.2613	16.9544	14.4282	13.6673	13.46	11.8638	10.9283	9.12002	9.00583	8.85792	10.0741	11.5755	10.1869	8.62593	9.90789	11.4071	10.5352	12.7334	13.0549	14.2877	15.6228	16.1497	15.0897	14.0036	11.5396	12.5541	11.8519
V3	in	wM	recorded data	18.0344	16.9358	16.9519	15.8269	12.812	11.1915	11.1687	10.3423	11.3575	13.179	12.9793	11.1841	10.355	12.8766	11.6314	9.29831	6.86129	5.19041	5.13046	6.73329	6.95689	7.68726	9.01002	10.0494	10.3034	8.19753	7.49274	5.99488	6.59229	6.16111	5.73664	6.63096	7.0955	6.54354	5.09345	7.20308	9.78046	8.86677	11.2205	11.218	11.3172	12.1316	11.9942	12.1663	11.4733	9.99665
V3	in	wM	recorded data	9.89508	8.40498	6.8352	6.6508	5.60315	6.02345	5.72647	5.43825	6.45006	6.57263	6.93978	11.3458	24.3141	24.5912	23.18	18.2363	13.8036	12.6449	11.4247	11.1404	10.6996	10.7703	12.168	11.7425	9.44954	8.25129	7.20232	7.88202	7.46861	8.67443	9.75315	8.43677	7.43844	4.6475	5.77646	6.90813	7.01719	7.24079	6.91575	6.18146	6.01912	5.18176	4.51734	6.1582	7.75746	8.92038
V3	in	wM	recorded data	2.91737	3.728	4.77293	3.86319	2.42202	3.75159	3.16081	2.50159	2.3415	3.16658	4.39298	3.67194	4.83937	4.26748	4.03377	4.28528	3.32926	3.29496	3.41362	3.56921	2.86114	2.60522	2.49036	3.31401	3.23868	3.02876	2.3871	1.86696	2.37072	2.11051	1.81529	1.97852	2.59965	3.55928	3.03832	3.61953	3.34149	4.28646	4.31035	5.42991	5.52819	5.01086	3.22882	2.99918	4.38986	3.26772
V3	in	wM	recorded data	6.18517	7.3678	6.88664	5.75612	3.95337	3.85542	4.1575	3.28498	2.85994	3.01386	4.10599	4.24059	4.14748	3.55751	2.22345	1.99741	2.48076	3.43309	5.02414	7.46578	7.21036	6.48547	7.01267	9.31339	8.82527	7.12703	5.56452	4.52932	4.84046	6.20325	6.54591	6.57718	6.87132	7.11754	4.80647	2.71098	2.07597	2.01813	1.77352	1.98289	2.59871	3.95198	5.4429	4.82357	4.77946	5.60718
V3	in	wM	recorded data	1.47413	1.47094	1.52091	1.03395	0.589192	0.813315	1.12044	0.83499	1.04995	1.26598	1.44186	2.08986	2.07577	2.48433	2.27474	2.02358	2.36189	2.17855	1.43443	0.788173	1.972	2.09693	2.03563	2.41666	3.29552	2.40492	1.449	1.24289	0.75048	0.41206	0.734554	1.09075	1.90863	2.54255	2.93702	2.05637	1.72247	2.10755	2.56684	1.84377	2.1715	2.55422	3.42807	3.57503	2.98493	2.39183
V3	in	wM	recorded data	7.84093	7.16335	6.63258	4.17249	3.75206	5.44959	4.44897	5.44212	4.74125	5.09149	4.94713	4.79149	23.5537	39.6109	50.0106	47.7715	44.77	43.8166	43.8877	42.184	36.3669	40.0896	38.5426	38.4843	42.2153	46.6393	42.3803	37.107	39.3917	42.6575	43.3186	43.6628	44.6782	42.2972	41.6682	49.019	44.4289	41.8486	43.6759	39.0079	35.3388	30.0377	29.4479	31.1704	31.9385	28.4939
V3	in	wM	recorded data	1.62648	2.65268	1.97403	1.19972	0.567992	1.80779	1.44578	1.47953	1.48145	4.20133	3.91143	3.72629	4.52723	4.76262	4.32982	3.86099	2.41856	2.89037	3.04011	3.16575	2.13237	2.25572	3.61939	3.25133	4.29484	3.03169	2.30402	1.83678	2.70283	2.51217	3.82984	3.87478	3.70587	2.93832	2.29518	1.34101	1.73956	1.74006	2.25936	2.67978	1.87473	1.60542	2.56794	2.43572	3.25254	3.3868
V3	in	wM	recorded data	5.04408	5.72779	4.38497	4.77777	3.68314	3.79833	2.98796	4.46583	3.19602	4.56529	4.81488	4.87974	32.8889	48.4041	64.8309	61.5346	63.1137	56.9617	50.6741	44.0108	36.345	31.5495	27.8926	29.031	41.6608	44.612	37.8901	30.688	32.9517	37.2971	33.6144	38.5045	38.281	36.9714	36.1523	42.6575	42.7264	39.5741	42.8184	36.0087	34.0146	29.9938	27.141	27.6103	27.5905	26.5053
V3	in	wM	recorded data	0.650472	0.340156	0.675577	1.05328	1.88506	3.06451	2.86174	2.97517	2.51122	1.56872	1.36359	1.36893	1.99957	3.64004	2.80432	2.82621	1.81926	2.60958	2.95581	2.63458	1.69407	1.97837	1.33496	1.3228	1.39209	2.02521	2.57217	2.93719	2.04455	1.71065	1.55593	3.15827	2.45731	2.63926	2.28005	1.98265	1.78468	2.21847	2.64524	2.42112	1.57418	0.84345	1.44413	1.07496	1.22006	2.44203
V3	in	wM	recorded data	4.21165	3.71111	3.42287	2.77617	2.81205	2.41494	3.17633	4.44368	3.82954	2.48316	1.86799	2.68531	21.9603	39.9287	64.8109	60.9525	56.0942	50.7878	41.587	37.0407	30.0117	27.1185	27.6124	29.3391	35.1886	37.2565	34.1505	32.3684	38.2731	41.3529	39.9323	33.9597	30.3826	28.9692	26.0231	31.368	37.6723	37.0367	36.1372	30.2183	25.2813	22.6258	20.906	17.388	16.8117	17.4638
V3	in	wM	recorded data	4.83609	4.14892	3.73248	2.87436	2.79888	2.91592	2.53017	1.6219	1.95306	2.42087	1.75376	2.67416	4.10468	4.71441	6.0367	5.38959	4.03242	2.89296	2.16818	2.89482	2.63574	2.29609	2.52558	2.79757	2.48649	3.22953	3.91594	4.41923	3.62304	3.33248	2.65567	2.16818	2.94953	3.21285	2.79014	3.39875	3.44915	2.8869	2.34883	2.50237	2.77188	1.93489	2.20728	2.03246	2.42393	2.78328
V3	in	wM	recorded data	1.55085	2.32424	1.61866	1.43578	1.88484	1.80682	1.67312	1.00107	2.04768	2.56629	2.87919	2.4587	17.1172	33.8993	56.4769	63.4712	61.0635	53.4232	45.9362	36.1846	29.9301	29.6418	30.9199	29.6197	29.7563	32.1158	34.2756	33.0827	29.883	36.8668	40.4571	43.7049	43.8905	45.4378	42.3637	39.4484	47.039	46.8876	45.0643	38.6745	34.969	29.7689	29.9724	26.3179	24.374	24.8111
V3	in	wM	recorded data	1.17144	1.188	1.30536	1.44579	1.54199	1.59132	1.60904	1.07523	0.598849	1.35106	1.58876	2.77376	2.64627	2.85301	3.53925	3.04731	2.49254	2.59039	2.80105	3.01206	3.14587	3.20693	4.31027	3.6496	3.41509	2.71992	2.73112	2.3438	3.6529	4.32275	3.62906	2.81931	2.19068	2.37209	2.15682	1.95441	1.25045	2.2913	2.80388	3.11676	2.15643	1.22387	0.561145	0.744726	1.069	2.9684
V3	in	wM	recorded data	4.79661	5.31914	5.27414	4.56294	3.89902	2.91001	4.89639	4.6949	4.22149	4.24888	3.82604	3.49746	12.4572	15.5712	28.1365	28.9786	33.8922	29.3716	28.9167	25.3431	21.5188	23.0815	23.1524	22.5643	25.6948	26.8767	26.9099	23.8591	20.0081	16.6441	19.3927	23.6749	20.6507	22.4139	22.0618	22.7606	22.8412	21.1572	22.3232	23.119	20.4655	15.766	12.0089	9.6753	11.2413	11.0235
V3	in	wM	recorded data	1.54372	2.00398	1.39755	1.90179	1.34822	1.88407	1.34222	0.804452	1.46908	1.10239	1.23359	1.37021	2.02105	3.65363	4.4316	3.17759	2.93021	2.89532	2.46496	1.56838	1.37336	1.37652	1.46762	2.08591	1.52601	1.998	3.017	2.79114	2.3939	2.019	2.3168	2.14297	1.95257	1.2486	0.670029	0.833091	1.1165	0.82505	0.500203	0.779661	0.5647	0.348672	0.172795	0.604413	1.57127	2.35734
V3	in	wM	recorded data	4.6008	3.78332	4.52531	4.17226	4.33029	2.87473	3.73576	4.20155	6.17211	5.60817	5.27651	5.51264	15.5515	21.7029	23.7664	22.308	21.4448	20.9572	17.0778	17.0122	15.4763	13.7982	15.8031	16.2859	18.0735	19.44	17.588	16.1888	19.5306	20.147	20.7521	19.8683	16.2459	16.9935	19.9625	19.9559	18.8364	17.6296	16.2413	14.7977	14.8999	13.6769	12.6483	15.1586	15.4483	12.0907
V3	in	wM	recorded data	3.562	2.29695	1.78464	3.20353	3.53214	3.59048	2.95322	2.89703	3.51685	2.49652	2.56461	2.75973	4.599	9.96786	13.2861	10.8619	7.85398	6.00654	5.11882	5.39614	4.76642	3.62634	2.69411	2.63506	3.89341	7.21833	7.21917	7.64409	6.75101	7.5419	6.24907	5.5666	5.13043	4.40075	3.86656	3.53532	3.3598	3.83256	3.2056	2.57425	1.55487	1.34086	2.44705	4.59016	4.66851	5.37365
V3	in	wM	recorded data	3.96539	5.86046	6.53457	7.37021	6.24963	4.00401	5.9717	6.55597	5.78116	3.78204	4.79372	5.02555	21.3784	25.9631	30.4048	28.2692	26.522	27.4507	25.0217	24.4166	24.787	24.7707	22.5838	21.6828	23.4122	25.2402	27.67	25.5903	22.1466	22.0583	22.189	22.5352	21.1645	23.6146	24.3812	23.6448	20.0124	17.4299	15.3078	16.8064	19.1452	16.7074	13.4809	16.846	17.8433	18.8968
V3	in	wM	recorded data	3.09876	3.09909	4.24257	3.09468	2.42141	2.49018	2.20527	1.44695	1.3484	0.855098	0.487539	1.32422	3.2247	6.39638	8.81312	8.12673	7.48032	6.38584	6.69864	4.52596	5.30086	5.24327	3.56027	2.56854	3.59029	6.38302	7.65341	6.03931	4.76942	6.04121	5.35693	5.15445	4.44857	3.89056	4.08685	4.92997	5.12062	5.669	4.98066	4.27683	2.6743	1.96618	3.27878	5.18321	4.49973	4.0128
V3	in	wM	recorded data	9.46324	9.81903	10.6108	12.8597	13.0721	10.1247	8.45099	8.02359	6.51705	7.50657	6.99517	8.05981	38.7138	52.1029	55.8854	49.7309	45.1791	45.1294	46.44	48.8585	48.0135	55.8633	55.8003	55.0129	56.5934	54.9209	54.9178	53.5059	46.9204	45.7048	43.1237	42.5042	40.2789	39.5608	46.8762	48.1767	42.1344	39.3757	37.3863	40.8785	47.6957	49.3367	48.2922	47.2355	40.5144	36.0096
V3	in	wM	recorded data	3.74785	3.1375	3.03735	2.52469	3.21902	2.30342	1.39719	0.710125	0.852572	0.611415	0.403286	1.31275	3.24294	6.96042	15.2516	14.7982	13.8535	12.1143	9.77226	8.15403	7.2217	4.60839	4.16446	3.69071	5.103	5.35864	5.87697	5.11877	4.89616	4.27221	3.81635	4.06961	3.32274	3.71567	6.33038	5.36842	4.5877	2.82567	3.09591	3.71401	3.76067	4.73128	4.99455	4.51709	4.00874	2.54885
V3	in	wM	recorded data	11.3923	11.1634	13.7362	13.6518	14.2423	13.5793	16.691	18.9956	20.5478	20.7847	17.9099	15.2816	26.4429	30.9828	27.8134	21.3703	18.1454	19.4535	19.4372	18.7346	18.502	20.0055	20.3575	24.203	26.8941	25.3571	20.6301	18.7497	15.8884	15.6156	16.4623	17.8973	20.0792	21.143	18.3781	18.3567	19.3145	18.1975	17.5854	16.0647	17.5931	15.4782	16.6531	14.1707	15.6763	19.525
V3	in	wM	recorded data	3.56215	3.43647	2.82579	2.88034	3.59037	3.1592	3.7214	3.71013	4.70847	3.94851	3.64343	2.91067	6.68882	17.1875	24.7588	23.4592	18.2499	19.4637	18.9777	17.1038	13.7808	11.136	10.5792	10.1947	12.2121	14.0515	12.615	13.6076	15.1727	16.4988	18.4408	18.1961	15.964	16.1161	18.2852	20.8663	20.0485	17.1035	12.3493	11.9924	10.5325	9.55867	10.5266	11.0404	11.3724	10.4322
V3	in	wM	recorded data	9.6729	13.2679	14.9645	12.0908	11.2045	10.2958	9.31499	10.8368	13.4274	15.4943	16.7773	20.6291	28.0407	33.8876	52.685	48.9705	34.6341	23.2574	28.4781	27.9735	27.199	27.0753	25.4473	24.1406	23.2909	21.2018	18.5213	22.4649	22.188	23.0282	22.4688	20.7548	21.4965	20.8726	18.6602	18.3936	16.3882	14.263	16.515	16.792	17.3037	16.4676	15.065	13.9768	14.9384	17.1255
V3	in	wM	recorded data	7.50154	6.21215	5.41303	5.44163	5.16031	6.03538	4.67272	4.40524	5.4352	5.93043	7.28827	7.78762	23.0751	40.202	44.0264	38.7133	29.2091	26.0882	24.443	22.4436	18.8548	18.164	20.4011	21.6171	23.9191	27.7331	25.7752	23.8358	19.0234	18.5056	22.2689	24.3044	27.582	29.319	26.3926	25.0101	22.6098	22.0197	19.8457	18.1164	15.8877	16.4862	14.2354	17.1117	16.7268	15.4687
V3	in	wM	recorded data	8.33785	8.3113	6.8222	6.97889	6.84006	5.73043	4.75901	4.61648	6.8877	8.42898	9.92387	10.8349	16.1613	23.8906	22.7514	17.9586	14.0516	16.9899	16.3082	14.8422	13.3992	12.9399	13.4396	14.0405	13.9317	15.8568	13.2132	12.7255	13.7253	14.8542	13.0154	11.1105	11.8257	12.3865	10.7073	12.8354	11.1688	12.1458	11.0114	8.30727	7.155	6.66575	7.11902	7.66184	8.04022	8.24491
V3	in	wM	recorded data	8.33735	7.43451	9.44127	10.7511	8.9612	8.67443	7.56079	8.38466	10.4113	10.4709	11.197	11.1679	31.5385	55.988	70.819	66.0899	56.4166	48.7172	45.3343	41.639	37.6671	35.3551	38.9831	37.3622	43.4917	49.992	47.7491	44.3286	41.8751	44.2938	42.825	41.1847	45.7251	49.5586	50.6518	47.9762	43.0331	40.772	33.3606	25.8633	26.0003	27.7731	27.5327	26.8938	25.092	20.9583
V3	in	wM	recorded data	12.7914	11.8781	13.7866	14.0169	12.3375	12.853	11.4209	10.1926	9.86342	10.3816	12.5895	13.3707	15.7837	24.1346	25.1213	22.2828	22.3804	26.1996	24.968	22.6756	22.7407	24.3778	24.3662	26.2016	27.1501	23.374	20.8684	19.7995	20.0723	19.0229	18.0468	21.0909	23.4688	26.1744	25.8021	27.0287	22.1301	24.1406	22.9272	22.3428	26.216	26.5286	25.0924	28.9543	26.64	25.7002
V3	in	wM	recorded data	18.1613	15.3479	15.578	18.0482	16.5486	19.5932	17.5066	16.8665	17.5894	22.775	21.3426	21.291	61.1061	85.0539	90.2006	81.7965	74.4278	69.1302	61.7058	53.687	50.2479	47.2694	53.7135	54.595	58.1149	67.1275	65.795	65.6348	60.3869	63.4725	61.291	59.6548	63.2065	64.5735	62.0254	58.791	51.9458	48.3024	45.378	35.1291	35.9104	31.9654	32.6665	32.7734	31.7802	34.0687
V3	in	wM	recorded data	6.56425	6.47622	6.40945	5.31523	3.83791	4.34604	4.5632	4.21389	4.89499	6.60817	5.33357	5.49765	7.91588	7.95571	5.96032	3.4953	2.74871	2.66896	5.01773	9.80462	13.6006	13.281	11	10.4898	9.4508	7.71487	7.98778	6.39412	6.11301	7.18595	6.63285	6.51579	4.81025	6.05139	5.84715	6.62284	6.17658	7.27245	6.65928	5.42702	3.29788	4.91455	4.62353	4.20576	3.22001	4.58677
V3	in	wM	recorded data	2.74629	3.44075	6.79706	5.86285	4.95553	4.65258	4.09079	4.80988	5.00768	5.06565	4.50558	5.06195	6.7353	16.7929	14.545	10.1891	5.61619	2.53569	0.963384	0.336665	0.119948	0.630034	1.10041	1.42781	1.06324	1.19972	1.3724	0.990733	0.616539	0.338456	0.180917	0.113849	1.16974	3.73593	3.66064	3.08784	2.45005	2.01564	1.80656	1.18986	1.22929	1.37825	1.5304	2.1724	3.23792	2.9798
V3	in	wM	recorded data	19.849	18.7022	16.3252	16.5271	16.1197	16.9488	15.0195	14.2422	13.8451	16.4452	17.2282	19.6347	52.2207	80.5354	92.2408	87.1747	81.9088	80.1336	72.6337	65.0298	55.3011	52.6875	53.5351	61.6555	63.8309	71.7568	74.6313	77.3709	78.3882	78.7237	74.983	68.3948	76.7019	80.0162	73.7715	74.146	73.158	73.7859	67.5065	57.4828	54.5502	51.3701	46.9074	43.5848	44.1602	47.0853
V3	in	wM	recorded data	7.53467	5.92717	6.28124	5.81282	5.41738	6.18393	9.11143	7.80015	8.25542	11.4032	10.9688	10.044	11.8051	11.3944	11.37	8.60157	7.25499	6.5723	5.81922	8.56665	8.97179	9.95255	8.42686	7.96939	6.18766	5.33936	4.37542	5.92316	4.78175	5.16756	5.0535	5.4974	5.3559	6.23586	7.00457	5.39222	7.02072	7.07831	9.1133	8.10881	7.93388	5.69049	5.44001	5.6216	5.41453	5.18912
V3	in	wM	recorded data	7.27524	5.66023	6.19335	6.48679	7.26836	7.84607	8.19371	7.82128	5.79282	5.67345	5.95113	7.95402	46.9129	74.9696	84.2627	79.4307	78.6139	77.1564	69.1551	65.5964	59.0068	52.6104	47.7243	49.635	54.6294	59.4496	53.9778	51.7786	53.7885	59.0556	55.4104	53.7903	62.9021	63.414	57.0261	56.6583	52.554	55.4383	48.4309	42.96	47.2603	46.4493	42.0509	41.2201	35.2777	34.2933
V3	in	wM	recorded data	17.7527	19.6407	19.6738	20.6548	21.3933	20.2312	19.0318	17.615	17.1762	20.3569	19.5176	20.9306	32.3779	35.278	35.2793	33.032	28.2392	27.797	26.2411	24.6362	22.9432	21.2064	19.5077	18.9366	17.1701	18.4895	21.5811	20.926	21.3443	22.7145	26.077	26.1269	27.1194	25.6346	21.4937	19.689	19.4445	18.1564	15.5188	18.2176	22.191	22.6882	24.4133	23.4414	22.3109	21.4385
V3	in	wM	recorded data	17.6359	17.3338	18.0923	17.6202	19.3091	19.7814	21.5433	18.0674	19.5328	18.6371	17.8204	23.1002	61.3944	93.786	111.154	105.699	106.518	111.552	99.9307	88.2958	76.4284	70.2476	67.5523	69.4158	79.2329	82.7519	80.181	77.8161	80.3596	87.6218	86.2044	86.1816	83.8125	79.7175	76.0538	75.8072	76.9666	78.2203	81.2161	70.586	63.3236	54.2779	54.1341	52.1941	50.3393	47.8094
V3	in	wM	recorded data	81.2692	86.8543	87.7315	88.4876	89.2048	93.5004	93.407	88.7828	89.8596	91.1121	92.3437	90.9741	90.4955	91.8802	90.6003	91.952	87.3359	90.1167	85.7449	83.2882	87.095	92.1859	93.4591	91.2903	89.8956	86.9045	87.9338	91.5933	92.0845	91.2552	88.5787	89.5953	86.2034	86.9657	82.7342	80.1258	85.5155	91.4845	92.1706	93.5517	88.3399	83.576	85.6638	89.1719	94.8707	96.9363
V3	in	wM	recorded data	23.7452	22.2064	21.656	19.3435	17.4886	17.3452	21.4186	23.5201	21.9453	19.3901	18.9291	20.193	18.3193	18.0514	19.6513	19.603	21.4681	21.3864	23.1547	21.9498	22.75	20.8781	18.6347	17.4736	16.9439	19.4946	19.7248	22.1747	22.5214	21.8597	19.4842	18.042	19.9353	18.7657	17.9986	16.8427	18.1724	16.3731	16.2293	18.4688	18.4202	17.4608	19.7154	18.0939	17.4486	21.8753
V3	in	wM	recorded data	35.5376	38.0987	42.0028	44.3306	47.1543	50.631	52.1755	51.2424	56.0127	60.9694	68.1137	76.1459	80.4518	80.6261	71.4285	53.9413	40.8371	29.3754	21.2163	15.9262	13.6896	13.5407	17.4485	19.668	21.2308	22.2972	23.4985	24.9759	25.0978	26.7938	25.3514	22.2104	20.5557	24.8024	27.7598	28.1221	25.092	22.5083	19.8458	16.5763	16.4956	15.1955	18.0096	21.632	23.1132	24.8966
V3	in	wM	recorded data	56.8898	59.1598	60.1774	60.4107	62.8898	61.2404	60.3311	61.5675	63.5652	68.6712	78.7642	84.1217	101.75	133.274	130.587	106.999	80.507	54.0785	38.3442	26.8993	19.6114	15.9953	16.8903	23.9008	34.7859	42.4032	47.4584	46.2172	44.5812	44.8073	41.345	40.2833	40.2196	41.1493	40.4524	40.9031	41.3473	40.1376	35.1628	30.9531	30.3883	28.692	31.9335	33.1379	34.0059	37.2233
V3	in	wM	recorded data	32.4215	34.6301	31.7036	31.6783	33.5995	35.1522	35.2548	34.9363	35.8081	40.4812	48.287	50.8308	73.6489	96.4113	92.2229	82.1063	64.1454	46.8388	37.7509	30.7452	27.2156	30.3356	28.7638	26.3095	30.5	30.8856	31.9622	33.5275	33.0896	36.8743	39.8964	39.7169	35.9951	35.74	33.6849	27.1057	27.9736	28.997	30.755	29.1802	30.1982	30.3339	31.3643	33.7693	35.07	31.6242
V3	in	wM	recorded data	44.6411	40.9613	42.6817	41.9789	44.1729	46.1052	47.1151	51.0505	54.253	56.9931	65.9654	65.6342	83.9878	101.039	87.0123	66.9202	50.3825	37.4807	31.8834	28.8548	29.454	30.6281	29.3396	35.1997	40.2048	43.0662	42.1833	39.3586	36.9405	37.6514	32.8429	32.0844	34.0508	36.1754	37.1096	34.5463	38.0111	37.3915	37.368	34.7129	36.2008	37.3698	37.3578	40.1921	40.7191	41.3418
V3	in	wM	recorded data	13.6873	13.7568	12.6406	12.6029	14.9612	13.0031	13.0753	13.331	15.8863	15.2623	18.0386	21.3887	40.7368	50.1138	43.4598	32.0233	21.0914	14.3786	12.6914	11.8518	10.025	9.77361	10.1504	12.5314	13.9413	14.7298	12.1906	13.2395	13.3197	12.7486	11.8419	11.4295	12.8462	15.8169	16.9272	16.038	14.8893	15.5813	13.6309	11.8646	10.2618	9.89024	8.35588	8.71606	10.5529	12.1907
V3	in	wM	recorded data	19.2694	21.3532	19.6759	17.2785	16.2672	16.52	17.3813	16.872	16.5267	18.1629	18.1183	20.3616	54.5838	76.7935	72.3174	58.7437	48.011	50.2148	51.27	51.2746	48.5342	45.6325	46.113	46.2865	46.1811	44.0947	42.2196	40.308	40.3425	44.9164	42.6891	44.3364	48.7426	46.794	43.6325	42.174	37.4452	38.5292	42.8692	41.0275	43.637	41.1968	39.0474	36.8475	36.6684	38.2899
V3	in	wM	recorded data	5.78214	5.01962	5.14773	4.44906	3.51047	3.42889	3.23181	4.07687	3.90101	4.54801	4.46661	3.34587	25.1665	36.0655	32.165	24.2965	15.8926	11.6359	9.92926	9.48525	10.1516	9.84792	9.43125	11.9276	10.1012	8.09382	8.38782	7.51888	7.47537	9.12679	8.70508	9.96493	9.77365	8.46439	7.29269	7.12964	8.22232	7.38074	6.42889	6.61026	6.98861	7.03983	6.9958	6.27702	6.29038	5.48191
V3	in	wM	recorded data	2.75858	3.33819	3.63388	3.16223	2.64857	2.57784	2.95727	3.65367	4.19728	4.84539	5.28492	5.8546	16.7168	19.2135	17.6186	13.2503	9.90039	8.24518	7.01798	5.70108	5.1151	6.42531	7.10822	9.40506	9.00257	7.26232	6.31592	4.24016	4.59545	5.31344	5.65488	6.11245	5.12664	6.6991	5.07902	6.29009	6.27927	4.88443	5.49296	6.58283	7.8402	8.10011	6.75527	6.41798	6.99434	7.6507
V3	in	wM	recorded data	3.72087	3.58903	3.99485	3.36532	3.69537	3.13271	4.20121	3.95246	4.84811	4.34708	4.08575	4.21257	5.9916	10.409	12.0905	10.1635	7.2958	6.94188	7.29812	6.26572	6.53412	5.9421	4.79977	5.14977	4.72641	4.35977	5.98328	5.26716	5.01646	4.81984	5.68191	5.87627	5.58598	4.59954	3.46058	2.64927	4.41015	4.89077	5.36042	4.30242	4.2118	4.94486	4.73033	4.7296	5.03191	5.94278
V3	in	wM	recorded data	10.7646	10.0053	12.519	13.584	17.2989	14.8596	13.2734	14.0122	16.07	16.9195	17.2446	17.5469	18.6953	19.9782	17.4192	12.6559	8.82782	6.75489	6.5008	8.07075	9.2241	8.66947	8.18655	6.84618	9.9287	10.0672	8.77272	10.2652	9.58034	9.14513	8.79693	8.58142	8.18179	7.24506	8.70172	7.32293	6.85329	7.21684	6.42779	6.34042	6.68172	7.34732	6.62393	8.37343	10.3192	10.5213
V3	in	wM	recorded data	13.1774	12.9368	14.9871	16.2607	18.0023	19.5109	19.8347	19.4778	19.0419	18.4043	18.2773	18.6146	21.4989	29.0584	27.2793	21.0678	14.2021	9.70546	7.36521	8.32702	9.39259	8.63333	9.87872	11.0337	12.8569	13.5753	12.5516	14.9239	12.7413	12.069	10.768	10.8094	11.442	11.097	12.2354	10.7287	11.1194	10.402	9.47241	9.07386	8.5962	9.55765	9.55879	9.71757	10.1167	8.85601
V3	in	wM	recorded data	19.9447	21.2085	23.6335	23.37	26.1293	27.2015	27.7148	29.436	30.8117	30.462	33.0108	32.7036	35.5336	40.1673	37.7672	29.6391	20.4061	13.2068	9.60951	7.18642	5.93568	6.27609	8.10807	9.37911	10.1425	10.7971	10.8703	10.4892	10.1202	8.59622	7.34519	7.15678	6.97015	6.58276	7.84598	7.11919	7.23507	6.43441	4.80037	5.08678	6.61387	8.9489	9.45166	10.3314	11.8493	10.1886
V3	in	wM	recorded data	9.05608	7.42409	6.07948	5.17971	3.90885	2.20601	2.15346	3.64772	5.86357	6.34294	5.07883	6.15651	17.3163	39.4635	65.809	78.584	78.4977	74.9226	68.6334	62.8646	54.7945	47.7715	45.2165	41.345	37.8699	34.7076	33.8477	29.8087	28.5219	29.6699	31.9116	31.3407	30.337	30.2012	31.9265	30.7534	30.2168	31.0245	32.7091	32.5032	31.1708	31.9195	30.8512	28.6744	25.6861	21.0739
V3	in	wM	recorded data	5.30582	4.84072	5.31132	4.30579	3.33847	2.20467	3.02468	4.40659	5.13336	5.07062	4.40476	4.99851	29.2335	50.9617	75.1096	83.6618	83.1078	70.9348	60.1896	51.093	44.5394	42.8172	41.9709	42.9142	43.0868	37.8518	37.1344	35.0031	35.9574	34.3949	33.3059	31.3356	26.6803	28.1562	31.1685	31.4133	33.3847	36.053	40.8832	41.0291	41.3678	41.793	38.9672	34.8302	30.4485	26.6522
V3	in	wM	recorded data	11.1885	9.74631	9.74084	8.7903	7.63438	9.16998	7.56321	8.34099	7.20528	6.55188	7.33787	9.39827	60.6448	118.649	161.271	175.533	163.678	150.342	133.541	115.751	100.199	87.8515	84.3997	83.737	83.7825	78.7383	75.7768	72.005	73.0936	72.8515	68.2107	64.8298	62.6379	64.7571	64.7974	65.3123	78.3702	75.0187	68.2061	60.0225	54.6303	57.0159	58.8711	61.4341	58.7629	59.3866
V3	in	wM	recorded data	42.3935	44.4087	44.9653	42.3016	38.4682	37.122	31.1991	33.9984	39.1181	40.2529	44.56	47.8174	144.205	215.766	253.348	249.429	240.629	226.796	214.292	197.882	178.714	170.67	170.432	172.486	178.161	180.575	174.342	167.339	164.938	163.675	168.18	166.395	172.008	169.796	167.395	160.578	165.912	165.173	167.587	164.239	160.486	156.454	162.565	162.452	160.712	164.338
V3	in	wM	recorded data	20.2242	20.3129	20.0442	16.0789	15.835	15.1585	13.2215	15.2173	18.5047	21.5619	24.3739	26.1133	44.6062	89.6837	101.85	98.5859	88.6816	97.4014	96.8136	85.4997	72.9009	61.744	65.9811	66.3654	71.1778	71.3408	64.1427	59.9331	60.7099	61.7674	67.6025	65.199	70.3571	68.6228	67.5835	64.7193	62.4812	61.482	61.1607	63.9105	65.6345	59.0676	60.4002	59.4225	60.3543	61.2589
V3	in	wM	recorded data	12.3361	13.8447	15.1306	13.2194	10.0268	9.87314	7.22375	7.50434	10.1716	11.3927	12.7832	12.422	52.1455	58.4738	60.8468	51.1442	50.3895	47.3446	42.7064	39.0002	34.687	31.6974	38.3963	40.1857	39.9432	38.1675	34.9369	32.1033	29.8973	32.1824	36.3208	36.453	40.0739	35.4069	36.6983	35.2913	36.9097	36.5175	43.5294	42.4799	40.7935	38.6666	37.592	35.5723	38.0919	36.2672
V3	in	wM	recorded data	30.4784	29.6969	31.339	31.0475	30.1235	29.6241	30.9808	34.3183	37.8592	37.912	40.355	41.9265	66.9154	116.557	139.2	130.021	107.274	95.1706	90.0692	83.9749	78.2609	72.2427	78.0929	81.3748	84.3224	79.9413	76.545	74.2119	77.0668	71.7813	74.2988	79.988	81.2945	76.9281	73.2796	71.1706	73.4976	72.1033	74.5159	78.294	80.8897	76.4156	74.6011	74.4512	74.1687	72.4476
V3	in	wM	recorded data	4.1507	4.08343	6.24568	5.45134	5.96475	6.40876	7.97387	7.27108	8.34818	8.52864	6.56921	6.7501	18.0232	47.6352	65.0248	61.3969	51.1279	38.3626	32.713	25.5166	19.1281	18.0632	18.8756	20.8443	22.0207	21.3887	19.726	18.725	17.3905	19.6931	23.1916	24.7353	25.3426	23.4093	19.5541	18.1038	19.2126	21.8581	20.8498	22.1777	20.9637	20.1566	21.199	20.3273	17.0297	18.1963
V3	in	wM	recorded data	1.99813	1.79133	2.34986	2.46279	3.28162	2.75575	3.74148	3.06285	1.93283	1.39785	1.56128	1.06813	7.01989	15.1203	14.881	12.1265	9.68652	7.33095	7.13608	6.68197	6.39237	4.59958	5.05893	4.98914	4.55553	4.54121	5.3911	3.77387	4.60277	5.5512	5.14965	6.98213	7.39997	7.08627	5.45108	6.03118	5.26922	5.40033	5.59162	5.77066	5.08932	5.64276	6.2331	6.31	5.04004	4.26673
V3	in	wM	recorded data	3.11888	3.39722	3.11456	2.40213	2.21566	1.3973	1.15026	1.47575	2.24272	2.07329	1.36416	1.51842	3.3957	11.0664	12.7045	12.709	9.99647	8.36655	5.89462	4.97556	3.4489	3.17646	2.41178	2.64796	3.38244	4.02451	4.43984	3.85251	3.62722	3.92106	3.46202	2.62137	2.33239	2.64546	2.22553	4.20449	3.99509	5.09183	3.98518	2.43753	2.01738	1.98683	2.51889	3.80564	4.4219	4.31484
V3	in	wM	recorded data	10.8886	9.96331	8.7237	6.31622	7.64441	10.0683	10.5087	9.17976	8.16529	7.50298	8.40894	8.17429	12.2213	28.5481	50.2607	58.7915	55.6526	51.4632	48.913	45.4687	35.5819	31.4988	29.3373	28.6676	30.1964	32.4562	35.7654	34.211	29.7293	25.8884	26.2031	27.4311	27.8461	26.7008	31.1028	31.5796	30.9333	27.2223	26.8368	28.0235	23.7744	20.9939	19.17	20.2784	21.34	20.1269
V3	in	wM	recorded data	4.39194	6.23271	6.49766	6.06342	6.31695	5.79668	4.14144	3.56438	5.35331	5.53612	6.20733	6.23878	8.54093	25.3335	36.1658	39.5033	37.6194	35.2519	35.9417	35.2271	32.9994	27.8911	25.371	21.3672	20.1517	16.664	15.9605	17.1582	16.1041	15.7698	17.9546	17.9933	19.2921	19.8855	21.3849	20.965	19.5082	19.4154	19.2326	19.579	17.916	16.7747	15.6358	13.3291	11.9487	10.7736
V3	in	wM	recorded data	4.50342	6.09048	6.73532	7.02094	6.07766	6.16629	6.41397	6.01524	7.27378	7.43143	7.70917	6.52704	7.09007	12.7832	16.1222	15.7154	12.7766	13.0841	15.639	14.3899	13.1274	10.3826	9.59681	6.81822	6.96817	10.5862	10.5608	9.54351	8.0836	7.31835	7.34203	7.5716	6.78627	6.70552	6.41044	6.21458	5.09871	4.15556	4.5216	4.07281	3.99124	5.29116	7.13374	7.87992	8.14074	9.46833
V3	in	wM	recorded data	8.9375	9.16944	9.54124	10.836	9.8851	12.1276	12.2028	13.2812	12.4347	12.1646	13.3602	12.5309	12.9346	16.6911	18.6474	20.385	18.3569	16.1713	16.8814	14.0391	13.5335	15.1699	14.5052	13.6685	11.2518	10.6266	10.2392	9.46305	8.85474	9.44857	8.44427	8.15696	7.69335	7.05789	5.59833	6.76528	9.07222	8.99305	11.4351	8.79922	6.41448	6.98387	7.39217	9.13628	8.87319	9.27267
V3	in	wM	recorded data	28.7273	29.6668	31.0983	31.3355	36.2032	40.3435	40.8345	44.9576	43.6285	38.4654	33.6212	31.6552	37.7535	46.3879	48.9707	47.6863	48.278	52.6512	55.2763	51.4894	54.0708	56.5445	52.2451	41.5596	34.6833	35.7378	36.1756	36.6586	31.7952	33.3173	30.1766	29.7728	28.5108	31.6059	32.9026	36.2352	37.0713	36.8524	43.6725	42.0684	37.8544	33.6978	31.5326	37.9832	36.6052	35.3019
V3	in	wM	recorded data	32.2429	32.1395	31.8797	29.0536	28.5985	29.3482	29.2609	36.7168	32.9141	28.608	27.0419	23.6599	39.2399	66.2609	63.5569	50.2736	38.132	36.1683	32.3164	39.8197	40.6126	37.4768	33.7496	29.9727	30.2116	32.3192	31.5961	28.8724	25.0938	26.6132	26.467	25.2733	25.765	22.0528	20.7764	27.9214	27.3166	28.9511	34.3587	31.5715	31.5104	30.2933	28.0787	27.0785	24.9385	25.9889
V3	in	wM	recorded data	8.59662	7.86063	8.36925	7.99811	8.28355	6.22646	5.70896	6.9271	6.21331	4.06187	4.52305	4.67044	17.5165	37.4341	39.1148	30.4321	21.0517	17.7413	14.5425	15.4519	15.8089	15.7147	14.4633	13.3363	13.2405	12.113	15.1754	12.4026	11.1425	10.6578	10.9462	11.71	10.6703	10.8983	10.5843	8.99588	9.97253	10.783	15.7477	14.2676	13.0383	11.6018	14.0023	14.8185	13.1979	12.774
V3	in	wM	recorded data	22.0494	20.5266	22.329	19.2919	19.355	21.7956	22.11	24.3029	24.0146	22.6976	19.8414	18.5688	26.0235	44.9711	48.4562	41.1398	32.993	28.3799	28.0514	27.0361	28.9528	29.4066	26.1532	24.0888	22.8099	23.9139	28.5564	27.8173	25.2722	24.8786	24.7133	24.175	23.0653	25.4693	25.8214	26.7778	26.0738	27.6	29.3745	29.0692	28.7332	29.3921	28.0703	25.8381	27.0411	26.5649
V3	in	wM	recorded data	5.75538	5.36058	4.60515	3.51404	4.38421	4.40909	4.00892	4.24092	4.18008	4.11632	3.06146	2.80223	6.42626	16.0548	19.2743	17.5696	14.9599	12.523	11.3854	10.3166	11.9843	13.3374	13.9384	13.4543	14.8438	14.4801	14.3056	13.1312	11.483	10.253	8.18751	7.65592	8.59797	9.61234	9.35601	8.87557	10.4314	10.2603	12.209	11.8631	10.8998	11.0123	10.6419	9.69979	10.923	9.83384
V3	in	wM	recorded data	7.59709	8.93397	7.31826	5.73303	5.85784	6.66092	7.44813	8.64232	8.15331	6.81983	5.33735	6.63145	20.4355	41.7896	45.8363	34.9257	22.1022	14.6972	13.2868	15.038	16.0247	16.4984	18.5575	15.9135	18.8958	19.2177	16.824	12.8273	10.6771	12.6285	13.6367	12.5814	11.3137	12.6329	12.447	12.8068	14.7178	14.0167	16.392	15.5036	13.6924	13.4652	12.9646	12.6835	12.5272	15.0918
V3	in	wM	recorded data	2.79743	4.17556	5.74667	5.57314	4.73484	4.59826	3.33103	3.29956	3.48954	3.39076	3.59944	3.44247	3.27162	6.13978	8.70604	11.1548	12.3712	12.2172	16.7688	19.7882	22.0364	22.2495	20.2243	16.6702	17.586	18.1373	18.0054	20.6874	19.6784	18.0161	17.2484	19.9144	19.1989	17.1378	14.5829	15.0701	16.087	16.0374	16.4074	14.3341	16.114	14.0444	15.0258	14.8069	13.8869	15.389
V3	in	wM	recorded data	6.02349	5.88183	7.87749	8.40023	8.85546	9.36896	8.06007	8.14765	7.76422	10.1519	9.66047	10.4846	13.8157	24.9788	25.9057	23.2799	16.1684	12.7257	15.1905	15.3828	12.8964	14.4394	13.5142	11.9605	9.98622	9.201	8.95777	8.98268	9.71563	10.3566	11.448	11.2604	10.5401	8.55445	6.95074	7.59354	9.2143	8.941	8.68698	9.39645	8.10522	8.21038	7.81177	8.51334	7.86883	6.85397
V3	in	wM	recorded data	9.36997	8.63194	7.88085	9.71508	11.5368	10.8652	9.8332	11.6002	11.7398	9.97739	8.9416	9.98188	11.8717	17.0778	20.5861	20.0086	15.6181	11.6861	15.0744	16.0447	15.5065	13.2606	11.9506	8.93388	9.31185	12.5376	13.4759	12.0259	9.36888	8.9005	11.0822	11.9115	9.26174	7.62017	5.58573	5.59506	7.71126	6.98915	6.62201	6.61496	6.05485	5.94574	5.60246	5.67205	5.47101	5.62344
V3	in	wM	recorded data	18.2899	18.6088	17.1472	16.777	16.3492	16.4558	15.9847	15.8822	17.8579	16.6518	17.9113	19.1122	23.3612	33.1742	38.6956	32.652	23.5102	17.5796	16.4203	16.9855	16.2286	15.3862	14.6796	11.5787	8.69262	10.0393	12.5578	13.3643	13.8446	12.6217	11.7818	11.5949	10.3207	10.6067	10.4067	10.9052	9.362	7.24669	8.9463	8.5772	8.07527	9.2366	8.35071	7.754	7.64418	9.02231
V3	in	wM	recorded data	8.35182	8.75809	10.0369	11.6549	15.8955	17.1441	16.5122	15.2046	16.28	16.9287	17.0988	18.8908	29.003	46.8404	67.5079	72.2543	69.7608	75.265	72.2934	66.6614	61.9045	59.7272	59.0145	54.6803	52.8266	55.0146	59.6393	64.3496	57.693	55.0238	51.4512	43.0778	38.9382	40.5295	43.068	39.6931	37.277	36.1602	41.68	37.9854	34.3999	35.1958	35.224	32.9032	32.2919	35.1578
V3	in	wM	recorded data	15.4926	14.8971	15.91	17.2008	19.7287	23.2081	23.3149	26.9769	26.3322	24.8608	24.4234	25.5738	59.659	100.932	109.867	103.128	90.9473	84.2024	78.5446	76.6451	81.6665	84.4491	78.0353	77.0824	79.6494	83.1598	86.489	83.6593	85.2961	86.1831	85.0492	80.7548	73.7017	72.9022	71.843	70.7925	68.1716	64.478	60.4907	55.9189	56.4378	54.4988	56.2795	53.7868	49.5038	46.6635
V3	in	wM	recorded data	20.039	20.5372	23.6221	29.855	31.4024	30.9157	31.725	29.1122	26.476	26.0989	26.6632	27.3832	55.5536	85.4392	81.4243	66.4851	54.2342	44.5568	39.3655	42.5041	47.3723	48.5137	47.7393	48.0799	50.0692	53.1142	56.3569	57.643	60.5144	63.2893	59.6882	50.069	45.444	44.1929	44.1595	43.5966	46.4155	47.4115	43.541	44.6985	42.6553	42.7606	42.2132	35.6346	32.6853	30.012
V3	in	wM	recorded data	12.9759	13.2698	14.57	18.1529	20.7498	19.2759	21.0149	20.5346	19.0301	18.6288	18.2382	18.9855	33.561	53.3508	55.0495	41.8389	29.7298	23.3349	21.4198	20.5419	22.0622	23.8109	24.1536	25.5841	26.6964	27.1341	30.0364	28.774	31.1494	29.3169	27.9927	22.7263	19.9515	24.0225	25.6254	27.9751	28.8604	26.0476	26.7278	23.4934	22.5468	23.4652	23.6653	21.5771	18.3877	19.2787
V3	in	wM	recorded data	12.3171	15.3879	15.6077	15.8771	16.1959	15.526	14.5832	16.0129	17.774	17.3019	18.9391	21.5865	35.0655	60.565	60.0012	47.898	34.0817	29.1996	32.8954	31.58	32.2448	31.1594	26.4314	26.7708	30.0968	34.7753	34.9131	35.1926	35.1651	37.3144	32.4856	29.0884	32.0114	33.9405	35.6389	35.3382	32.476	31.811	31.7665	30.4801	29.0739	28.934	29.734	27.4755	26.5559	28.5287
V3	in	wM	recorded data	14.5856	16.4169	16.0263	21.4472	24.3416	21.4032	22.6195	24.6684	21.2863	21.5963	21.3605	22.5512	26.4105	25.8863	22.5369	15.7796	9.21275	6.67308	8.39334	9.4183	12.5291	15.8274	15.6747	15.1319	13.5955	13.004	12.5148	12.5682	12.4067	14.1119	12.2474	9.70335	10.7507	12.8463	13.7512	12.8677	12.082	11.2125	12.5087	12.0054	10.7596	12.4213	10.1354	8.83793	11.0555	11.5126
V3	in	wM	recorded data	11.8188	11.5883	11.3101	12.3509	13.3521	12.2317	12.5297	11.708	12.547	12.1912	13.3026	15.5216	20.9974	50.5799	69.7841	58.5932	44.6576	41.6662	36.07	30.1946	27.4021	26.39	28.4474	29.2776	29.6255	33.0401	35.3311	38.6141	36.6337	34.8143	30.9531	28.6345	30.7574	30.7714	32.0345	31.4424	29.141	26.2529	27.219	28.3978	25.7454	24.6296	27.0802	25.308	23.3957	21.5193
V3	in	wM	recorded data	14.025	12.8644	11.0649	10.2617	11.1706	13.1425	12.596	12.6169	13.8406	14.3571	14.3153	14.4182	14.7937	20.9707	25.1251	22.4787	18.7631	15.1171	14.6297	12.9371	12.2874	11.969	13.0916	14.1589	13.9916	13.8875	13.7727	13.7138	14.6243	13.9024	14.6453	15.6793	14.6646	12.0189	12.5607	10.7973	11.4673	13.2223	14.7288	13.2582	11.8956	11.1716	10.2809	10.0095	10.5558	11.42
V3	in	wM	recorded data	5.71966	5.10022	5.43924	4.60869	5.08337	5.32143	5.7949	7.06787	6.55417	6.16321	6.45806	5.90097	10.6196	14.8542	16.881	16.7472	16.9697	15.9149	15.6379	14.0323	12.1096	13.4643	12.6145	12.6502	10.883	9.65451	9.81052	8.72292	7.48233	7.16392	7.44612	6.90442	8.52886	6.9475	5.30628	5.88007	6.45622	6.04984	6.4592	6.82918	7.74298	6.62313	6.98605	6.83887	7.33778	8.09091
V3	in	wM	recorded data	7.41569	8.66844	9.71943	9.19441	8.48752	7.28374	9.15846	10.459	11.6478	12.9618	13.531	13.1493	11.7436	16.3857	25.9918	30.0664	25.8827	24.9272	25.2821	21.8453	20.0536	15.8989	12.7299	10.1399	9.50596	10.4589	11.5107	11.33	10.6062	10.8562	11.8494	9.66381	9.07843	8.25655	7.15421	6.66659	6.75254	9.11171	10.5884	10.2291	10.7473	11.5023	12.1347	11.3216	8.90578	8.11549
V3	in	wM	recorded data	12.8007	10.2573	9.06552	7.48883	9.54747	10.7797	11.2545	11.3203	12.4527	11.9013	11.8575	11.5359	21.4417	67.43	97.4104	108.905	105.711	95.8098	87.9536	72.2789	56.6877	47.5466	39.5128	32.5892	33.3817	30.9035	30.1042	29.9739	29.7618	31.1942	31.5634	29.4754	29.6534	28.9164	28.9919	30.4016	31.6463	31.881	33.0198	33.6042	33.3252	33.2333	29.7912	28.0299	28.6175	27.789
V3	in	wM	recorded data	19.9205	16.8829	18.9143	20.556	20.9262	21.1547	22.3963	21.309	17.7007	17.0782	18.1497	18.5007	30	59.0254	88.1709	99.3302	97.5979	95.4831	85.4641	76.8578	66.5767	57.6585	51.6732	50.2141	50.3133	53.9457	49.093	45.6582	43.2435	38.0234	38.0454	37.1951	38.8238	38.8407	36.405	38.4568	39.4751	37.7093	37.0854	37.3653	37.8538	37.9794	40.1034	45.3051	47.0753	45.4686
V3	in	wM	recorded data	19.1553	19.4225	18.7921	20.6818	24.2808	25.3105	23.3512	21.8435	20.8299	19.7486	19.6687	20.4211	39.2691	64.675	89.0144	93.0343	89.7783	84.5158	76.9499	66.0998	56.6115	51.0481	47.4015	42.1645	38.9447	41.3937	41.2779	41.4984	37.1962	35.4976	33.5369	31.1271	26.0259	23.851	25.0602	25.8611	27.3474	27.1584	26.0535	25.6698	28.6213	28.9119	28.0643	27.6856	27.1859	30.2772
V3	out	wM	recorded data	12.1115	11.9428	12.225	11.8793	14.1601	15.8724	19.634	19.2526	16.8652	17.5842	19.024	19.3611	32.4546	65.4381	75.9218	69.2522	57.0722	45.8658	35.3162	26.4367	20.5233	17.9319	15.0285	17.0318	18.353	19.9351	18.9875	20.7316	20.7339	21.8375	19.4348	18.1102	17.6298	14.6427	13.793	14.8701	16.1132	16.7382	17.9524	16.8725	17.3412	17.8835	19.3395	19.8566	21.0029	19.5496
V3	out	wM	recorded data	15.5203	15.0947	14.501	13.0538	14.5486	15.1683	14.8804	16.054	15.7842	15.38	16.6515	15.2335	26.2444	41.3668	44.3801	38.5628	32.3912	31.5671	30.4951	32.3193	32.0747	33.174	35.0496	33.5886	30.6186	25.863	26.2014	28.4982	27.1066	23.4344	17.9596	17.1304	18.2461	19.6526	19.3665	20.381	19.6013	19.1168	20.7388	22.9585	21.3958	17.5672	15.3045	16.7147	18.9192	18.7487
V3	out	wM	recorded data	7.01219	6.98012	8.23253	7.42867	7.1377	6.93142	7.83844	7.7202	7.46236	8.17471	8.20805	8.13616	6.38851	11.7291	15.449	16.2772	16.3689	20.6823	22.8643	23.1212	19.7606	16.3219	15.5473	16.0103	14.7612	11.9358	8.92535	6.50188	6.36066	6.47362	7.01781	5.80498	6.24524	5.83067	4.16007	3.38403	3.32937	4.16599	4.95288	5.14912	5.13132	5.37045	4.60325	3.57054	3.43259	2.87884
V3	out	wM	recorded data	20.9385	21.4027	23.2749	22.9014	25.7995	24.0457	22.377	21.3762	19.2604	19.9729	19.6965	19.7382	36.472	63.3386	70.0904	59.6419	48.7421	40.8613	40.6907	37.9468	33.1669	35.8222	39.067	36.8294	34.1088	30.213	27.7598	25.809	24.0276	23.8649	21.8024	21.7076	24.2593	24.6632	22.6123	21.2177	21.6327	25.0203	27.0299	26.5203	22.2401	19.1129	17.8249	17.8288	20.4936	19.5797
V3	out	wM	recorded data	23.2939	20.2752	18.2805	17.011	15.4249	18.6093	17.1343	18.6184	19.9838	16.4305	17.5878	21.1064	33.0656	47.8744	49.4595	43.0502	37.6821	33.1738	29.7041	30.9723	30.8565	30.9909	32.6269	31.7295	32.6377	34.8168	36.3067	32.9588	28.63	24.0035	20.9051	17.5787	18.0046	20.3652	22.1823	21.01	24.4079	22.281	21.8995	20.4304	19.6531	20.2491	21.307	21.8214	23.6956	21.5792
V3	out	wM	recorded data	13.9075	13.7954	13.6488	14.6252	14.5263	12.3055	11.927	12.6529	13.4925	12.486	13.0153	12.2961	26.3829	37.9263	42.7738	42.9278	37.6913	30.6807	23.2795	18.2735	16.1721	16.4908	16.9729	16.3839	16.6828	16.3544	18.3515	17.5401	18.7842	17.2864	15.4795	14.7397	14.4892	13.8423	15.3076	14.7248	13.9952	12.0504	13.1133	15.0986	16.7755	15.2047	13.4026	13.9676	12.2894	12.7867
V3	out	wM	recorded data	10.8684	8.25799	6.4982	5.89116	6.30254	6.35843	6.82818	5.71958	5.63419	6.21375	7.29718	9.61848	23.6135	29.1652	27.1515	23.6196	18.1865	15.7693	14.8453	14.6779	13.7997	13.0307	13.4511	14.0108	12.0342	13.5681	10.3497	11.7552	9.56075	10.9637	11.0347	9.01658	8.10299	8.13255	6.96806	7.94864	9.94427	11.5986	10.2208	11.5153	13.3058	12.3464	12.5839	10.4072	11.9306	11.2255
V3	out	wM	recorded data	4.45653	4.55408	5.57207	6.40793	5.50054	4.98573	4.65049	4.50888	4.48006	3.99462	3.56987	4.25409	17.1344	21.5869	18.3784	15.4845	12.3221	10.3901	8.96279	6.66311	7.87903	7.43872	6.94069	5.0271	6.35358	5.45933	6.01644	7.53257	7.35793	4.96756	4.2625	7.47489	8.65068	7.20811	5.5096	4.68631	6.82166	7.9809	7.67502	8.52075	7.79281	6.56661	5.08999	4.52145	4.84046	6.7552
V3	out	wM	recorded data	5.00299	3.93752	4.88127	3.43149	2.05531	3.95707	4.48921	5.19919	4.14479	3.0446	2.24698	4.72958	14.4236	19.6633	16.1157	13.4705	10.056	8.82446	7.55187	6.27439	4.90018	4.92208	5.71013	6.96205	7.41843	7.06004	6.10899	6.78505	6.60774	5.41997	5.81237	5.87866	5.45865	5.04931	3.76555	4.68362	4.76691	4.25871	4.7075	6.15073	7.38625	7.71926	6.731	5.25782	4.13246	6.87559
V3	out	wM	recorded data	5.42771	6.18273	7.27562	6.61604	4.83245	3.80286	3.25467	4.52428	4.80718	4.3535	3.81768	4.38337	15.7346	23.2551	20.5828	14.3141	10.3263	8.70106	6.94642	5.81479	5.11751	7.67439	6.68364	5.87544	5.65687	4.69643	4.4443	3.41568	3.07161	3.93795	3.83115	4.08628	5.7315	5.19421	4.92264	5.16619	5.95444	5.66957	5.25991	4.89279	4.6692	6.51272	7.70778	7.96176	7.38183	6.762
V3	out	wM	recorded data	3.29212	3.25853	2.68613	1.67087	1.84355	1.72348	1.64444	3.03396	2.80912	2.37728	1.46761	2.7042	12.7634	14.6574	13.5333	11.1388	9.17077	7.55576	7.6079	6.5263	6.12429	5.4256	4.92716	4.62945	3.50955	6.48614	6.39557	5.85817	6.19302	7.07567	6.88705	6.06674	4.81629	3.3962	1.9259	4.83621	6.26223	6.11107	6.51163	6.3195	6.6194	4.48164	4.49083	4.85731	3.84233	3.84587
V3	out	wM	recorded data	1.10745	0.878825	1.06487	0.72759	0.895851	0.612246	0.840748	1.07799	1.75239	1.80336	2.20601	2.02745	5.70336	8.96076	8.29342	6.92928	5.6679	5.37195	6.42387	5.50215	4.49915	3.21236	3.76455	3.56901	2.87552	2.24156	1.80617	1.57496	0.995312	1.02033	1.14935	1.28667	1.37889	1.42342	0.952268	0.527776	0.719454	0.504061	1.27799	1.97908	2.47238	2.74416	2.37288	3.44181	2.98544	3.39828
V3	out	wM	recorded data	10.5007	9.62344	11.2992	9.99743	9.12297	10.4109	12.2562	11.2964	11.9881	12.6411	12.2149	12.1882	22.4193	24.6649	29.2833	29.4373	26.2623	22.3209	16.5193	13.2537	15.0251	17.405	17.8627	16.2112	14.0198	13.3639	10.371	9.91091	10.5148	10.7847	12.3861	15.6332	14.3029	12.4971	12.4092	11.7818	10.8957	11.6611	14.9293	16.2779	13.4375	13.4209	13.846	13.95	13.9704	15.853
V3	out	wM	recorded data	13.2593	13.3294	15.77	15.9424	16.1698	19.6026	19.189	18.2494	18.2698	15.0737	14.2977	13.6662	23.148	32.6388	34.503	28.5812	22.0455	16.8513	16.8008	16.0496	15.5891	15.2093	15.9197	16.1517	14.7981	13.5076	11.6206	11.7246	15.1378	16.2692	20.0587	20.5543	21.2637	23.5827	23.5623	18.7551	16.8351	14.9979	14.5119	15.9458	15.8686	16.5241	16.535	14.4814	13.6287	13.7195
V3	out	wM	recorded data	1.4894	0.730893	0.780136	0.516524	1.27963	1.98072	2.96117	2.20142	2.29733	1.492	0.825418	0.861554	1.53536	3.12974	3.4369	3.38128	2.70684	4.06788	3.94696	3.64899	2.8313	1.6821	0.839149	0.83011	1.0197	0.740694	1.41642	1.55413	1.57842	1.0516	1.54828	1.1098	1.15934	0.756134	1.87728	2.44808	2.78037	1.92972	1.5807	1.41254	0.899393	0.977521	1.62222	1.71288	1.18894	1.64054
V3	out	wM	recorded data	25.9568	26.7755	24.8012	21.455	22.2481	25.0912	23.2876	21.5998	20.2152	18.4445	20.1745	21.5654	28.8977	46.2178	57.7057	54.2296	42.3842	34.4547	29.9705	30.6187	29.8557	26.2198	28.8417	28.3837	25.8	22.9473	18.4284	14.6266	16.597	18.7034	23.3248	27.8281	28.4118	25.0006	20.2217	19.059	18.6318	20.6617	21.5491	21.4589	22.557	25.9401	23.4077	22.9792	22.3478	24.4798
V3	out	wM	recorded data	3.34721	3.42539	2.24963	1.7534	1.01733	1.48235	1.07017	1.14283	1.23734	1.33237	0.908918	1.48725	3.03646	4.33447	4.20149	4.25559	3.28952	2.4625	2.88298	2.96246	2.51507	1.58146	1.79326	2.66347	1.98822	1.70468	1.99852	1.37847	1.29387	1.29812	1.34838	1.40149	0.942879	1.0107	1.15055	0.80072	0.950187	1.12915	1.28246	0.892949	1.96901	2.00495	2.36595	2.61345	2.769	2.36695
V3	out	wM	recorded data	11.461	11.5081	12.9298	11.6581	12.7173	15.7502	19.3018	19.4222	19.2221	20.7831	19.8162	17.28	21.9352	56.2505	71.2838	67.6239	57.8323	51.6085	45.0902	46.0346	40.3647	33.5102	33.1398	30.3658	31.2928	31.5635	31.6983	33.1826	32.9729	29.5999	32.4439	33.5938	29.4657	25.439	26.8824	27.182	25.493	26.2148	26.6019	28.407	26.9684	27.2881	28.2159	29.0821	26.2633	26.4864
V3	out	wM	recorded data	5.51128	6.37037	5.99503	4.44444	4.06271	3.54781	2.28663	4.6776	5.06748	4.09159	3.50168	3.12131	4.43719	7.1669	8.85734	7.36315	8.03154	7.83326	5.23882	3.9286	2.72482	3.01748	5.01416	5.77638	5.58195	5.15684	6.24168	7.31641	6.16173	4.88434	3.89483	2.35213	2.21913	2.88953	4.05956	5.45652	6.42909	5.51918	4.97292	4.12201	5.00136	5.96138	5.22991	5.32818	4.99622	5.22874
V3	out	wM	recorded data	12.4911	12.3253	11.114	12.0237	11.6019	11.6329	11.6663	11.2211	10.3392	10.6114	11.0228	13.3436	17.2408	21.7087	25.3375	23.1766	18.9653	16.941	14.1241	16.645	16.0117	16.0881	17.5487	15.9234	14.2561	12.5013	11.3252	13.1449	14.0498	15.0561	14.203	13.7038	12.8934	14.7704	16.1083	16.0304	16.0922	15.1124	16.216	17.8638	19.6641	19.4393	18.3424	17.8121	19.0425	20.7857
V3	out	wM	recorded data	4.39058	3.46431	3.1165	2.46035	1.98503	1.21076	2.10209	3.03558	3.2607	2.74677	2.19778	1.80296	6.95371	8.18531	6.45074	4.39711	2.83338	2.949	1.99337	1.65824	1.4964	1.44926	2.91388	2.26755	1.43951	1.7118	2.13678	2.52822	2.77514	2.39821	2.01111	2.21361	3.45966	3.08757	3.98698	3.79282	3.98537	2.68779	2.49593	3.03075	4.59078	4.41373	2.97187	3.58305	2.45277	1.9363
V3	out	wM	recorded data	2.94855	3.31667	3.76657	2.64806	3.49902	2.94731	3.85326	3.23537	3.5314	4.338	5.0396	4.04013	3.96674	6.95552	5.78648	4.73114	4.301	3.209	3.38893	3.74312	4.54893	3.72867	3.31603	2.56252	2.51752	2.63373	2.77817	2.87556	3.41264	3.37139	2.26808	2.24525	2.90904	4.54334	3.91849	3.0316	2.75109	1.73817	2.41978	1.74048	2.03944	3.83828	3.45628	3.76927	3.5184	3.27117
V3	out	wM	recorded data	6.14775	5.22121	4.25575	5.00773	5.42634	4.75012	6.4514	7.0645	6.87687	6.50976	4.71797	4.20874	5.5619	6.44872	8.47976	10.0161	8.53299	8.81562	7.30192	8.95509	9.21041	8.2433	8.21514	6.39256	4.85657	5.28884	5.04446	6.30077	7.39921	6.68401	6.28826	5.51582	5.44746	5.5585	4.72324	5.9094	7.08802	6.021	5.29469	6.22506	7.25242	7.56777	7.10549	5.60337	5.82099	5.33763
V3	out	wM	recorded data	5.99403	7.50883	6.26685	4.44144	5.90641	6.61964	6.13453	6.94284	7.67242	5.79794	5.92927	5.82855	9.25316	12.2862	17.2759	13.6479	11.3824	9.27621	7.11504	6.70617	7.27916	4.99933	5.82294	5.89705	7.42049	7.2434	7.28349	7.26555	7.274	6.31347	4.98447	6.40452	8.43482	8.59063	8.27841	8.33472	7.97055	7.68679	8.46497	8.72917	8.84568	9.33767	8.76157	8.66126	6.69922	7.94215
V3	out	wM	recorded data	7.19834	4.62925	4.98937	5.27669	6.57529	6.65304	4.99802	4.90914	6.10794	6.31094	4.82532	5.81945	20.099	20.945	17.2174	14.3927	9.6528	7.32414	7.2286	8.68701	8.63961	7.30252	5.04051	4.27508	4.08349	3.68573	3.38123	2.67684	3.09505	4.09143	3.47127	3.69628	3.45114	4.21533	3.95612	6.03788	6.41197	5.91742	4.81027	3.42094	2.43583	1.87912	1.6174	3.47323	5.16603	4.39391
V3	out	wM	recorded data	4.19677	5.52482	5.90554	6.52954	6.44805	6.23961	4.58921	5.1347	4.45112	2.87855	3.99748	3.81967	5.99832	12.2621	12.5333	11.0955	7.9653	5.48273	3.51143	2.86296	3.69838	5.11303	5.23557	6.98065	6.95389	7.61819	9.58601	7.32136	7.88472	7.20271	6.64494	4.79363	5.21861	5.45203	5.6978	6.79521	6.23494	7.97534	7.60642	6.52899	7.98873	7.53784	9.88736	8.54118	6.95864	7.13861
V3	out	wM	recorded data	5.48173	6.04487	6.67918	6.14374	4.05715	4.70497	4.7043	5.69522	5.05282	4.29234	4.16831	4.727	12.5938	18.9554	21.2168	21.1742	17.4971	14.7373	12.5451	12.7663	13.48	15.1147	14.9105	13.4192	11.0738	10.271	8.60713	7.89394	10.4857	12.4772	12.351	9.77874	8.38959	8.14811	7.86247	7.711	9.55227	11.2008	9.91326	9.35465	7.04682	9.11015	8.45295	10.0652	11.4592	10.4917
V3	out	wM	recorded data	11.5366	13.5115	12.3944	11.0603	9.95947	8.79769	10.0118	12.3035	13.6674	12.9336	12.3942	10.5302	11.9829	11.6771	9.30352	7.15832	4.70631	3.54949	3.0716	3.43063	4.35232	5.58795	8.43063	11.6495	10.5266	8.83358	6.88498	8.98089	7.88768	6.64947	8.99446	8.41392	8.07283	7.2379	6.57815	5.70793	7.53098	8.33374	9.26426	8.84835	8.76308	6.78136	6.55251	7.18436	6.92229	6.57927
V3	out	wM	recorded data	7.78265	7.37493	5.91306	5.58248	6.56099	6.11318	5.06346	4.62881	4.93974	5.84993	6.61412	10.0189	18.197	18.9457	17.5256	13.2549	9.76572	8.58127	9.36133	8.44749	7.52266	6.27472	5.38685	6.82985	6.85507	6.17249	5.95451	6.3599	8.27637	8.44975	6.77143	6.6131	6.76652	6.07599	6.41915	6.80534	6.15363	7.93021	7.14209	6.18557	8.30081	8.91484	7.70303	5.42156	5.51795	10.4871
V3	out	wM	recorded data	4.08865	4.2068	4.2947	3.86607	4.92614	3.98238	3.97071	5.03147	5.53883	4.34982	3.63056	3.16892	3.46478	4.33161	4.56614	4.59503	3.06761	2.19422	1.21146	2.04801	2.51006	2.81012	4.38979	6.19028	5.06373	4.65326	3.8991	3.39951	3.12834	3.00043	2.46311	1.53547	1.77898	2.67231	3.46907	3.01922	3.39689	2.30765	3.76052	3.75205	3.55427	3.29283	3.58176	4.87896	4.0485	5.49746
V3	out	wM	recorded data	6.51558	6.52298	6.38624	5.22411	6.17294	5.27997	3.91219	5.22605	4.7198	3.15614	1.77531	0.838335	0.359907	1.14377	0.964816	0.685104	0.897602	1.63018	1.2922	1.34116	1.88051	2.37689	2.72546	1.93784	2.12881	2.91162	2.16012	2.81174	2.0008	2.68237	2.90741	2.54128	2.14054	1.83671	2.63488	1.96214	1.72367	2.06519	1.47366	1.88677	2.32632	2.18488	2.94052	3.5993	3.57691	2.92104
V3	out	wM	recorded data	2.03059	1.6582	1.42269	1.30085	2.47284	1.90817	1.61407	1.38187	1.26527	0.823059	1.27568	1.74768	2.52195	3.09116	3.0232	4.04994	4.13086	3.22347	4.394	4.76582	4.54913	4.22405	3.94311	3.78094	2.48977	3.0141	3.70675	2.66822	2.81603	3.48081	3.29571	3.01796	2.74969	2.98342	3.2643	2.66502	2.06886	2.03718	1.74253	1.52425	1.37354	1.28731	1.25006	1.64429	2.40709	2.19881
V3	out	wM	recorded data	6.45446	7.76243	8.3519	9.03804	9.07304	7.33221	7.3939	7.76238	7.36498	5.71803	5.51178	4.8229	32.4812	55.78	61.4074	56.2498	47.0537	38.706	35.6055	32.7622	32.3845	31.3436	32.5775	30.9782	28.5828	25.0296	24.0361	22.6883	27.9699	30.4195	26.0061	23.8054	21.2775	24.6445	22.495	20.4895	21.7079	20.8102	17.0906	15.9124	19.1956	17.2429	18.2523	15.9694	16.3492	20.316
V3	out	wM	recorded data	2.49026	2.02281	1.63899	1.81221	1.24473	0.736909	1.17642	1.68635	2.496	1.86625	1.1356	0.969672	2.21944	2.99062	3.86333	3.19156	4.04115	3.65092	2.80691	2.08273	2.01757	1.7299	1.52663	1.78785	2.06586	2.68345	2.34689	1.51771	0.813771	0.361568	0.952037	1.58501	2.46011	2.67235	3.0778	2.54321	2.41051	1.96323	1.62786	1.82362	2.07488	1.46057	1.67531	1.5433	2.24651	3.28519
V3	out	wM	recorded data	4.45746	5.43413	5.61779	5.49341	5.2946	4.33966	3.96403	2.5795	2.70124	3.06072	3.01715	2.49019	31.7552	56.8598	61.7859	56.011	46.2912	33.9918	30.8073	30.2173	30.4301	33.1744	32.1673	28.7259	24.0988	21.489	23.0727	23.1259	25.0142	23.6658	20.0881	17.8944	17.0769	18.9883	20.105	21.1507	25.8221	23.5905	18.7451	16.2338	17.4577	15.6309	19.206	17.6231	17.7475	17.1136
V3	out	wM	recorded data	0.904649	1.8498	1.8469	1.67975	1.07075	0.973161	1.42328	1.46352	1.82676	2.10883	2.29228	3.20711	3.56071	2.486	2.65165	4.18994	3.55638	3.12975	3.57278	3.2682	2.55943	1.54152	1.18312	1.90852	1.8457	2.07854	2.24119	1.53224	1.28277	0.768822	1.62336	2.0742	1.93557	2.08693	1.81158	1.5608	1.79403	1.64653	1.49226	2.17921	2.40933	2.50682	2.10326	1.30941	1.49834	1.42175
V3	out	wM	recorded data	0.943605	1.32008	1.35791	2.16649	2.44058	2.53541	2.12136	2.1384	2.63463	3.10039	3.01265	2.41491	21.8495	41.1565	54.0711	55.7001	47.7574	35.9557	29.9842	29.3527	29.674	30.2379	29.729	24.6171	21.8071	20.6562	23.6907	26.2948	26.0218	22.6659	19.6165	18.787	21.2603	22.5124	22.3683	24.6927	25.0736	23.8334	20.1091	19.8698	16.327	15.0914	16.212	17.5815	17.0159	21.4786
V3	out	wM	recorded data	3.6853	2.63071	2.38445	1.91089	1.6044	1.42794	1.75096	2.07322	2.31159	2.84701	2.85427	2.7597	3.87216	3.6513	4.49942	5.62811	4.45542	3.1893	2.21084	2.05209	2.9827	4.27196	3.19776	2.78146	2.11771	2.09391	2.62982	3.12974	5.50537	5.85214	5.71797	4.59793	4.03713	3.77127	4.11245	3.66083	3.61559	4.02964	2.80117	3.6875	3.43054	3.52983	2.38847	2.18349	2.1995	2.72865
V3	out	wM	recorded data	3.13334	3.60483	4.14583	4.15961	3.63451	3.54099	3.96458	3.98548	3.11703	2.72305	2.93214	4.05692	18.891	42.7685	66.9218	69.8139	59.5564	43.584	34.3538	33.0893	32.8263	29.8418	30.7741	28.7513	26.5867	22.5178	25.0952	24.5307	25.8408	24.4362	23.391	21.0257	23.7018	24.4819	24.8438	25.6486	27.8766	23.1912	19.8724	17.2053	16.1341	20.3253	21.4409	21.7008	21.0691	17.9576
V3	out	wM	recorded data	1.96646	1.40565	1.23665	1.56901	2.34134	1.75198	1.07174	1.74923	2.10138	2.34029	2.03325	1.69311	1.44444	4.16106	4.98893	4.44754	2.84577	2.30392	1.76133	2.29636	2.46135	1.71399	0.983594	2.08873	2.42383	2.98174	2.92837	1.94759	2.29741	2.37961	2.45061	2.88428	2.82919	2.2986	1.41205	1.94624	1.79335	2.02234	1.79938	1.56529	1.38926	1.28986	1.24354	1.23016	1.63325	1.58535
V3	out	wM	recorded data	4.43913	4.67943	4.44188	3.76963	4.0197	5.59579	6.98643	7.10448	6.46233	5.39733	5.40373	5.23925	12.0801	22.2067	32.8156	31.8794	28.668	22.648	20.9788	20.0184	22.63	21.0271	18.749	16.0115	14.1035	13.449	11.7111	9.93832	9.4969	9.07827	10.5084	10.6196	11.2865	12.9926	13.5658	11.7163	11.5254	12.874	12.1948	13.8149	11.5876	10.6091	10.8685	11.3936	13.0963	12.8411
V3	out	wM	recorded data	0.562271	0.32198	0.559531	0.82417	1.02962	0.740956	1.2471	1.73721	2.10387	1.49814	1.68635	1.1274	2.27726	2.15317	2.28039	1.93657	1.21337	1.04346	1.04316	1.92245	2.29805	2.05791	2.95185	3.35868	3.18136	2.90739	2.67089	2.53259	2.4731	2.04305	1.2712	1.07187	1.86724	2.2388	2.4328	2.48296	2.06673	2.50742	2.56316	2.15343	1.75598	1.87645	1.67235	1.08824	0.591186	0.262261
V3	out	wM	recorded data	5.51935	5.26658	5.83646	6.01686	6.10817	5.71059	5.32867	3.8438	5.47676	5.15535	4.26487	4.64815	8.41174	11.7348	19.7032	21.8467	22.2013	18.4776	13.8623	14.1729	15.0867	16.0684	14.2578	13.1889	14.5555	13.6317	13.4539	10.9089	13.2192	13.2794	11.4417	8.83755	7.25124	6.42602	7.35313	8.7631	11.0886	11.598	8.7096	8.80909	8.17366	6.97634	8.05333	7.57722	7.03802	6.98603
V3	out	wM	recorded data	2.79286	2.79447	1.91861	1.91218	2.45589	3.40526	3.74122	3.82652	2.97833	2.6163	2.04122	1.24308	3.9145	4.80157	7.60756	6.09855	5.04925	3.84809	3.49503	3.46505	3.14865	4.084	4.147	4.45792	3.85432	2.44981	2.12235	1.70797	3.10702	3.60648	3.80908	4.22316	3.30719	2.83966	2.1647	1.70133	2.66168	2.39163	2.41094	1.59736	1.29674	1.18256	1.58776	1.15858	1.52547	1.48402
V3	out	wM	recorded data	5.40832	6.272	5.61164	4.43923	3.89589	3.25895	2.86656	3.87014	4.02541	4.82112	5.83733	5.36498	19.0075	29.0383	34.7624	32.001	26.8273	20.9765	18.6647	15.904	16.1957	14.5086	16.7287	15.2537	13.2441	15.2547	16.2428	15.6711	14.0504	15.0758	15.5186	17.0623	15.8176	14.8256	12.8642	13.0256	12.7535	13.8102	13.9342	12.2328	13.0899	14.1424	12.5851	12.6084	12.8142	12.2833
V3	out	wM	recorded data	2.54089	2.14166	1.75994	1.08575	1.40008	1.81259	2.97202	3.48882	2.90075	2.23005	2.13025	2.20596	5.5949	9.37983	12.1232	12.879	12.0549	10.2793	7.24238	5.35074	3.4955	4.37683	5.14014	4.91115	4.088	2.53081	2.95525	2.8465	3.16342	3.42072	4.39881	4.38761	4.6077	4.33886	3.66896	3.93506	5.11855	4.11574	2.60013	2.17204	1.71659	1.89567	1.72955	1.55451	2.63857	2.00125
V3	out	wM	recorded data	3.97289	5.66813	8.61814	7.70264	7.49532	7.29784	8.46759	7.54524	10.1926	13.8313	13.7996	14.215	41.2834	58.6222	60.7294	58.0073	52.7306	44.7496	41.8706	39.308	39.1835	37.5387	44.2937	44.3941	40.9611	39.9465	38.4409	37.5592	40.3633	40.1464	39.9286	37.9593	35.8615	38.4784	37.5965	45.0244	42.9946	37.1037	33.0738	33.5392	37.9027	41.0659	37.2419	41.1981	42.3384	40.921
V3	out	wM	recorded data	3.1083	2.5395	2.79794	2.72158	2.654	2.58951	2.54054	2.92427	2.45991	2.39079	1.98077	2.474	8.28506	18.2387	23.9496	22.0437	18.8273	13.2495	9.14144	9.56694	8.06779	8.47034	6.9415	8.00563	7.97349	7.02782	5.7172	4.72558	4.54062	4.2235	2.78361	2.78543	3.85642	4.47567	3.6057	3.05883	2.28739	2.17975	2.25023	2.36203	2.44352	2.4853	2.90629	3.27053	3.51776	2.83487
V3	out	wM	recorded data	11.7354	9.89349	10.2755	10.1519	10.9155	13.2045	12.6314	12.0999	14.456	15.8594	14.7145	14.944	26.2644	31.8398	30.7314	27.7021	19.6539	14.5247	12.8539	13.8932	12.4774	14.287	18.4371	19.8417	20.6739	18.0676	17.6158	16.0535	17.3628	17.1725	18.0655	18.3793	18.9215	21.3377	19.7036	18.2227	16.6622	15.2403	13.548	11.958	11.7087	13.0705	13.5637	15.3855	18.0331	17.9952
V3	out	wM	recorded data	5.54487	4.49814	4.43835	5.00742	3.5572	2.98137	1.8606	2.69086	2.83585	3.27358	3.97863	4.5148	12.5912	32.6392	40.3516	40.8	30.5849	22.8642	18.4728	16.205	15.316	14.6288	14.9882	15.4413	13.3443	10.5758	8.05779	9.7018	8.89242	8.00212	5.98919	6.02851	8.51633	9.59485	8.45354	6.69396	6.91265	5.47906	5.10054	4.56516	4.22287	6.47726	6.50406	6.55447	6.46318	6.78281
V3	out	wM	recorded data	12.1147	11.7539	11.8651	11.7046	12.8233	12.1794	13.8637	15.4063	15.2896	14.8329	13.5489	13.3369	21.9834	32.1591	58.8076	52.3334	39.026	26.9918	20.1203	16.7558	15.1469	15.2044	17.2578	17.0013	16.3922	15.7732	14.5482	15.6717	16.9043	17.4455	15.599	14.2007	14.4952	12.274	10.7439	11.7691	12.6416	12.9148	14.1357	12.6516	10.7339	13.3134	11.5286	10.8527	11.2017	11.7137
V3	out	wM	recorded data	8.11871	7.81979	6.10071	5.78863	5.43021	4.47053	4.09383	3.51736	3.94045	4.02276	4.44764	5.18613	28.584	53.1599	61.8131	53.2529	40.043	28.522	21.0831	20.1257	21.0481	21.015	19.9064	17.9848	18.1252	15.4103	16.7613	20.4286	17.8629	14.0601	13.3581	13.1625	12.5643	13.2761	12.7374	10.1405	11.1571	10.8965	8.20732	8.24851	8.32471	7.73917	7.60776	8.36136	10.3114	10.2858
V3	out	wM	recorded data	8.66817	8.80503	8.78779	8.74137	8.31561	9.58363	8.73245	8.61018	8.15999	6.61296	6.97295	7.98428	10.932	18.6317	20.7627	19.1163	16.0624	10.7414	11.2548	11.1898	11.299	11.3211	13.3022	13.4149	11.1523	9.41595	8.6936	10.9534	9.09031	9.502	8.80957	5.79821	6.51342	7.28221	7.59537	7.68951	9.26065	8.59003	7.33588	5.43166	5.24228	5.89804	7.01576	8.27641	9.14081	10.843
V3	out	wM	recorded data	6.82315	6.21077	7.76806	8.13239	9.42153	9.5671	9.85166	9.62599	9.78627	8.33041	7.44693	8.53415	46.8253	86.5875	90.5417	75.5548	57.4906	42.0954	37.1042	36.2809	38.2225	36.4318	37.6184	35.1514	33.3192	29.2164	27.2711	30.0265	30.5638	25.7272	25.6465	22.6926	19.6152	23.5118	21.4726	18.3516	20.9859	19.8575	17.8265	16.4516	18.0525	17.4198	20.3151	19.1687	21.3706	24.9854
V3	out	wM	recorded data	11.6042	10.2264	11.0137	10.8335	11.8215	12.2356	12.8443	13.2598	15.5426	16.2356	16.851	15.5136	19.0966	26.5567	29.3544	26.2444	21.3647	16.2802	17.0042	18.4054	18.5173	20.6953	21.241	22.5814	21.129	20.8109	21.5472	23.1684	24.0808	24.5518	23.8908	21.5683	18.4018	19.321	21.6281	22.0414	20.6865	22.1058	21.5547	20.1259	19.6837	24.045	22.361	20.9562	20.5371	20.5318
V3	out	wM	recorded data	18.0944	17.9448	19.5987	20.5524	22.7576	22.4285	18.8508	15.6421	14.698	15.8648	15.1898	17.6427	73.212	114.125	111.18	92.5771	74.5733	57.6193	51.0398	50.5458	52.7277	49.1398	51.0977	47.9611	44.3007	41.0938	44.3487	49.2061	49.8261	42.7386	39.7608	33.8939	31.7539	33.8648	33.8912	30.7537	35.5427	32.1262	26.8894	27.0419	29.0739	29.5583	34.4679	33.2058	30.0331	31.6766
V3	out	wM	recorded data	5.40873	3.75542	5.0151	4.77034	5.26297	5.26045	4.35157	3.12856	3.84289	3.50956	3.57543	3.21966	5.34954	6.07172	7.586	7.85139	7.38664	5.64406	5.8224	5.90945	6.47186	6.51361	6.43119	7.54202	7.32137	6.94212	6.58405	5.12518	4.34188	4.73499	6.10629	5.24896	5.84139	7.64626	7.16528	6.81438	6.88273	5.41205	6.18683	5.06997	5.65908	5.91763	5.68627	5.40427	4.36323	5.54336
V3	out	wM	recorded data	1.63801	1.96374	2.18421	2.31888	2.39008	2.42301	1.61664	1.71696	1.53432	2.21962	2.43854	2.51546	5.35777	9.47537	8.95245	5.99095	3.23797	1.40409	0.481613	0.117884	0.00549128	-0.0126237	-0.0126261	-0.0126285	-0.0126308	-0.0126332	-0.0126356	-0.012638	-0.0126403	0.394969	0.754682	0.594297	0.366911	0.174844	0.46803	0.369496	0.239098	0.527282	0.402216	0.252472	0.531803	0.402209	0.252464	0.939407	1.57714	1.21912
V3	out	wM	recorded data	24.0916	25.4493	26.6211	26.0484	25.2826	20.1865	18.7323	16.3359	14.7629	13.0174	17.1242	22.7361	76.3872	111.891	114.914	99.4276	85.9516	75.7039	68.7512	62.924	62.5966	59.0122	62.628	62.2807	58.2562	56.1676	52.989	57.3274	57.3442	52.2295	47.0223	44.1137	42.3796	44.0961	41.8936	38.0595	45.1086	39.8829	33.4787	27.4628	30.878	30.8846	39.9537	41.4933	40.4608	42.8591
V3	out	wM	recorded data	9.1938	7.79378	6.58098	7.27047	6.97596	8.31174	7.84663	7.61415	9.46298	9.94165	10.0684	9.58233	9.50883	9.95749	11.2162	10.616	7.80309	5.34878	4.93889	6.39888	8.69651	8.40889	8.86743	10.4171	8.49303	7.34277	7.78918	8.09307	7.95807	8.95158	9.40862	8.44302	9.49218	9.33694	7.46051	8.21745	8.79977	8.08171	6.88995	4.27151	4.26063	7.22738	8.75622	10.7928	9.67818	9.89742
V3	out	wM	recorded data	10.4355	9.55357	7.51986	7.92236	9.08474	8.53398	9.42861	9.00109	9.73549	8.79173	8.25871	9.9526	56.0286	96.8332	103.604	91.6934	75.4368	63.4826	58.626	56.018	54.5955	53.4178	50.5693	47.8897	49.3316	48.3605	45.7593	44.3145	45.9651	40.5041	37.5055	35.2473	33.6829	37.7525	37.594	35.9689	42.0594	36.3026	27.8763	25.1509	29.4178	30.5308	29.6142	32.6991	28.6078	29.4702
V3	out	wM	recorded data	19.9634	16.443	17.4411	15.3857	14.8612	12.6189	12.4362	15.1461	16.4585	15.4987	14.2569	12.4357	25.4135	28.702	29.0435	25.1419	23.1231	22.1584	21.9482	21.1632	22.5726	25.1395	28.4311	26.3195	26.187	23.0079	21.215	21.434	23.7269	21.7124	23.5715	20.9071	22.8663	22.1073	20.021	17.7863	19.8822	22.2365	24.9034	25.4504	24.9231	23.4278	21.4001	23.1851	21.1277	21.5476
V3	out	wM	recorded data	13.4675	15.3619	14.5245	15.3897	14.9469	16.5149	17.5445	19.0121	18.4124	14.7271	15.9894	14.9482	62.5398	112.775	120.801	116.044	104.908	86.432	80.7713	76.2849	74.212	75.3328	75.8441	67.9989	62.9526	61.412	63.4577	65.7904	66.6493	59.0665	49.2543	43.92	45.0545	52.4092	51.9477	54.5384	56.0271	53.3146	42.0437	34.9346	37.2968	35.9931	41.2641	41.761	40.8866	46.2903
V3	out	wM	recorded data	82.275	83.1779	83.9576	84.2247	85.1105	80.4583	81.0919	83.6452	83.2054	82.7389	81.7956	78.2251	81.4283	81.236	84.3803	81.2716	80.8205	82.0316	83.392	86.4462	85.5571	82.105	86.0051	84.4083	87.0455	84.503	89.2024	87.1539	82.248	82.8791	87.2761	82.3849	78.4766	80.0088	81.5548	82.918	84.9052	81.3893	80.768	82.7683	82.4203	84.6695	84.9203	88.4334	86.5072	84.5953
V3	out	wM	recorded data	19.171	17.0207	16.2221	15.1277	12.7634	16.1906	16.8076	18.9196	17.1994	15.6754	14.955	13.8972	12.3585	13.2494	13.1027	11.6842	12.8289	14.487	16.6631	17.4118	15.9523	14.0249	11.7516	11.4084	13.2436	13.393	14.4164	13.9382	12.9289	12.9042	15.1293	17.5676	18.925	17.9224	15.4528	15.0365	16.0048	19.12	19.6625	17.0678	16.1337	16.1647	17.7648	17.5921	16.3024	13.4601
V3	out	wM	recorded data	51.4918	51.6945	51.4536	52.3053	50.6834	49.8793	49.0641	45.7463	48.281	48.6552	53.2799	53.6275	58.3421	66.7572	73.3946	64.9481	49.9458	37.1456	30.4789	26.6491	23.582	21.6658	24.0711	25.5687	26.1956	24.9115	21.8274	20.0299	19.4264	20.4264	21.1411	19.8335	18.1245	18.5563	19.6742	22.0931	24.3334	25.4584	25.5868	23.6514	21.5414	19.3385	16.4782	14.0957	12.2301	12.5252
V3	out	wM	recorded data	65.2866	63.1196	64.6806	66.7056	64.8567	66.2896	67.0531	63.3876	67.3319	68.5687	69.2131	79.1521	97.1647	125.728	134.324	113.889	89.4156	66.2882	49.8965	38.7374	34.3905	28.4744	29.2485	33.0701	32.3424	32.6886	33.9014	31.4721	30.2152	30.1354	30.076	29.7741	30.1806	29.8741	35.1684	38.8123	37.9795	36.3111	37.9464	36.2979	33.6564	30.0754	28.8567	28.917	25.1552	24.9909
V3	out	wM	recorded data	38.2539	37.1904	36.5009	34.4811	36.0204	37.0978	37.2009	36.6213	37.434	36.8573	38.7189	44.2568	62.8735	86.304	85.2338	77.1038	60.8474	46.1913	38.9114	38.3323	35.4991	35.0486	31.0888	34.7938	36.6689	36.1403	39.3075	42.7724	42.9	39.1203	37.2977	36.7452	32.9843	31.9396	30.2406	32.6208	31.5546	30.2516	30.1749	30.7513	33.815	35.0167	34.7837	34.9058	34.6527	35.5141
V3	out	wM	recorded data	51.3812	49.5227	50.7107	49.8681	48.025	49.2076	49.1964	50.8658	49.7962	54.8524	58.3702	63.1313	82.2035	98.7314	93.3487	76.3053	51.5412	35.0022	25.1436	23.7023	28.2528	32.3926	36.5072	36.9823	37.169	37.8097	36.6319	33.4091	33.8902	32.1283	32.0878	33.3458	29.9732	30.2857	33.8612	35.0518	35.1291	34.0397	33.0089	29.5444	25.6832	27.4769	27.8121	23.4359	24.2598	24.2811
V3	out	wM	recorded data	16.5011	16.8645	17.273	15.7877	15.4597	15.4102	15.5188	15.2841	17.8472	17.3321	19.61	18.0515	35.598	48.7913	44.5481	31.9024	20.4337	15.0932	15.0197	14.2692	15.4733	15.1183	13.5358	14.2451	16.5736	18.258	17.1947	16.155	14.2945	13.9855	10.9514	12.6206	11.456	10.6499	10.72	8.8669	9.02529	11.5818	10.7388	10.6011	11.1519	9.26949	8.60748	7.60125	5.52846	5.3199
V3	out	wM	recorded data	17.6653	17.3182	15.3263	15.6226	15.2082	15.9671	16.3383	16.1745	17.3301	16.608	19.6397	21.3311	58.0839	83.4019	74.7952	60.3717	48.5583	40.6074	42.032	43.6596	45.0762	48.2698	46.7978	47.3663	40.978	37.0981	32.6736	33.6498	31.9574	29.4255	30.1416	35.8441	32.1346	27.8234	26.3856	26.4753	27.1053	29.0676	34.4598	31.8431	32.3445	32.5899	31.1744	31.6555	27.7264	23.8939
V3	out	wM	recorded data	5.51601	6.77772	6.15636	5.77787	3.73505	4.13357	4.52172	4.90877	5.48801	5.89491	4.3809	4.35807	30.8561	41.3801	39.4425	29.0921	21.5573	14.3664	13.2238	11.2747	10.045	9.22029	9.44787	11.9442	13.8015	11.8141	10.2967	7.80228	7.07052	7.65756	7.71015	7.31368	6.89536	5.17915	5.8785	5.7621	5.63136	6.53394	7.34329	6.16339	6.68769	5.90015	7.65607	7.5619	8.25975	7.0369
V3	out	wM	recorded data	3.1446	2.61433	2.62897	3.49752	3.94199	3.46812	2.9158	3.89273	3.13738	3.39011	2.6243	2.64811	13.3068	18.5435	17.4662	13.9362	12.149	10.3464	8.6371	8.87937	7.34822	5.67269	8.62269	9.48317	8.78245	8.87168	7.60793	6.21325	6.60886	5.14853	4.57514	3.92573	5.26975	6.60405	5.46856	4.84281	3.71478	3.26232	5.91217	5.92067	6.18347	6.59911	7.27448	8.87007	7.68945	5.97676
V3	out	wM	recorded data	4.34314	4.22398	4.61128	4.55243	4.80303	4.32275	4.56032	3.78796	2.74723	2.9958	3.78803	4.15144	7.11342	13.1077	17.8762	17.0368	11.9871	7.81012	4.78993	4.5883	4.4295	3.71264	4.45872	4.87084	4.79666	4.61988	4.0943	4.0281	4.07755	3.45623	3.25063	4.56844	4.04986	5.12866	4.33182	3.12642	3.20292	3.52499	4.21963	4.7652	3.33313	2.64385	3.30997	3.75892	3.73118	3.56857
V3	out	wM	recorded data	10.6025	9.92846	8.3146	9.36334	9.9209	11.0405	9.75617	8.02575	7.37482	7.89032	9.25937	12.8512	13.9725	20.5706	20.7478	16.2326	11.5281	8.89185	8.75774	9.01125	7.90577	6.13733	4.72417	4.90184	4.00701	3.59778	5.80464	6.10922	6.02106	6.45306	8.23613	9.07187	8.07972	7.99938	9.82194	9.42276	9.81763	7.65902	6.7684	6.7042	5.52246	4.17984	3.53084	4.29009	5.50435	5.40862
V3	out	wM	recorded data	15.8473	16.3408	13.8073	13.2993	13.2496	14.1272	13.54	11.7872	16.2356	14.2069	13.1552	13.0052	14.5721	24.8456	29.7783	27.3257	20.585	12.3773	11.4917	10.1206	11.9027	10.844	10.9842	10.4727	9.37212	7.08314	5.28738	5.89732	7.57914	6.92954	8.10103	7.37824	8.69892	9.93989	10.1454	8.63974	7.90945	6.47193	5.79315	5.8222	5.67772	6.26851	5.39557	5.22187	5.89036	5.86135
V3	out	wM	recorded data	27.2733	26.6633	25.1653	23.3877	22.4626	22.781	21.9228	23.9184	22.6441	24.0158	20.7767	26.1684	27.5634	37.867	41.4838	37.2167	26.3193	17.3211	15.1163	11.2046	7.46093	7.95008	8.08727	9.01676	9.38297	7.38899	6.23402	5.89762	7.32265	8.70746	9.66991	9.12858	10.1658	9.73818	11.691	11.3296	8.9458	8.198	6.22752	6.87278	7.11749	6.94435	6.34722	5.82105	4.77202	5.38654
V3	out	wM	recorded data	2.9972	4.12686	5.97244	4.84046	4.72843	3.77702	2.72999	1.99059	2.1943	2.23268	2.90089	3.76651	18.9936	42.7085	64.4557	67.9015	58.2865	48.2263	47.2291	41.2766	42.1403	42.1979	39.4751	37.6143	34.1714	27.1704	22.6685	24.1595	24.0921	25.2393	25.1161	23.1875	18.6186	20.0088	22.4558	25.9117	24.2821	21.7435	19.9268	17.967	17.6695	18.142	19.9412	21.126	20.8576	20.9458
V3	out	wM	recorded data	2.5342	3.19364	4.86053	3.99435	4.15491	4.35041	3.29455	2.96966	3.47877	3.72521	6.09751	6.19739	36.6134	64.5788	81.4896	77.7935	61.2613	49.969	49.8663	47.3855	43.8432	42.1274	42.51	37.9756	34.2934	29.8419	24.9098	24.691	23.6355	24.5439	25.4808	24.8808	24.4541	24.1308	27.4472	25.7182	23.9409	21.5172	19.4847	17.6066	16.7356	19.2135	19.7346	19.7791	19.5632	17.7535
V3	out	wM	recorded data	4.47461	4.22481	4.32853	4.77785	5.17258	5.74879	6.481	7.00636	7.95307	9.61306	12.1619	12.496	73.4514	131.177	161.804	160.129	138.255	122.235	105.267	94.8206	84.5568	79.8009	82.1402	80.9793	75.8535	69.7119	66.7811	63.0627	60.6106	66.4477	68.3574	64.6931	64.2295	64.9726	66.3289	67.7556	65.4979	56.8444	47.3191	46.256	49.6951	54.6685	55.8359	51.8873	52.0511	53.2069
V3	out	wM	recorded data	28.4045	29.6226	31.7544	29.8186	30.5517	29.8576	30.2055	33.7706	33.3938	33.6881	35.3972	37.8374	137.69	214.825	250.65	240.027	213.829	202.123	187.357	172.227	164.717	167.755	177.494	180.412	171.715	157.87	148.664	146.422	149.366	157.454	154.811	150.171	151.138	157.787	163.847	161.601	154.301	144.787	145.18	141.311	142.12	143.015	138.717	133.759	133.862	138.854
V3	out	wM	recorded data	13.7355	14.744	14.0026	13.0295	13.8357	13.5237	13.1737	16.9743	17.5468	18.3777	18.4693	20.6029	43.3968	87.2487	100.333	92.2325	78.8072	68.0763	65.7933	66.1806	66.3295	67.2947	67.3174	65.565	59.5514	52.3314	51.8671	51.7768	51.8271	57.1986	56.141	55.2347	52.4145	50.7955	52.1903	52.9025	53.97	50.5645	49.5294	48.8527	50.2348	48.768	45.6497	46.2139	45.4469	46.7586
V3	out	wM	recorded data	7.127	7.57269	8.62774	8.13295	7.50077	7.6237	7.55891	7.52684	7.49525	6.51296	7.8778	8.30141	58.2697	70.1897	66.9987	55.7312	42.4132	38.4891	35.9586	32.0407	31.0442	32.6685	36.9946	40.8939	35.1941	29.2449	25.4303	24.4404	24.9079	27.5139	29.6879	28.2479	28.3413	30.4735	30.5645	30.2921	29.2539	26.484	28.0724	27.4714	27.4502	27.7383	26.4184	24.9034	23.7817	23.7515
V3	out	wM	recorded data	18.0782	19.2445	21.3683	22.2106	22.2131	22.8876	25.3504	27.7648	27.2137	26.8033	28.6347	29.1261	55.2901	104.806	127.164	113.717	87.6263	70.9071	66.9157	61.6113	57.5766	57.6206	64.8041	64.3533	60.1225	53.781	48.0451	48.5241	48.3824	47.4543	44.9597	45.0769	41.5568	42.7059	42.3841	43.3553	41.3276	38.7284	37.6788	37.6581	35.7381	36.9368	38.2809	37.7835	37.6691	39.4615
V3	out	wM	recorded data	2.22092	2.43169	2.66615	3.78352	4.06866	6.3364	6.01038	5.00377	5.32252	4.54378	3.881	5.30996	21.9275	55.096	65.2401	59.2574	44.3684	32.025	24.4982	19.3393	16.2664	15.937	16.2823	18.3191	19.0661	19.3282	15.8308	14.2582	12.5318	12.4486	13.3772	13.9491	13.3138	13.5436	17.3075	18.1124	17.2115	18.5856	16.4394	15.68	13.4038	14.1716	14.9796	13.765	13.111	13.0047
V3	out	wM	recorded data	2.02197	1.93585	1.55751	1.89632	1.63496	1.05171	0.870691	0.510703	0.892877	1.29935	1.28591	1.17948	9.3054	16.8181	16.672	13.185	9.41512	7.14627	5.14415	4.2634	5.16494	5.86191	5.70184	6.31742	5.25909	4.8816	4.06878	4.4276	3.95733	4.14981	4.36571	3.91535	3.46767	3.45472	4.18	4.21902	3.80207	3.37943	3.08103	3.24071	2.50567	1.83765	2.62831	2.53046	2.3455	2.14206
V3	out	wM	recorded data	0.132056	0.360091	0.600486	1.09588	1.15803	2.06454	1.87734	1.87541	1.54109	1.58016	1.36309	1.18436	2.32358	11.9321	16.1014	14.253	11.343	8.91163	6.55785	4.80062	4.04807	4.41858	3.67066	4.22248	3.21154	2.90039	2.76996	2.76286	2.47878	2.54628	2.32699	2.46065	2.29113	1.81266	1.09398	1.50258	2.64827	2.67736	2.47102	1.89423	2.06382	2.02377	1.99089	1.31692	1.04335	0.919982
V3	out	wM	recorded data	6.89624	7.13097	7.39323	8.90078	8.27581	9.97904	9.60073	9.02498	9.12697	7.75755	8.7953	9.6257	14.9974	33.168	52.022	58.5709	53.7425	42.6388	37.7229	32.0304	32.6419	33.3624	32.7979	31.7363	29.8639	27.1625	22.0257	17.7237	18.7569	16.5544	15.2605	18.4805	20.6788	21.5168	22.9335	21.3628	19.7473	18.5389	19.4338	19.587	17.7095	17.5256	18.9446	17.8123	15.308	15.0849
V3	out	wM	recorded data	1.94494	2.53974	4.4328	6.01009	7.66316	7.15235	6.0275	5.3719	4.72761	3.71645	3.59606	3.99649	14.5675	36.8206	49.8466	51.8186	44.3651	35.9659	28.7906	26.0761	24.715	23.9523	23.5257	22.3247	20.4011	17.0295	16.9805	16.3558	14.4018	12.1133	12.0148	11.7991	10.4849	11.5455	10.7958	9.71119	10.0844	11.8993	11.2914	11.3631	10.4535	8.74331	7.72236	7.47881	8.16456	9.49344
V3	out	wM	recorded data	4.69731	4.06631	4.38491	4.47642	4.5499	3.9753	5.2514	4.96914	3.93017	4.79822	5.76139	5.92922	7.06683	9.78603	12.3018	12.1856	9.98041	7.93424	8.67953	9.24022	9.70973	9.33846	7.36461	6.2786	6.9059	5.94565	4.43735	4.4141	3.48888	2.7725	4.70401	5.05147	6.8829	5.59017	4.7161	4.69459	4.91773	6.99141	8.77268	7.22863	5.44786	4.04836	3.24392	2.59286	2.20612	1.68969
V3	out	wM	recorded data	6.4801	6.79214	7.58512	9.14114	9.46571	8.22547	9.1115	8.5917	7.46674	8.92993	10.1289	12.219	13.7648	15.8955	16.5076	14.197	11.0448	8.35513	8.49748	12.2937	12.0966	10.6038	8.46665	8.08291	7.94661	9.52249	10.6158	8.27249	6.82291	7.10576	5.646	5.91255	4.2242	4.57059	3.94544	4.32376	5.64434	6.1674	7.88418	8.32911	7.79324	6.25989	6.19561	6.15098	5.31051	4.55921
V3	out	wM	recorded data	22.1439	22.7155	24.9437	28.4026	27.6991	26.6492	25.952	24.7054	23.5162	26.3396	27.8728	32.7367	42.3256	54.4002	49.2426	45.1234	39.0384	30.9275	33.9416	39.1722	40.9052	34.3226	29.9259	25.9437	28.8139	32.2559	34.026	33.839	32.5485	29.8684	28.1081	28.006	30.1833	27.3512	27.1655	28.2489	29.419	28.7753	32.1475	30.618	31.4842	29.289	30.3297	29.183	27.8131	26.7198
V3	out	wM	recorded data	28.2897	25.6334	24.2627	26.9377	24.8236	26.4605	25.3716	24.2392	23.6648	23.4043	23.641	28.4697	48.7087	59.0702	53.5466	41.1897	31.3933	23.3731	23.9529	27.7508	24.9251	24.6205	24.8403	27.708	30.2741	30.7774	27.5723	23.3316	19.5393	16.849	16.267	17.2858	18.0681	18.2628	20.0256	21.8082	20.6664	19.5614	19.2926	17.526	18.5158	18.475	17.1435	17.4244	17.5845	18.6725
V3	out	wM	recorded data	6.75126	5.69057	4.42524	5.68956	4.96258	3.85013	4.41026	6.0456	7.16331	7.82762	6.59364	5.9513	15.2673	28.5278	29.2815	24.9803	16.6817	12.3523	9.17162	9.68251	8.69837	6.61389	7.86364	9.67198	10.5692	11.573	10.0527	8.81699	7.05283	6.714	8.9143	8.87589	8.45292	7.33689	7.94463	9.03192	8.13496	7.10191	6.88228	6.92763	6.77646	4.81375	3.99742	5.13875	5.49312	6.25062
V3	out	wM	recorded data	14.4237	14.462	14.7313	14.4182	14.3797	16.4875	17.4693	20.0977	19.395	20.6958	20.3286	20.7556	29.9154	39.1616	40.8769	33.0077	24.6599	22.3396	22.6174	20.9847	20.6993	19.9928	19.8051	19.7831	23.4491	24.2722	21.9451	21.9467	21.4158	19.3132	18.763	18.0244	20.3151	21.578	22.9115	24.9407	24.6211	24.2421	26.2941	24.8762	24.8324	27.3302	26.2957	26.1873	23.9896	21.5256
V3	out	wM	recorded data	4.55231	4.53627	3.70747	3.50918	3.17528	2.98147	2.27088	2.28561	2.43154	2.29294	1.83447	3.55751	6.07287	13.171	18.8951	18.3435	15.5795	12.3631	8.9285	7.59004	6.24365	7.5496	8.96262	10.3183	9.66354	7.25555	6.69682	6.38501	6.65559	6.35719	6.33247	6.94462	5.69454	5.09077	5.94829	7.79049	7.79347	7.41064	6.35263	6.11528	5.22299	5.14125	5.52511	5.01198	4.79045	4.65384
V3	out	wM	recorded data	3.89236	5.19647	4.41666	5.36746	7.76957	7.34769	5.90952	7.29807	7.90176	9.22294	8.06793	7.67742	25.6359	42.5436	45.0144	37.4711	27.0544	16.8946	11.3029	10.7879	9.01399	9.50789	9.83308	10.6881	13.7837	15.1282	15.1282	16.5504	15.9279	15.1796	13.6518	12.4669	10.2305	9.75138	10.6668	11.6711	11.492	10.7803	11.635	10.7297	9.8341	9.44586	9.30488	8.09538	9.48343	9.69608
V3	out	wM	recorded data	3.37493	3.74261	4.64043	4.16586	3.58159	4.00386	3.60261	3.22157	2.61658	3.07206	3.00148	4.40305	6.82545	11.4481	12.0055	15.5021	18.8515	19.7148	19.1421	16.1981	15.2046	15.2267	13.7664	14.9297	14.9576	14.8522	16.2014	15.8819	15.9919	15.1654	15.0366	14.4731	12.5304	11.5167	9.77482	11.8459	11.9029	12.2734	10.331	10.6634	10.3827	11.7176	11.9985	12.3232	13.0828	10.6679
V3	out	wM	recorded data	5.63319	7.34224	7.77878	7.49688	6.15909	4.72534	3.72988	3.78267	4.37487	3.7143	3.00267	2.74785	6.32087	12.5915	17.8157	18.0985	15.5855	13.0854	12.6099	11.9163	13.028	12.2898	10.2469	9.10414	8.7955	8.84729	7.18477	7.80751	8.32708	7.26225	5.88609	5.71776	5.27083	5.29714	7.49935	7.63283	6.76288	5.83959	4.87361	3.35285	4.65088	5.78906	6.04268	5.06691	4.38735	3.96256
V3	out	wM	recorded data	5.44522	6.34169	5.39684	5.23413	6.11087	5.4773	5.08535	3.87456	2.91162	2.60702	3.16912	3.7604	6.00493	10.5582	16.2766	18.2991	15.8249	12.7029	11.8523	12.4634	10.6143	10.6874	9.47904	8.80844	8.1194	7.07219	5.69225	5.89789	4.84496	5.16598	4.3871	5.50803	5.40038	4.84859	5.21721	4.73998	5.50417	6.84776	6.70696	6.00982	6.54954	4.74529	3.42356	2.83041	2.32949	2.36901
V3	out	wM	recorded data	11.1112	10.1526	9.01358	11.1502	11.8077	13.0012	11.6756	12.6792	11.3328	9.46176	8.28423	9.45858	12.3163	21.65	24.7478	24.1939	20.232	17.0353	15.9589	14.3176	15.0024	11.9654	10.726	9.49793	8.79367	7.8431	8.37505	7.20133	6.42949	4.68911	4.26002	5.13383	6.36991	7.31165	6.95511	8.51981	7.81117	6.95521	6.5412	5.76208	4.90517	4.60233	3.90152	3.38407	3.35364	2.8399
V3	out	wM	recorded data	7.42684	7.78657	8.20135	7.88097	5.55905	5.15342	7.15093	8.80391	9.28067	9.91438	13.842	14.955	32.9615	57.4556	82.0516	85.0038	76.2439	70.7472	70.5698	65.3636	60.4515	60.7047	57.1948	51.4214	47.8011	46.0685	43.8957	45.3209	44.7018	47.2226	45.2581	46.0086	47.1994	42.7752	40.5615	38.65	38.5667	36.3843	38.3772	40.4762	39.531	41.7418	40.5051	36.5388	34.7658	36.1996
V3	out	wM	recorded data	9.1712	10.8942	14.1013	14.4178	14.6948	15.0224	18.1743	19.321	20.0907	26.1847	29.4552	27.7404	64.9521	105.011	110.628	104.605	87.1015	79.1157	80.1756	82.795	80.3545	76.8251	73.5298	72.095	70.6568	69.7834	72.5022	71.2314	77.077	85.503	87.1779	91.0791	94.0806	86.3904	76.0871	70.7387	70.5459	70.6219	74.4192	80.5103	80.0317	78.3452	73.0646	65.2541	58.8025	59.572
V3	out	wM	recorded data	13.7779	12.4312	14.062	16.172	13.9752	16.0623	19.4285	21.2437	22.4782	23.3609	23.8564	25.4208	53.0938	81.1	75.8423	66.0547	54.583	50.7807	51.9161	55.0299	57.2648	59.4944	58.8956	61.4594	56.9797	55.8802	56.1919	57.8898	65.1966	70.9651	71.4437	74.3485	75.5694	72.6936	69.8495	60.9994	59.3585	55.0991	58.843	59.0349	60.6391	61.7515	60.8363	54.2898	49.291	46.057
V3	out	wM	recorded data	11.7579	10.9511	10.5581	11.488	10.8089	12.2981	13.9785	17.1891	15.7811	17.1131	15.7864	14.1896	29.3827	49.9021	50.3416	40.8194	32.4687	26.3582	24.8346	25.9188	27.305	28.3227	26.5854	23.5012	20.7345	21.8465	23.1641	24.5824	27.7423	32.1199	35.3782	36.0557	34.5732	33.3408	32.8573	28.9	25.8796	27.1179	27.9781	25.779	25.8124	27.1038	26.7867	23.7073	23.514	25.5106
V3	out	wM	recorded data	10.2716	10.8244	11.5011	10.1331	10.7038	11.0766	13.645	15.5014	15.0461	15.1477	15.8758	15.2709	30.4163	51.24	56.4154	46.5306	34.1513	27.8027	27.4594	29.2708	30.445	33.9138	32.7352	28.4708	26.6779	25.611	26.8701	28.8816	29.1393	27.3179	27.16	25.7298	26.5671	30.1285	30.9301	29.3549	27.6111	25.6736	24.7337	24.6609	24.8356	29.8626	32.9583	28.6818	29.2396	28.3821
V3	out	wM	recorded data	16.3405	16.0928	16.1264	14.6472	14.9557	18.0447	19.8276	18.9207	16.9683	17.8925	18.5045	19.3366	25.0383	25.04	19.8375	14.9281	10.8795	9.49381	11.4891	11.6856	13.4605	14.8284	14.103	14.4459	11.2642	12.647	12.8046	13.8428	14.6375	17.3811	20.2558	19.3994	17.9882	18.3655	15.1662	13.037	11.3414	9.73436	9.69358	10.3085	12.2001	13.4301	14.1308	11.5334	10.358	10.7197
V3	out	wM	recorded data	7.40387	6.27756	5.54741	5.7605	5.18684	6.28436	6.68207	7.51158	8.11339	8.79981	8.62181	6.39252	20.2068	51.1685	66.9045	62.7163	47.1274	33.8056	34.4641	30.0188	26.8947	23.3242	23.7151	25.8295	23.6105	23.1217	20.3633	19.4342	19.4657	19.7832	21.053	20.1602	21.3672	20.2721	20.7674	24.2334	23.4021	20.7559	19.6478	16.6093	17.2196	18.6435	18.3138	18.3667	17.0678	17.5516
V3	out	wM	recorded data	10.3631	11.7498	10.6645	10.2003	10.524	9.65729	10.1623	11.6961	11.7105	10.1503	9.63669	9.1406	14.0608	22.0511	26.0048	23.6341	18.1601	13.6004	11.4251	12.2458	11.933	12.1964	12.6952	12.4493	12.1452	11.5712	13.7089	14.7555	16.9471	16.9576	14.9232	12.3823	10.1958	7.8734	8.27795	9.4392	8.5594	9.77944	9.30652	11.6424	12.1194	10.8688	12.1327	12.1606	11.4154	10.3668
V3	out	wM	recorded data	4.83037	4.60729	3.9931	3.86189	4.50766	4.14774	4.36846	4.58248	6.04226	5.03466	4.84449	6.37625	11.3769	19.412	21.3538	22.0328	19.3003	16.4317	14.4359	11.0949	7.98901	7.51373	8.73595	10.6921	9.60635	9.1676	9.5052	9.32652	9.47487	7.66939	7.98374	8.57356	8.81868	9.22944	10.7871	12.0786	11.3318	10.036	8.31542	8.05514	8.20896	8.14943	8.70393	7.88743	9.00462	9.13866
V3	out	wM	recorded data	6.17692	6.61621	5.82536	5.95646	5.23122	4.62848	6.46972	5.65361	5.29224	4.67593	3.27376	3.47355	3.91898	13.0408	19.7086	22.3646	23.6756	23.0739	21.0081	17.7052	17.1234	14.7364	13.8682	10.2787	9.29463	9.72277	9.8126	11.773	11.4951	10.5667	7.76732	6.1234	4.58696	5.60747	6.8344	7.15199	6.48627	6.41164	8.71306	9.20827	10.5368	8.90369	9.1472	8.62999	7.59717	8.3706
V3	out	wM	recorded data	3.96047	4.31894	5.2194	6.34214	5.86289	6.46862	7.3474	7.42624	7.63684	10.6556	11.6756	10.7699	27.6559	70.0534	102.4	115.252	108.616	93.2624	76.9151	60.1482	51.6787	45.6201	37.9117	32.0594	27.07	22.084	23.9656	23.4353	24.4631	27.5373	26.191	25.4055	23.1688	23.6736	26.205	23.3029	18.3119	15.5365	15.7379	15.7452	16.4617	15.3885	16.5522	19.3394	20.7018	21.0354
V3	out	wM	recorded data	14.8081	12.514	11.9522	12.6776	13.2119	13.5448	13.9935	18.4943	18.8373	20.6028	20.2325	21.22	40.789	71.7802	101.823	110.589	103.377	90.5877	82.1705	67.4163	56.6282	49.6178	48.5368	46.0306	42.2783	40.2637	35.3672	35.1317	34.5649	34.3321	31.2995	30.5759	28.8508	32.4753	34.0507	33.5985	33.0147	30.5617	29.8544	29.7182	28.8714	27.5308	28.402	25.8948	29.0907	31.9501
V3	out	wM	recorded data	9.55528	9.13742	8.97088	8.56833	9.20332	9.8421	12.246	11.6412	11.9444	15.7284	15.5292	14.0615	43.8247	74.5552	103.772	106.079	94.9564	80.6398	67.4305	55.9347	48.2326	41.3337	34.4543	30.7785	29.6149	26.6209	23.9755	21.1643	20.2422	20.051	21.4482	23.0441	22.9062	24.9916	25.8077	25.5555	22.5143	21.4419	21.0592	21.4206	23.1286	21.0152	19.7827	19.2882	19.519	20.5373
V3	in	nM	recorded data	13.9642	14.0986	16.6507	18.8178	21.7759	22.3966	21.7227	20.8843	19.3759	16.7663	16.8655	21.047	34.0992	62.1507	64.1113	56.3931	41.7602	33.0357	24.7726	25.187	21.2784	22.2448	21.7922	22.5875	22.9975	20.5565	20.0587	20.0422	21.4405	25.0953	27.4477	26.1209	26.7319	25.9002	21.3222	21.2849	23.261	22.5959	22.5404	24.2156	22.1768	21.6179	24.9378	23.0211	21.4029	20.9753
V3	in	nM	recorded data	11.7481	12.1869	12.0356	13.0211	13.2883	16.347	18.0511	18.1238	15.0421	15.8093	14.667	14.6281	24.2592	39.6585	43.5412	39.5762	31.5599	35.5753	38.2549	33.8471	35.4034	35.227	33.625	32.7829	31.9587	32.0892	32.4042	32.0648	31.1052	34.167	36.7565	33.8066	30.5678	26.8772	26.1883	25.2355	25.5623	26.8889	28.6192	30.7764	31.1136	26.4727	25.8008	26.3136	26.583	27.6457
V3	in	nM	recorded data	9.6187	9.74087	9.4742	10.6919	10.3284	11.0063	15.4702	15.1447	16.7427	16.7572	12.3641	12.9191	9.10187	13.6477	17.3839	18.8666	22.2335	22.938	22.3475	17.7144	15.1838	13.5327	13.9818	12.3818	11.8228	12.4291	10.7666	8.62489	6.37591	7.53069	6.38676	6.4697	6.33428	5.0613	5.45401	4.53218	4.01409	3.09961	3.31072	5.47427	5.3063	5.05394	4.7302	5.40262	4.30614	4.13297
V3	in	nM	recorded data	19.8125	20.6491	19.8874	21.6615	22.1766	23.9001	27.2992	26.4042	26.4339	25.5419	23.0414	22.519	34.7492	61.5629	65.8482	63.3596	53.5466	48.9246	43.7475	40.8742	38.1598	37.0584	37.5062	36.1192	34.5308	33.9203	33.424	33.7855	31.5194	34.8268	34.5338	29.9593	28.1562	27.0658	27.6072	27.1754	27.5758	27.3573	26.2266	29.7123	30.3181	29.4232	27.4268	31.1493	30.7018	27.4089
V3	in	nM	recorded data	23.3611	22.5514	24.8076	24.9227	25.0109	25.8093	26.4918	26.9829	24.572	23.5076	22.6771	27.642	42.3561	52.7133	46.7843	37.7377	30.5938	25.5341	28.2843	30.9614	31.498	30.6648	29.0382	31.9448	30.7177	33.3897	35.1767	38.4456	37.6132	36.2192	31.0887	30.1858	29.7742	29.5597	31.2273	29.4257	27.2421	26.435	29.7783	29.4351	27.0831	29.0043	27.8629	29.6804	30.7618	29.352
V3	in	nM	recorded data	10.5668	11.6387	12.4638	12.0852	13.6441	13.8476	12.3129	10.8373	10.0872	11.5754	13.1036	15.9951	24.14	30.1453	32.1092	31.1742	28.8346	24.2596	21.0583	19.1572	17.0812	15.1137	15.2673	17.6058	17.6499	19.6288	21.5088	18.9664	18.1027	16.4859	16.8727	16.6663	19.152	17.758	20.8768	21.6317	20.3716	18.3666	20.3542	19.87	19.238	19.7951	15.648	15.5267	16.3977	15.0286
V3	in	nM	recorded data	6.71618	6.2674	7.54449	6.79899	6.3632	6.40981	6.98898	8.36759	7.8038	9.52287	9.40155	10.7065	25.5237	30.0627	26.8761	22.8431	17.1487	14.8717	15.7932	14.7271	14.1193	11.5523	10.2609	10.8705	14.6792	15.9054	16.6832	14.0038	11.0524	8.91384	8.54527	9.99384	9.34001	9.72891	9.24966	11.299	11.937	11.7547	9.69552	7.88418	9.58377	10.2821	9.44138	8.03434	11.0414	14.8471
V3	in	nM	recorded data	4.80229	5.37546	6.48025	6.21144	6.59309	7.30709	8.3145	6.58009	7.73941	6.92918	6.54918	7.11734	16.0399	18.8493	15.1807	13.419	12.8086	9.9905	10.6493	8.75674	8.78687	8.67038	9.88621	10.5611	8.44897	6.38304	6.15113	6.02002	6.48374	6.47341	7.613	7.76365	7.28707	8.44211	10.3759	10.2579	9.33905	10.0946	12.2002	10.2611	10.214	9.95626	8.62428	7.51222	6.33477	6.80409
V3	in	nM	recorded data	4.30064	4.61801	3.98822	4.56381	5.16091	4.38905	5.23543	4.82656	4.37478	3.17071	3.03362	4.81801	12.3105	16.108	14.7257	10.7531	7.32545	8.08449	7.5386	9.15046	9.31181	8.34012	7.78651	7.8823	8.13107	6.70975	5.38187	5.68601	4.60576	5.75394	5.66429	5.85075	6.79806	6.35357	5.79577	6.58169	6.97898	5.57673	5.87958	5.94278	6.04325	5.68545	5.33064	4.24437	2.95896	2.85825
V3	in	nM	recorded data	5.10697	4.62633	4.2169	3.92409	4.59117	5.66542	4.43417	5.19194	5.1816	5.1265	7.12366	6.38768	12.4757	14.1211	13.7362	10.2838	7.23073	8.13524	8.03217	8.74614	8.46551	8.47805	7.68119	7.00082	7.3688	6.61372	5.49715	5.85934	5.15839	7.04304	6.29589	5.33842	5.34817	4.32064	5.56222	6.82935	6.10645	6.42898	6.34095	8.76468	8.42206	8.1099	6.50509	5.59487	3.85891	4.24315
V3	in	nM	recorded data	2.6656	3.32592	2.74834	2.54445	3.673	4.73436	5.07809	4.29464	3.48119	3.3169	3.37148	3.90904	12.2761	15.3915	17.0841	13.8102	9.66279	7.8292	6.33937	6.38934	6.33561	5.87764	5.46119	5.57974	5.78286	5.96987	6.08205	6.13373	6.98421	6.89103	6.24525	6.47566	4.71962	5.67379	6.38558	6.11008	4.85197	4.14951	3.77204	4.48327	4.78285	5.76309	6.52434	6.59514	6.89446	6.28066
V3	in	nM	recorded data	1.92372	3.88512	3.88144	3.1077	2.73009	2.12738	2.14607	1.86893	2.05466	1.84583	1.63857	2.72694	5.81665	8.36719	7.94018	8.19221	6.28785	5.05488	4.30701	3.12927	2.28011	2.17023	1.84633	3.28791	2.93849	2.80725	2.25117	3.8881	4.20181	3.39646	2.10772	4.42723	4.26358	4.21602	4.04292	3.90775	3.8466	2.998	2.25413	2.1701	2.26714	1.99079	1.72211	2.76511	3.33384	4.08818
V3	in	nM	recorded data	10.2397	11.3126	12.0611	10.1119	11.5097	11.3695	8.2177	9.96251	10.3666	12.286	10.4721	11.3893	16.5856	22.3949	25.3218	25.3463	19.9698	19.7294	22.1838	25.5651	24.778	21.2094	22.1611	19.5661	19.4274	17.1754	16.1501	15.6422	15.0653	14.2595	19.9075	19.2116	17.2581	17.3898	17.904	21.4248	22.3473	21.2281	21.1453	21.2317	18.9333	17.3234	15.8513	16.2152	18.1238	20.2102
V3	in	nM	recorded data	15.8767	18.6079	17.9955	19.0076	17.3485	18.6879	18.0409	16.5055	17.2565	17.3877	16.6315	21.3054	30.9354	38.6894	38.1911	33.7793	29.6228	27.3186	28.0028	27.5404	24.568	23.5932	22.4187	20.9036	24.8055	23.5409	24.3221	22.0745	22.9399	23.2564	21.0204	20.1663	18.5291	17.7732	19.5269	20.844	20.4836	21.0687	21.148	18.2596	19.4229	20.1033	22.3437	21.6284	18.0421	19.4616
V3	in	nM	recorded data	2.18028	2.43957	2.96423	2.50799	1.99887	2.02555	2.16986	2.32327	2.42642	2.88959	2.85898	2.74877	4.71199	4.38875	4.60877	5.15919	3.96824	2.8318	2.0017	1.53111	2.16559	3.66371	3.63609	2.89329	2.56785	2.0105	2.05355	1.78546	1.9758	1.76696	1.5597	1.39975	0.891215	1.72966	2.14915	4.06378	3.54867	2.73771	2.01008	2.38768	2.49294	2.55756	2.96835	4.14531	3.86405	3.39323
V3	in	nM	recorded data	22.4579	20.7104	21.9743	20.6834	21.9452	20.7361	20.3505	22.2193	21.5181	24.752	26.3677	25.1892	32.4479	41.8814	46.982	44.4661	36.6596	30.0385	27.9176	26.8358	24.8932	25.0212	24.1974	21.4632	24.1649	24.9667	24.9533	22.5469	20.7696	21.3189	21.0242	21.5764	21.2221	24.1364	23.0034	26.5169	25.4818	27.7906	26.9102	24.5602	22.1063	22.9124	22.9338	22.9561	24.5304	23.8192
V3	in	nM	recorded data	1.95683	3.31545	2.91286	2.75893	1.77749	1.7989	2.423	2.61036	3.48508	2.93459	2.70236	2.13772	5.04542	4.81609	4.55638	2.93744	1.57941	1.53701	0.999272	0.586595	1.9662	2.01531	1.84714	1.60304	1.82988	2.10128	3.14951	3.17294	2.16739	1.63277	2.59061	3.59838	3.51845	3.6159	2.82412	2.13138	1.24684	1.04531	1.05655	1.1419	1.62753	2.03277	2.71491	2.80573	3.16332	3.84762
V3	in	nM	recorded data	12.8474	13.1119	13.3082	17.1931	18.0856	20.2565	19.732	18.854	18.9264	20.031	18.9717	17.8422	24.4298	50.9024	63.2162	61.6293	58.2366	60.4182	56.3236	51.8441	46.28	41.1164	40.6941	41.0525	39.5694	38.5731	39.94	38.0819	34.6092	38.4147	39.5638	44.2975	41.3583	39.1002	39.475	38.3353	36.5836	41.0107	41.4889	42.5192	35.1537	35.5204	39.6095	41.5251	39.1142	38.8456
V3	in	nM	recorded data	4.72472	5.95949	5.57272	3.68141	4.09018	3.1635	4.06064	4.97162	4.82143	5.31186	6.13287	7.2054	10.0816	11.1328	9.0152	8.89461	7.03507	7.24189	6.50636	6.31291	4.58104	3.94848	4.52175	3.57612	3.90969	3.9	3.88028	5.10203	5.34143	3.67978	3.77145	3.29271	3.80188	3.49174	4.38309	5.60826	5.72478	4.31439	4.23302	3.99315	3.89734	3.43324	4.70021	5.06913	5.62083	5.9627
V3	in	nM	recorded data	11.6217	11.4319	13.4196	13.1125	12.0668	12.3216	14.8486	18.7717	17.206	15.8114	14.6418	13.575	17.5319	21.2488	19.7146	18.3136	19.2059	21.2245	20.8982	20.1722	17.7879	15.8569	15.8738	14.2724	13.7774	13.582	13.5618	15.2697	13.8608	13.9778	14.6456	17.3825	15.5292	18.7792	18.4728	17.7835	18.718	20.5107	23.66	25.2555	23.4925	21.9267	23.7024	22.3557	19.7155	19.1422
V3	in	nM	recorded data	3.43828	3.85257	3.46145	2.66085	1.9937	1.14476	0.977883	2.67349	3.81599	3.70025	3.70794	3.67421	7.00668	6.6382	5.31858	4.02208	3.14412	4.36919	4.00803	3.49344	2.60355	2.75345	2.66726	2.61508	2.14197	2.15012	1.82448	1.56552	2.6356	3.64017	3.10635	2.39632	2.21961	2.6525	2.70091	2.25022	3.47258	3.79634	4.73514	5.43519	4.6238	4.58044	4.65227	3.53077	3.78794	3.358
V3	in	nM	recorded data	2.871	2.27619	3.44925	2.93889	2.73788	2.57037	2.90547	2.41881	2.77065	3.13519	2.5985	2.87212	4.84688	6.99372	8.12114	8.20662	7.55859	5.69429	4.60175	3.17455	3.45634	3.16424	2.91363	3.53813	3.30716	3.84268	2.65541	2.35674	3.10796	3.05988	2.90246	2.71662	4.24156	3.97917	4.32473	4.16464	5.23539	4.12218	4.21448	4.83734	4.19783	4.35471	4.97458	4.69712	4.34847	4.0412
V3	in	nM	recorded data	4.42606	5.75676	5.79978	6.03165	6.13377	6.59766	7.83194	7.58577	5.88009	6.01685	6.8703	6.8818	6.72558	6.92855	5.47675	5.01664	8.58962	11.0738	11.4257	10.247	8.59405	8.21019	7.84204	7.25168	5.96332	7.42315	7.71389	8.20711	7.65998	6.65326	7.0962	8.12058	6.92111	7.31887	6.1379	6.77409	6.69214	4.90094	5.78908	6.88326	8.6314	8.26861	7.56004	6.91191	6.09581	5.53991
V3	in	nM	recorded data	4.04373	4.25353	5.37908	6.35955	5.75718	6.65087	6.6659	5.74471	4.05399	3.96335	5.90109	5.22957	8.8598	12.8805	12.5226	10.9087	9.32086	7.44156	5.79286	4.72756	4.14974	5.14572	7.81888	7.52071	7.14372	5.45764	4.91017	6.43607	6.7212	7.96918	8.08423	10.0301	12.0962	13.5878	13.1956	12.0719	10.2538	9.31921	8.05005	8.85109	8.55717	6.5456	7.66911	9.01811	10.5555	11.1906
V3	in	nM	recorded data	4.29125	4.6294	4.3318	5.37459	5.91602	4.95933	3.96162	5.30539	5.47714	5.88014	4.85787	5.95156	14.994	17.4428	15.4786	11.128	8.78453	6.87229	7.11523	6.89011	6.71072	6.95105	6.77821	5.76413	5.72192	5.86355	6.06009	4.95566	5.17377	3.88115	3.18952	3.61573	3.34405	3.4813	4.44317	5.2722	4.59229	4.20592	3.52154	3.04262	2.76563	2.63199	2.16398	3.03141	4.29213	4.44917
V3	in	nM	recorded data	10.7335	7.68002	7.34474	5.92912	4.51869	5.60225	8.09453	8.09453	8.00545	7.34472	5.97796	5.75485	9.15701	12.6842	13.9661	10.9401	7.44211	5.69462	5.81447	5.16951	5.45858	4.51509	3.24142	4.34463	4.34174	4.22067	4.03706	5.12952	4.48458	4.57334	5.52185	5.5574	5.0114	5.29518	8.96656	10.1266	9.66389	9.24949	8.50284	9.24007	7.56073	6.80835	6.38648	5.40378	5.48408	7.81106
V3	in	nM	recorded data	4.47237	3.77254	3.53467	4.69488	6.22946	7.39622	7.66192	7.61239	6.22747	6.2712	5.73179	9.07588	22.5103	26.316	25.9115	21.2157	18.2679	14.6021	17.6045	15.1639	11.8233	10.717	10.4444	8.52937	11.9184	13.1065	12.4391	14.7624	14.7713	14.0476	12.4621	10.3402	10.4812	11.0643	9.56913	8.95182	9.43599	11.728	12.4604	14.7402	14.8211	13.2316	10.8772	9.50654	9.64821	10.1459
V3	in	nM	recorded data	15.8718	14.1512	12.235	14.7931	17.0668	15.3671	12.8774	14.169	13.792	14.2449	13.7587	12.8328	12.5072	14.9066	11.7186	8.09453	6.1179	6.02753	5.26554	7.16921	6.42314	7.13786	6.94761	8.36886	9.21513	8.89834	10.4652	11.0363	9.22069	9.10731	7.20393	6.9198	7.42096	7.99446	5.50782	4.41676	4.67198	6.91447	8.48765	9.8572	8.15088	7.17279	8.21849	9.02197	10.0263	11.1052
V3	in	nM	recorded data	5.96908	9.00725	9.49171	9.45718	8.73123	7.65953	6.0388	7.76615	7.9483	7.48523	6.50248	7.35995	16.6569	20.6174	19.5274	15.6728	13.5295	10.0004	9.19374	9.98631	8.48654	10.7718	11.7137	11.8148	10.7913	9.80555	9.13356	11.7065	9.97119	6.77624	4.91939	5.60438	7.98585	7.13504	5.87361	5.59237	4.80026	3.41753	2.33441	5.38466	6.67889	10.6703	10.4397	8.64601	8.16086	7.67988
V3	in	nM	recorded data	3.09575	3.1011	2.0863	2.38389	2.82783	2.40652	3.60183	4.68904	4.64177	5.18115	3.93509	3.18081	4.79506	7.6675	7.05546	5.07779	3.67945	2.44514	1.7439	1.39987	0.836064	1.66989	3.75378	2.97622	3.12736	4.10284	3.75472	3.29394	2.88009	2.61456	3.32826	2.76876	1.74192	1.71995	1.90935	1.73054	2.7799	2.87742	4.0453	3.75205	4.12025	3.60818	2.70339	2.39437	1.89456	2.80302
V3	in	nM	recorded data	4.16145	2.65798	1.40907	1.02314	0.987793	1.91414	2.31711	3.75003	3.22332	2.90988	3.06919	2.89222	2.73744	2.61719	1.706	1.35427	2.03526	4.41167	6.40772	7.29106	5.92145	6.96328	5.19158	5.22162	4.24248	5.12928	5.24614	6.07318	6.71502	5.89019	4.58926	3.97556	6.20906	7.5377	6.26096	5.17095	5.18983	5.50286	6.68452	6.39645	5.07517	4.31107	5.13843	6.08988	5.57556	5.71728
V3	in	nM	recorded data	0.856973	1.12239	1.37075	0.982478	1.11297	0.745846	2.04705	2.17136	3.15454	2.84328	2.39629	2.01101	3.39661	2.55584	3.21654	2.77018	3.93724	2.85701	2.80513	3.41486	2.41535	1.43106	1.23312	1.82007	1.90059	1.32191	0.748437	0.882359	1.67996	1.31336	1.91316	3.53303	2.72765	2.25087	2.41259	2.15712	1.4108	0.772438	0.342564	0.123973	2.73225	2.9252	3.19055	3.23354	3.76503	5.32265
V3	in	nM	recorded data	8.47877	8.8408	7.59893	8.08253	6.00781	6.85422	10.0946	10.7557	11.2638	9.23693	8.95807	6.9262	25.8169	39.6041	48.6167	46.0492	49.0613	51.9132	51.6052	51.2309	48.6254	50.2038	49.9635	44.2053	41.7591	40.5884	44.6412	42.6072	44.4089	41.7605	37.636	33.8359	34.5857	38.2894	41.0834	38.9973	41.8309	41.3173	40.0243	35.586	34.6064	32.4462	29.3514	32.3889	32.4476	27.8096
V3	in	nM	recorded data	1.81534	2.10536	2.54756	3.48816	3.13265	3.16351	2.12214	1.23133	1.70899	3.42248	3.27625	2.81099	2.31338	3.06079	3.85382	2.83005	2.81304	2.38987	2.08999	1.90591	1.80561	1.22219	0.734089	0.94049	1.24162	2.03579	2.6637	1.97855	2.30437	2.68136	2.46959	2.74341	3.53086	4.73466	3.4934	2.13987	2.17587	1.99059	2.98615	4.95274	3.80815	2.40595	2.87321	4.15346	3.14699	2.52784
V3	in	nM	recorded data	2.85007	3.97292	4.00294	7.64156	9.16067	7.70913	5.96718	6.77297	6.29293	6.39185	6.47414	6.00423	33.1091	51.7049	62.3899	60.0163	54.0385	49.4917	45.3382	46.6075	44.8901	47.5877	49.5863	43.9312	41.1486	36.8602	36.0711	33.5913	33.853	36.1172	37.1038	38.0737	42.9371	41.611	34.7325	36.7137	38.1369	35.1884	34.3365	32.2999	37.3388	36.8104	32.8352	28.0303	27.7563	25.3808
V3	in	nM	recorded data	2.62101	2.44762	2.18192	1.38465	0.735499	0.860947	1.13263	1.375	0.986719	0.577398	0.273705	0.104451	0.571206	1.56368	2.36147	2.86414	3.65225	3.14579	2.01034	1.06039	0.995341	1.17408	1.92681	2.00292	1.92101	1.25275	0.680176	1.38305	2.14284	3.25842	2.44215	3.63978	3.70613	4.70193	4.42581	3.46462	3.1545	3.07563	2.0375	1.69131	1.0104	1.06846	0.712757	1.49378	1.15343	2.355
V3	in	nM	recorded data	1.61556	2.62213	3.01136	2.10419	2.25414	1.98313	2.32526	2.12709	2.43536	2.72197	2.39565	3.65862	18.8507	33.6808	53.7979	62.169	57.7552	52.5723	48.0158	44.8423	44.2929	42.3318	40.7963	38.6728	34.4364	30.609	34.5399	36.1837	39.8418	38.7074	35.8769	32.882	32.4621	30.6313	29.7904	29.3205	32.3692	29.7776	33.9919	30.9445	33.0978	30.437	30.0532	26.2845	26.4212	25.5709
V3	in	nM	recorded data	4.30976	3.96187	4.68432	4.32146	3.91313	3.02756	2.87462	2.92492	3.04164	2.05223	1.68863	1.52791	3.67007	3.98531	3.89144	3.08213	3.45784	3.41909	4.45474	4.25994	4.44896	5.12922	4.63728	6.24176	5.54609	3.60488	4.08632	3.26738	3.12786	3.10602	2.58868	3.23088	3.88213	4.36744	4.11108	4.29691	2.86789	2.68253	3.83488	4.42625	5.29356	4.25457	3.15315	3.41217	3.3607	3.33771
V3	in	nM	recorded data	3.98811	2.60191	1.96782	2.22383	3.19483	3.49012	3.00195	3.5438	2.47724	3.10376	2.73077	2.35089	9.06161	29.6389	56.3812	69.0274	63.0613	58.015	45.5922	37.3004	34.1262	34.961	35.5144	33.1792	32.4583	31.1226	36.1568	38.7139	37.9888	40.9149	39.171	38.3145	35.0298	35.6052	31.3601	28.2287	34.2138	38.6467	34.1284	33.8357	35.6927	37.7576	40.3927	36.7806	37.8786	35.049
V3	in	nM	recorded data	1.343	1.25644	0.778238	1.51154	1.16164	1.27733	1.93986	1.44193	1.42697	0.92158	2.12632	2.7471	3.64913	3.72271	4.13975	4.45607	4.13575	3.77929	4.04702	3.82606	3.07023	2.41797	3.06199	2.71055	3.94126	2.87713	1.74346	3.02013	2.24914	3.03963	3.78325	3.79291	2.56531	2.51304	3.22271	3.40853	2.36062	1.88819	1.643	1.58256	2.13379	2.6298	1.88932	2.73724	2.50499	1.66787
V3	in	nM	recorded data	10.2364	9.27558	7.02715	7.4574	7.73429	8.55163	9.18245	7.39644	5.67	6.05311	5.71936	6.00242	11.1132	21.5106	33.0366	37.8784	35.8029	32.5784	30.528	29.5476	29.7971	29.1671	26.9534	24.5286	19.0199	19.0282	23.3503	23.1265	21.589	19.4175	18.8774	18.9333	19.1861	18.852	16.8726	17.3168	16.4574	17.3585	15.0247	14.9972	14.7819	15.8153	15.6769	14.8318	14.0369	17.284
V3	in	nM	recorded data	0.407013	1.28513	1.03836	0.685087	0.363045	0.692467	0.530363	1.42557	1.67437	1.75061	1.72437	2.21732	5.36113	5.35967	6.40351	4.98566	3.57511	2.01072	2.58333	2.35439	2.13173	1.90561	1.21075	2.27285	2.26551	2.10774	2.44542	2.22694	2.53683	2.8316	1.96521	1.67817	2.09487	4.18531	3.81776	3.09534	3.47585	2.89687	2.92367	1.93923	1.0855	0.507253	1.8138	2.56874	2.49335	1.6635
V3	in	nM	recorded data	2.56024	2.56372	3.82358	3.398	6.5833	6.67387	6.77946	5.60619	4.55682	4.93963	4.99853	5.0246	13.6432	18.5251	20.8164	18.2564	21.2952	21.171	21.3069	21.7943	22.7418	22.9676	18.6721	18.0085	15.476	16.8521	17.4431	18.9007	21.5987	20.449	18.8897	18.6652	19.3609	19.0573	19.7378	17.0822	15.7284	15.4966	16.2208	14.813	13.4259	12.376	11.7838	12.0611	16.2273	15.5469
V3	in	nM	recorded data	1.72312	1.51767	1.45914	0.951574	1.60167	3.33826	4.78231	3.56134	2.66852	1.48299	0.692448	0.260058	3.30185	6.62662	7.43031	7.9139	7.48182	5.40303	4.74187	4.00524	3.5906	3.3768	2.19089	4.43338	3.92606	4.23175	4.99266	3.47926	3.09631	2.97817	3.0225	2.57668	3.77696	4.90214	5.18131	6.23724	4.35899	4.68105	4.16533	2.68874	5.23699	4.51309	4.59458	3.56045	3.20277	4.17015
V3	in	nM	recorded data	5.25388	5.16418	5.50814	4.72111	6.68087	7.44822	7.83733	6.85074	6.4111	7.81256	6.50209	5.65936	17.4657	22.1665	28.6624	28.5566	26.0315	22.5297	19.9816	26.0729	25.6261	24.7916	24.8127	26.6201	24.0161	24.6491	24.4321	22.1551	21.7644	16.4018	17.2656	21.1365	25.2158	25.3718	27.2287	25.3794	22.97	20.548	19.4852	18.5693	15.3607	16.4725	14.7993	16.5402	20.437	23.6422
V3	in	nM	recorded data	2.22504	2.12936	1.93353	1.20994	0.619641	0.236893	0.0439192	0.504675	1.49715	1.75513	1.78141	1.7023	3.24325	7.86791	10.0713	9.50692	7.28659	5.33533	4.63569	3.42761	2.56701	2.02201	2.27237	4.24579	4.88128	5.61382	4.95456	3.68178	2.65687	2.02256	2.25273	4.77386	5.35165	5.4014	6.81265	6.41255	6.38715	5.82007	5.88634	3.9033	2.70964	1.9843	4.9049	5.50469	5.008	4.27321
V3	in	nM	recorded data	5.58338	6.6991	8.85611	13.2587	11.843	14.5652	14.8225	12.0121	10.4505	10.0791	8.58185	10.1235	38.6925	59.3948	69.9481	65.9124	58.4014	53.3723	51.3261	49.7648	49.4979	48.4238	54.0342	51.6035	47.4646	49.2948	48.5466	47.8618	42.9252	40.2812	43.7362	42.6633	44.4667	47.6044	47.9422	45.4852	45.2338	41.6576	42.5251	46.0591	45.9642	44.662	46.5304	43.5678	44.0069	41
V3	in	nM	recorded data	0.296817	0.602522	0.43442	0.789819	1.10205	1.86707	1.92956	1.29611	1.2251	1.81768	1.85707	1.25277	3.90643	6.89264	9.11489	8.24379	8.00176	6.77462	7.99461	9.30959	8.70055	9.46917	9.09324	9.21965	7.75235	7.52775	4.88153	5.91117	7.27546	7.36501	7.12792	7.34464	6.50322	6.30755	6.79674	6.77128	6.13536	4.45882	5.24741	4.66009	4.09932	4.18207	4.9113	3.95937	2.98573	2.77362
V3	in	nM	recorded data	17.44	19.7021	17.7954	15.1281	13.5088	13.7453	13.8764	14.5427	13.9699	14.9525	16.962	12.6699	21.4373	25.4786	29.9621	25.1588	23.1404	23.1143	21.6651	22.1094	22.1698	18.9402	16.6113	15.0842	15.4138	17.1773	19.2494	21.7984	19.8025	21.8098	20.0333	17.1933	18.1315	16.8396	17.8672	20.5424	22.214	17.7877	17.7503	17.3164	16.1728	15.7707	16.6626	17.0361	21.5626	21.6317
V3	in	nM	recorded data	3.7631	3.73899	2.87062	3.26634	4.29647	5.17584	5.20326	4.47297	3.23785	4.45375	3.6303	2.76238	5.82963	14.6637	19.2933	17.8902	18.5724	17.6128	16.8589	17.4438	15.9539	14.5843	14.1298	13.4935	13.0997	16.1035	14.5171	16.9397	12.6875	12.3992	11.6852	10.8121	11.2524	12.3418	12.7059	14.4483	16.3755	16.1539	15.5406	13.8554	10.3558	10.3171	9.89403	8.63359	9.18202	8.78462
V3	in	nM	recorded data	9.04075	9.83821	10.3741	11.9459	11.5691	9.83011	9.89227	10.839	10.6897	12.544	11.9644	14.389	18.1536	28.6543	56.5811	57.0755	41.8653	30.0679	25.7389	26.7938	25.3156	19.9778	18.0427	21.6218	21.6602	21.1616	17.7299	16.9415	14.2192	18.0905	19.8281	17.5825	17.2011	17.1502	17.8867	20.2163	18.32	17.2813	18.7241	17.0617	14.3497	13.2111	10.0561	11.4256	11.05	12.782
V3	in	nM	recorded data	6.01358	5.14377	5.37544	4.74471	5.24748	6.30382	7.71511	6.05396	5.35901	4.95846	5.38561	4.2575	12.9059	25.5495	31.5109	26.5247	25.7887	26.3482	26.9154	30.0832	28.8908	26.7044	24.823	22.5368	24.2488	24.6238	18.2652	17.8639	18.5639	21.2656	21.3761	19.2614	23.1515	25.9079	26.7303	20.2767	16.4225	17.3842	22.5604	23.9092	20.2839	19.1965	16.1406	17.1478	19.1674	19.2759
V3	in	nM	recorded data	8.2839	9.38837	7.53669	9.44782	8.16084	7.89455	8.31382	10.4117	8.43778	11.1646	9.99176	11.8707	14.12	15.8435	17.4223	16.2409	12.1371	10.8397	12.1057	13.6997	15.4685	17.1601	15.5489	12.6851	11.981	9.81656	9.82661	10.7529	13.2717	13.7015	14.6517	13.6488	11.5299	11.4228	10.1449	9.69751	7.35287	7.56196	11.9517	13.2158	13.0005	12.8569	13.7915	12.5619	12.4164	14.0488
V3	in	nM	recorded data	9.91265	8.70591	5.825	4.46822	3.29687	5.91797	8.48553	7.08082	6.84981	6.74105	7.34785	8.48739	23.4031	43.3443	59.3958	54.6833	50.4618	50.1181	48.4477	53.8876	54.0433	53.251	54.9253	48.9666	45.6907	40.5083	34.6581	29.5053	32.6592	39.2916	41.0626	42.8105	44.7088	50.3734	47.4868	44.4101	41.3402	42.6264	44.5114	39.072	35.9565	34.0262	32.1143	33.108	33.2629	27.3482
V3	in	nM	recorded data	18.24	15.2258	12.7305	12.5585	10.8729	11.1813	12.256	12.1228	14.5072	16.012	16.4025	17.4502	23.6222	27.2797	25.0898	23.245	20.7451	22.314	24.2723	22.5858	20.0925	18.5943	22.6804	25.0981	24.9561	23.5955	21.2068	20.4807	19.2874	19.5564	22.716	21.1764	20.8616	21.1982	23.2749	25.1033	26.3202	22.0839	18.0573	21.6655	20.4246	22.7109	18.1833	15.988	16.9046	19.4425
V3	in	nM	recorded data	17.7826	16.6954	12.6131	12.4548	10.9015	10.8777	14.8771	13.0514	15.0625	16.3734	15.6791	15.8516	50.044	75.9231	84.7973	73.1865	63.3109	64.7013	68.6976	70.8836	61.0661	60.2873	64.4659	56.5128	60.668	56.7089	56.7355	50.2274	50.5578	53.0629	50.2045	50.3824	56.2523	58.858	57.4853	56.5115	59.5424	52.8468	55.1273	53.2219	51.0074	51.9503	49.4327	49.8728	48.4892	43.5028
V3	in	nM	recorded data	8.92051	8.18512	7.38345	5.76123	6.16948	5.76957	4.87874	3.58736	3.1446	2.49155	2.60463	4.97931	5.4609	6.54093	8.88722	7.5165	6.41246	7.16849	6.50271	7.49529	10.0361	9.96939	8.89002	7.25593	6.56327	7.95333	8.30507	9.46865	7.63662	6.33573	8.69545	9.50211	10.4227	9.85514	9.67591	8.52223	9.74349	9.40962	8.43142	10.2385	10.3985	9.75511	9.05252	7.9831	9.92394	10.2448
V3	in	nM	recorded data	8.95098	6.62548	4.86276	3.84769	4.47401	4.71876	3.77588	3.38002	4.25206	5.15612	5.82836	5.11887	5.94337	12.1692	10.0194	6.46404	3.32814	1.33693	0.394077	0.588755	0.417656	1.88212	1.53967	0.990574	0.484757	0.160452	1.62587	2.46205	2.4101	1.59225	1.37219	1.88382	1.35396	1.3409	0.841243	0.432551	0.703807	0.496746	2.44569	3.64152	3.82678	6.91352	6.30478	6.33116	5.21855	3.19811
V3	in	nM	recorded data	20.9117	19.5965	14.8405	11.2929	11.7834	15.2828	16.2903	18.6306	18.1211	21.5594	20.2758	17.5247	56.6985	84.2791	91.7947	78.4106	74.6291	73.7604	73.2248	75.7116	69.2522	71.7087	73.7894	65.8487	74.0091	77.5412	73.7936	72.6612	72.5601	69.7566	73.3719	68.849	78.4377	79.9041	81.9451	77.0144	78.1778	68.1455	61.6141	58.5311	55.3453	56.0823	53.5627	50.7332	51.8591	48.5872
V3	in	nM	recorded data	6.5233	7.87097	9.39526	9.37972	9.56618	6.9667	5.74408	5.11862	4.38899	7.1484	10.7924	11.3926	10.0527	10.1748	9.4509	7.84143	6.5306	6.21281	7.87115	8.91232	8.99417	9.8568	8.39053	7.50847	5.32748	7.41979	8.61706	8.34096	8.28049	7.11815	5.60439	5.03667	6.46818	4.67622	6.63958	8.03305	9.03391	7.41282	6.25891	5.48262	7.28651	6.90981	6.83191	5.61975	7.29065	7.37618
V3	in	nM	recorded data	9.38733	7.26429	7.85697	9.39377	8.6084	8.66068	7.64991	9.51192	12.9644	12.4984	9.75652	10.9971	48.7911	70.2616	77.203	71.984	71.0712	63.7513	61.859	61.438	50.9866	47.8018	46.7391	43.6788	45.1077	47.347	50.8241	44.2582	45.2436	52.4739	55.3484	57.1163	60.3899	64.4525	58.8667	57.3886	53.5949	49.816	44.534	46.6066	44.1166	42.3774	40.5189	41.9894	47.4982	41.4003
V3	in	nM	recorded data	17.7411	15.2662	16.2344	17.5414	18.6885	18.3267	19.8647	19.0745	16.0049	17.6631	21.3278	19.6076	32.456	33.5829	30.3477	29.2891	25.6428	25.1019	19.9462	23.1544	24.7477	24.7737	22.1339	22.3812	22.0033	22.3694	20.5443	22.113	22.7058	21.4527	19.0602	20.9028	26.268	23.8195	22.208	18.7191	20.9682	21.0073	20.8179	17.2203	16.7654	17.0071	19.6873	22.0008	25.1528	26.8258
V3	in	nM	recorded data	12.4664	15.1801	15.2383	15.9553	14.7875	14.6982	13.7344	13.5199	12.9504	14.1573	14.7778	12.9867	47.3854	82.8777	94.8975	100.078	102.265	93.4556	93.0854	94.7532	85.5106	90.0291	92.6766	84.513	82.5421	80.8669	84.0425	81.3495	79.4532	75.333	68.9692	71.7321	74.4082	74.9844	76.4284	76.2957	78.6484	72.0816	64.2626	64.8559	62.2637	66.255	64.1449	66.4968	73.5779	68.2103
V3	in	nM	recorded data	90.509	86.9654	83.2795	88.0657	88.8505	88.4327	86.4795	84.2263	86.9859	89.9402	99.184	96.3961	94.849	91.8527	87.5693	89.3363	95.5596	100.925	102.842	103.724	102.299	100.352	96.1925	93.4992	86.0119	88.1818	92.0341	91.1239	92.698	91.2541	88.7179	88.3283	85.7819	84.3006	83.4369	92.2066	91.5373	91.6129	95.5713	89.9591	83.8755	77.6304	77.7964	82.6606	85.5647	90.9359
V3	in	nM	recorded data	18.4345	20.2271	22.1247	19.7987	20.0011	20.4643	20.4591	21.4632	22.2878	24.4635	21.3417	21.9376	20.1937	18.2178	16.7448	14.2376	14.5393	16.9323	17.4722	18.041	19.9014	20.8884	21.9853	23.2198	19.7547	16.4504	16.233	18.4467	16.3123	19.9387	19.5509	20.889	21.4013	22.1795	20.5718	18.4708	17.3797	15.8214	16.3657	20.3922	23.9076	27.8888	23.5297	18.8165	15.2462	15.9221
V3	in	nM	recorded data	39.1288	42.5108	45.7233	45.5112	44.9084	44.2926	48.6805	49.2307	50.5786	51.7125	53.1027	58.2275	66.2707	73.0415	69.7552	58.5916	44.2547	33.8485	25.9409	19.905	18.2339	15.5144	14.8732	16.3586	14.6996	16.485	17.2845	17.1391	18.3747	20.3816	19.4296	22.6324	22.9596	24.3665	25.7012	26.6189	25.2472	21.9216	17.5884	18.2542	20.4127	23.6922	26.1118	27.5108	26.5727	28.9029
V3	in	nM	recorded data	51.8618	55.3789	60.7867	60.0582	62.0702	55.7137	53.3578	57.0792	58.5948	64.8008	72.2649	77.6574	99.8718	121.64	121.589	105.526	83.2638	61.6733	44.1819	31.4126	25.0428	21.6537	25.2507	28.5074	33.9814	41.1431	38.0843	39.5988	36.0496	37.041	36.294	38.4871	42.689	48.5922	49.4398	46.4192	38.8519	31.7858	27.7293	25.1687	25.5192	30.1919	30.4952	35.915	36.5478	42.844
V3	in	nM	recorded data	32.7253	32.3618	35.4613	35.7637	38.3765	35.9961	34.4026	32.0145	30.0277	33.2225	39.6712	46.7811	72.9767	91.9412	90.5092	79.8067	60.193	44.2525	33.155	26.4804	24.15	24.5447	23.2168	25.4792	31.4106	35.058	33.6432	33.0018	32.8343	37.099	39.3725	37.7702	34.7515	37.9628	39.8805	36.4686	32.5744	29.9115	30.0659	30.2702	32.4078	36.0948	34.5079	35.837	34.868	36.454
V3	in	nM	recorded data	46.4245	51.1789	56.7357	59.5209	61.0333	57.4131	57.0472	55.4543	56.5601	63.2221	68.0072	69.0912	84.3719	100.278	96.1984	80.781	59.7275	47.1505	36.01	31.3124	26.6582	26.5776	28.0174	27.8762	31.8713	33.4123	34.7246	33.5142	35.628	34.5074	31.6736	33.9887	33.1028	35.2683	34.9605	33.0634	32.2979	31.0252	28.5661	28.8844	30.5721	32.1418	35.4127	38.5341	37.478	36.4857
V3	in	nM	recorded data	14.25	16.407	17.8289	18.2018	17.9046	16.5941	14.858	15.4883	17.3715	17.1103	19.0312	20.9605	39.486	49.0747	44.0909	32.2279	22.1784	16.8492	13.4152	11.0791	10.0546	8.6629	8.63128	9.49978	9.06028	10.7319	9.99831	11.3104	11.5591	11.2799	10.2928	12.63	12.6652	13.3149	12.142	12.2653	13.5147	11.1877	10.4865	11.4597	10.9897	12.0437	15.501	16.1693	14.5375	12.775
V3	in	nM	recorded data	14.6586	15.5558	17.2445	15.4841	18.0097	16.6242	17.3112	15.8037	15.6927	15.5141	16.0995	16.6334	44.2784	67.2652	63.43	57.9575	50.0544	50.0687	51.7316	52.8714	51.8792	46.8451	42.4861	38.039	41.8167	42.0176	39.4999	38.8484	39.3084	40.0183	44.4173	43.3391	39.6924	39.5838	40.8399	41.5942	42.6584	41.7467	39.1453	40.4553	42.7558	42.82	38.8935	34.6187	34.7181	35.8082
V3	in	nM	recorded data	4.1616	3.5568	4.68404	4.62686	5.03193	4.66929	5.55357	5.43752	5.20567	4.96846	5.12752	4.37616	27.1617	38.1869	36.1111	28.1886	18.162	11.1162	7.56034	5.12618	3.87957	4.19966	5.69252	6.04284	6.05087	8.75421	8.5977	8.0137	6.73642	7.3142	7.15954	6.04496	4.71236	4.6847	4.63983	5.31515	6.84703	5.53599	5.97802	5.5585	7.42177	7.85836	6.98196	5.38656	5.70327	5.37303
V3	in	nM	recorded data	2.74828	1.83789	1.61207	1.64307	3.32526	3.21742	2.81935	3.33755	3.56328	3.39845	3.81718	4.19263	13.033	17.8933	15.88	13.3901	11.3045	8.23295	9.25657	8.20955	5.98356	6.32421	4.49933	5.50659	6.67914	6.34237	6.42089	5.83369	6.91542	7.35808	7.26717	7.36243	8.38887	7.39218	6.9742	7.34479	7.8105	6.92067	6.02021	6.92874	6.68271	6.36046	6.05021	5.52191	5.14016	5.54382
V3	in	nM	recorded data	2.26119	2.14056	2.05401	2.92711	3.71683	3.63418	4.00706	3.9902	4.565	4.11178	4.56314	5.00937	5.99045	9.92471	10.0307	10.027	7.57005	5.74087	4.91479	4.64812	4.00158	4.13145	3.70455	4.60929	4.19927	2.75032	3.70774	5.14547	4.75439	4.41495	5.98285	5.24982	4.37208	3.30336	3.19092	3.02792	3.58748	2.82491	3.32746	2.9136	3.46174	2.7205	2.30946	3.30989	4.31061	4.0912
V3	in	nM	recorded data	10.8582	9.80672	10.433	11.1134	9.79289	11.3347	12.2387	11.9036	10.4186	12.5865	15.1139	12.9538	14.585	16.2449	15.056	11.7485	8.9117	7.06987	7.10597	5.99129	5.69158	4.62625	5.68778	6.82271	7.06034	7.63394	7.39755	9.94302	10.6325	10.8163	10.3992	10.6042	11.8263	12.5923	10.8156	7.77736	7.26454	6.50842	5.15634	5.6702	6.99458	7.1965	8.37512	9.91947	10.4502	8.38451
V3	in	nM	recorded data	15.1183	15.1895	15.3043	15.2863	14.6128	14.6697	15.7937	16.808	17.5085	18.5093	16.0481	16.854	18.8964	31.1772	29.8847	24.2648	15.6507	11.0937	10.9139	9.48136	8.67457	9.39521	10.506	13.3216	14.6057	13.2783	11.1084	11.908	11.8344	9.86744	10.9163	14.0654	17.741	15.9369	14.137	12.992	12.1424	10.4549	9.46478	9.52801	10.4803	10.7113	10.0917	9.43912	8.33183	7.19849
V3	in	nM	recorded data	21.7131	22.5822	24.1403	24.6896	22.964	23.8146	24.5187	22.2694	21.3759	22.1822	25.0937	26.3132	31.8748	40.8337	35.3786	27.781	18.999	13.9303	11.8177	10.2772	8.46541	8.744	8.36267	7.75475	7.8798	9.05156	9.46884	8.99085	10.002	9.69535	10.563	11.6415	9.92208	8.49585	6.20563	4.53993	5.14362	4.79768	3.82008	5.49004	9.35164	10.3214	11.3595	11.5576	11.2219	11.2009
V3	in	nM	recorded data	3.55669	3.3585	5.3473	5.19129	4.71288	4.58564	5.37649	6.14569	5.89544	6.28054	5.42829	5.43437	15.9586	30.4856	55.8718	68.3576	69.8061	68.0457	69.8127	63.5355	51.9599	44.6638	39.7792	41.779	37.8946	34.2214	33.8389	32.3338	32.0889	34.9073	31.4681	30.3674	29.4036	30.9481	30.9695	36.7252	35.2856	32.6407	26.6288	30.2904	29.9701	26.9956	25.7192	29.4862	27.243	25.8956
V3	in	nM	recorded data	7.97516	8.51578	10.7049	10.8576	8.98994	8.0159	8.67994	7.1692	6.57494	5.43657	5.81588	6.3854	26.4425	44.4049	72.7437	79.9036	72.8114	60.3822	53.7899	52.0323	52.0151	45.2657	43.2519	44.5462	40.839	35.4373	33.1487	29.8535	28.4755	27.482	24.1601	25.0459	29.2141	31.3111	33.1759	38.5729	35.7315	34.2545	34.3499	38.4917	39.4722	39.5774	37.6208	33.4675	28.5783	25.9117
V3	in	nM	recorded data	7.32695	5.68153	7.83845	7.65887	7.6355	9.50154	10.7539	10.3644	11.2996	10.5166	8.92583	9.21072	68.8967	125.615	156.169	162.65	151.303	136.963	123.177	111.17	96.993	84.3081	75.9947	75.0722	73.042	69.6929	67.7598	66.272	61.4866	58.8061	50.5052	57.0834	62.4403	63.6545	62.9449	67.3393	72.9559	70.9172	65.8652	58.6569	57.355	53.4091	49.7142	48.7016	46.1994	53.9309
V3	in	nM	recorded data	49.212	43.0067	37.9254	32.6748	36.1022	36.264	36.8427	37.4231	38.598	40.3393	38.471	40.8337	137.04	207.677	240.131	242.569	231.099	226.926	212.194	193.089	178.606	176.934	170.542	172.596	171.697	170.392	167.642	164.653	159.373	159.008	162.505	167.531	175.314	176.659	173.428	171.169	168.148	163.36	160.584	160.263	151.515	150.35	144.782	150.141	148.671	152.661
V3	in	nM	recorded data	20.3481	17.2654	18.2744	16.6967	16.8787	16.7965	15.5658	16.8805	17.052	16.2409	15.8246	19.9648	38.9347	88.5458	100.435	95.6968	83.5091	84.1315	78.9122	76.6286	68.8253	65.7538	60.4706	61.9516	58.6643	61.3437	62.1044	57.288	59.1277	57.5442	61.7153	65.5743	70.6808	70.699	67.2356	69.1123	60.2759	60.3848	61.0826	61.3507	59.4453	53.9911	51.8631	55.0893	60.1846	63.8131
V3	in	nM	recorded data	12.532	11.1637	9.99235	8.41819	9.30992	9.62226	10.2206	12.2134	12.2438	12.3028	10.6483	11.5834	55.0602	59.0106	52.9403	50.3385	47.0827	43.5464	42.8063	42.2986	41.4387	42.3165	41.6208	39.7161	38.4997	35.3867	33.7688	30.9379	28.466	32.0343	32.9375	35.6248	41.1921	40.3808	42.1972	39.652	38.3806	36.466	38.3324	37.5783	34.2898	32.1612	32.0963	32.2096	32.8311	33.7016
V3	in	nM	recorded data	29.1107	29.3203	28.5836	26.297	25.9997	28.5888	28.6448	28.2553	29.3148	30.7231	31.444	35.7685	67.7324	116.35	137.935	128.388	102.82	86.4483	78.4598	82.6678	80.402	73.3605	69.455	63.3286	61.8529	63.4034	64.0569	60.7971	58.8443	64.0183	65.1629	69.776	76.093	72.8175	73.8362	77.7675	71.3318	68.5863	63.7969	64.8271	64.7656	64.31	65.3851	65.9992	66.3735	64.1602
V3	in	nM	recorded data	6.46089	7.18548	6.14243	4.26788	4.75114	6.77618	9.38602	8.09677	6.76713	6.48073	8.97028	8.11991	14.1256	50.1594	67.8089	62.0676	49.0778	37.8091	33.7583	28.2869	24.1789	20.3413	17.8326	18.048	20.0338	18.6318	17.3996	19.2021	17.9112	17.3536	16.5556	17.209	15.1823	18.5035	20.5265	21.0655	18.193	17.8418	16.0391	14.3199	14.7051	13.8192	14.2509	14.3434	15.5739	17.4266
V3	in	nM	recorded data	2.01444	2.52904	3.02016	2.95757	2.77992	3.00871	4.85138	4.45683	4.17495	4.28388	2.86622	2.0319	4.7247	12.1113	15.0196	13.7359	10.4726	6.51908	5.36802	3.25338	3.3657	3.04273	3.60759	3.73393	3.35339	4.15623	4.53314	5.14941	4.78705	6.73156	6.88812	7.52111	6.74175	5.14479	3.85246	3.04338	5.03593	5.80078	5.34959	7.08369	7.05172	5.98018	4.94996	4.62206	4.19594	3.53455
V3	in	nM	recorded data	0.789906	0.43999	1.80583	2.29155	1.7071	1.41814	1.23853	1.18352	0.788276	1.24476	2.11565	2.02858	4.56734	10.3658	12.6631	11.5573	7.85866	6.30488	4.92086	4.60031	4.60232	3.89262	4.45553	4.26632	4.4369	3.7913	2.79679	3.62288	4.96305	4.05828	2.57251	3.32537	3.51817	3.65986	3.68634	2.85862	4.12607	2.99444	2.62141	3.61143	5.01011	5.30445	4.05738	3.21505	2.29747	1.72092
V3	in	nM	recorded data	11.4667	12.7751	14.6095	14.0714	13.2288	12.1425	10.1933	7.9086	7.49296	9.20294	9.70242	9.43839	10.1899	25.2567	42.4606	52.6114	50.9283	43.5773	38.2444	36.3683	37.7331	35.1076	36.529	35.6904	33.6555	35.1256	37.605	34.4687	31.1848	29.8461	29.0535	27.1979	27.7126	26.0841	29.0543	34.3031	36.9031	34.9232	35.6192	34.4759	32.7531	30.1997	26.2862	24.1709	25.5118	22.4501
V3	in	nM	recorded data	3.76143	4.72489	7.75555	8.61086	9.59379	9.75213	8.50473	8.55169	6.81997	4.95898	4.41216	4.73104	13.5961	30.1603	44.7997	44.3617	42.5298	39.917	35.8325	35.3366	30.9241	25.2949	21.4827	22.0784	19.5753	18.2204	18.1224	19.9867	18.9312	18.0552	18.1283	16.4307	16.1814	15.0375	15.3513	16.6392	20.1621	18.6251	18.9801	17.7578	16.3482	14.5252	13.6166	14.7929	14.8899	15.9861
V3	in	nM	recorded data	5.32236	5.20552	4.73958	6.02359	6.59533	7.23623	7.28475	7.52395	8.36898	9.08463	9.55869	8.81031	10.0273	15.2118	17.6343	15.8119	11.4825	9.53602	9.74683	8.87598	9.46061	9.05594	6.6307	6.86195	8.16663	9.09104	10.6568	8.77293	9.46002	11.6589	12.9387	10.995	11.2434	10.7336	10.732	11.4674	11.1249	11.6918	10.8791	9.41337	9.57176	9.67652	10.1597	9.21479	9.26836	8.12465
V3	in	nM	recorded data	6.87648	7.31442	7.79364	7.25019	7.35175	5.83135	10.1554	11.5838	13.5034	14.6933	16.0023	15.5603	16.9124	20.4426	19.3884	17.1082	13.4091	12.2924	12.4524	11.9769	13.8692	16.2384	13.6873	11.5923	12.7095	11.2439	12.2311	11.2449	9.9317	10.2335	10.1058	10.0166	8.93946	8.31828	8.96969	10.7129	10.501	11.2948	16.2507	16.1922	15.5928	13.7863	13.992	11.5866	11.1954	12.2175
V3	in	nM	recorded data	26.9889	27.8615	29.4181	33.0256	33.5679	30.9974	35.0901	37.8309	41.0634	42.5346	44.0938	44.7572	52.372	53.5847	56.3349	51.7926	54.9429	53.7729	48.5088	43.1933	41.7917	48.4405	44.8662	42.5276	39.9705	39.6798	39.7335	39.2709	35.8046	33.4877	38.0399	40.6716	40.6566	42.8687	41.6656	41.2974	39.4234	40.8937	43.2258	43.1296	47.1891	48.9856	48.8996	43.6536	39.6109	37.0049
V3	in	nM	recorded data	33.7549	33.7747	32.1529	29.0809	27.9777	25.6289	28.5759	34.278	37.2306	40.657	38.1722	35.2735	55.342	71.4081	70.3341	54.0854	45.0309	36.8992	31.4464	35.0649	34.4412	36.7644	34.6256	33.983	35.3799	33.8706	34.9898	31.8225	30.2317	33.3275	36.1698	36.232	36.2498	37.0676	39.1812	41.9363	41.2851	40.781	47.9653	51.803	53.3453	48.9521	45.6055	38.4343	38.9903	36.5569
V3	in	nM	recorded data	7.30223	8.73741	7.43292	9.06484	9.99447	8.94117	9.42536	10.3158	9.42621	8.4784	7.72168	6.28236	17.8585	39.3316	40.3772	30.9188	22.5056	17.5561	14.1352	16.7327	15.0393	15.8641	15.3249	15.1194	16.6792	19.12	20.6711	19.2093	16.8346	15.9363	14.0102	12.9449	12.3572	14.7618	14.701	14.2429	12.6916	13.4152	14.7067	13.8175	17.4046	14.6485	12.3264	9.89339	8.31103	8.16078
V3	in	nM	recorded data	19.548	21.1809	23.4781	26.1571	25.0454	26.1518	28.1867	31.5651	31.4907	28.384	29.1334	26.391	34.7063	49.7824	51.4536	45.181	34.8319	25.8397	25.2613	23.2088	26.1942	27.734	24.9244	24.999	25.8028	29.6901	30.3395	32.4746	28.6983	28.3289	27.5689	25.2119	23.6091	26.2714	29.674	29.3174	28.8781	30.017	33.5019	32.4538	38.5045	34.1624	30.7175	25.1073	25.0181	25.8112
V3	in	nM	recorded data	2.95077	4.70478	4.8675	6.00536	5.544	5.28306	5.41637	4.95047	4.20353	3.61535	4.57371	4.57028	9.08633	17.3311	22.8304	21.6827	18.9316	14.1381	12.9118	12.8653	14.6073	15.828	14.8867	14.0576	16.1029	16.7965	15.7881	12.9738	11.2874	11.3722	12.9065	12.9796	13.0695	13.0257	11.3174	12.1615	11.5416	11.6113	10.3928	11.6535	13.3099	11.6317	10.4425	9.91806	10.4414	9.41761
V3	in	nM	recorded data	10.0012	8.27853	9.681	11.5744	10.0779	9.67019	10.4405	11.3041	8.98493	8.38196	6.19679	5.19554	23.3591	45.6511	47.9173	36.0045	22.5347	15.2287	11.7599	14.6631	12.3498	9.16181	9.47729	11.0979	12.0266	14.8514	17.3664	16.0758	14.0298	14.9836	12.9705	13.1723	14.9391	15.2259	14.8368	13.3227	12.704	13.8099	15.6416	17.7541	18.5545	17.4538	16.2471	14.6918	13.9515	11.975
V3	in	nM	recorded data	3.52602	3.52956	4.69615	6.34228	5.93487	4.2354	3.71402	3.25759	2.06546	1.10558	2.46188	4.22089	4.58875	7.83903	9.87252	10.114	10.477	11.9845	15.9473	14.8663	16.1296	19.209	18.8142	19.8978	22.7339	21.7603	19.3994	18.307	18.1596	17.7285	18.7394	18.3415	15.8384	15.3005	13.283	15.0812	16.0352	14.9828	13.1038	14.8926	18.2066	18.2894	19.3176	16.6775	18.1984	15.9854
V3	in	nM	recorded data	7.21451	8.10653	7.61159	8.56401	9.11662	8.82925	8.09763	9.79611	9.12121	9.28247	10.7604	11.7451	14.6967	19.3722	21.2676	16.667	11.6963	7.71283	8.38694	9.6199	9.0732	10.2535	9.9541	11.1974	12.9661	13.6586	11.5741	9.18605	6.74545	6.48865	8.47901	9.05293	9.18902	9.73474	11.165	10.3605	8.04814	8.39131	9.15602	8.91934	8.87052	8.79321	7.42693	7.58216	5.95346	6.56697
V3	in	nM	recorded data	6.16544	7.52084	7.39763	6.88912	6.04253	4.76265	5.15899	4.76856	5.08834	6.39636	8.17027	8.82984	10.6958	16.7906	22.171	19.4572	13.7966	10.6668	11.4693	13.0972	14.1735	13.3719	12.3612	10.2349	11.2714	13.9506	14.582	12.2602	9.92848	8.5901	6.99155	6.9371	5.86835	6.32547	8.22814	9.20774	9.04691	8.28776	9.92813	9.55235	9.98907	8.66933	6.45246	5.37999	6.22626	5.94583
V3	in	nM	recorded data	12.9191	13.3474	12.9694	14.9142	15.9927	19.9511	21.1491	24.4679	23.6535	21.333	23.2684	23.4646	28.7857	45.6399	48.566	38.6446	25.4364	18.4475	16.3605	14.4818	14.3592	14.5235	12.717	11.4183	11.2249	11.7205	13.2656	11.8592	10.3053	9.75807	10.304	8.65229	9.10724	8.73452	8.76037	9.81678	11.7497	13.6044	14.8515	15.1834	14.5146	12.1608	11.2044	9.15429	9.64337	7.79939
V3	in	nM	recorded data	8.3649	11.1002	12.2965	16.9334	18.4942	19.6099	17.6369	15.656	14.8464	14.3164	15.0102	15.4284	30.4217	57.0563	75.1865	75.2828	74.4552	76.3291	73.0093	65.3811	59.9872	56.4056	55.8672	49.4754	52.6199	55.5374	58.2179	58.6298	58.9278	54.3934	50.0889	46.7513	43.6008	39.1613	38.0603	39.8059	43.2925	42.6947	42.3335	39.1469	40.4756	38.8732	39.8668	40.9116	40.1982	38.4059
V3	in	nM	recorded data	19.1748	23.9851	22.6381	21.9115	23.0895	26.256	22.7874	20.3188	20.6879	23.8349	23.941	25.5711	56.8801	97.781	115.206	113.727	98.2801	96.1341	95.1222	88.8703	76.4333	73.7727	72.959	73.4308	84.4324	81.0598	80.7371	76.4156	75.9726	80.1575	85.073	82.4936	79.4252	75.936	69.3327	67.0922	69.4788	68.6043	66.5707	58.855	56.4307	55.475	53.3277	57.8138	59.3412	55.3897
V3	in	nM	recorded data	20.6713	22.3292	25.4866	27.0754	26.2851	24.8244	20.2378	19.913	23.8947	27.711	28.2194	27.7241	54.3354	84.7174	81.8201	73.6973	59.5331	53.3645	48.1368	45.8878	42.4888	44.3358	50.8509	53.9961	59.7946	62.7485	62.9897	63.6894	61.6933	61.4021	56.577	48.7834	47.9775	45.7956	43.2008	38.7921	37.8282	40.953	44.4215	46.0118	44.4423	41.9667	43.4044	40.3227	43.0373	38.7784
V3	in	nM	recorded data	17.8787	17.2734	17.8354	17.5315	14.169	16.4484	15.6507	14.1567	16.812	17.2779	19.1846	19.0939	29.3887	63.3133	61.0814	49.2923	33.6601	25.6838	24.8872	23.6265	22.4816	20.9744	20.0954	19.9726	22.8603	23.616	21.9335	26.2799	28.2268	26.8747	23.8669	25.3178	25.7215	28.4887	23.9648	21.2941	21.1093	19.5474	18.9702	18.072	16.1888	18.1078	21.6878	20.0055	19.0097	23.1106
V3	in	nM	recorded data	16.2147	16.6536	19.3918	17.2946	14.9094	15.7997	14.0737	13.7738	15.2672	17.312	17.3545	16.9322	32.7133	57.1983	61.0754	52.2839	41.2643	36.8217	34.7162	33.0091	32.2255	35.1985	40.7578	37.8076	38.6607	40.5322	42.2733	43.4898	42.2759	39.0505	34.246	32.1777	29.5372	28.735	30.9947	29.223	28.8185	31.0686	31.6893	30.6717	26.7475	26.1839	28.6161	28.9364	28.1807	26.9639
V3	in	nM	recorded data	17.8041	18.8334	20.4186	17.6802	16.7682	17.8976	16.1389	17.8445	18.0069	20.0991	20.6058	19.4373	21.5919	22.7696	19.2163	13.3035	8.92271	6.31639	9.72869	11.8277	10.695	12.4564	11.0039	12.6116	15.1297	17.7563	17.717	15.544	17.1824	18.142	15.1666	12.5757	10.7221	11.5752	10.9598	11.8567	13.28	14.1013	12.3822	10.6445	9.06309	10.5543	10.3959	10.0621	10.9056	10.7891
V3	in	nM	recorded data	9.81907	10.5362	17.1784	20.0656	15.5678	13.4953	12.3257	14.4513	16.0606	14.0235	13.6374	11.4136	22.2592	54.994	66.7474	60.0716	46.8951	41.5392	39.0165	32.4369	28.6857	29.8754	28.8029	27.2148	31.3647	31.6447	33.1393	33.5302	32.9819	34.8607	32.9194	29.6846	27.9936	31.4652	31.6438	32.8047	30.4641	27.5814	24.8014	23.9177	25.3094	28.9747	32.267	27.9796	28.635	25.8051
V3	in	nM	recorded data	12.1663	11.1231	14.6276	13.1945	13.2286	13.622	13.4402	13.2341	11.8302	12.4611	11.1424	8.40345	10.7775	26.316	33.0181	30.5634	23.2315	18.1316	16.182	15.2267	15.2158	15.3833	13.9784	13.3078	13.8649	12.7154	13.1789	13.1168	11.1988	9.8029	8.58618	8.17394	12.7082	15.2797	17.3851	16.3725	15.2894	12.6098	9.92313	11.7684	13.6978	14.5891	17.6622	17.6235	18.2747	17.1741
V3	in	nM	recorded data	3.47773	4.04446	5.58952	6.2624	5.31442	5.19274	5.53035	5.92916	7.76807	7.44393	5.58808	4.52223	9.77011	17.1722	17.6282	15.7988	12.1533	12.7048	11.2567	10.6967	10.6733	9.26609	6.5169	7.09363	8.75591	7.83098	6.96743	8.69502	9.21118	9.44226	9.7425	11.1626	8.99868	9.29255	10.146	10.0688	9.83973	9.57818	10.9273	9.43371	8.80976	7.8199	6.22493	5.03117	4.29283	6.37836
V3	in	nM	recorded data	4.89359	5.7643	6.16899	9.19117	10.4926	10.1649	10.4133	9.71118	11.2568	10.9035	12.5033	14.1943	12.3597	16.8202	26.5158	25.825	24.5325	20.1706	16.3729	16.7392	15.1799	13.5938	16.081	13.9717	14.8575	10.6146	10.5142	8.05956	8.90823	10.3663	10.699	8.50691	8.27324	10.269	9.46993	8.11072	7.82735	7.55601	6.24231	5.12793	5.59232	7.50258	7.62677	7.35803	7.59244	10.3145
V3	in	nM	recorded data	9.40787	12.8126	13.0325	16.6163	16.7657	15.6784	12.9868	10.199	11.9831	14.2052	11.6746	11.9906	21.7663	61.2513	94.4158	109.82	104.374	92.53	80.894	72.8518	59.2944	48.0269	42.194	35.9294	29.4548	25.2769	26.906	31.8325	32.0523	31.5147	28.2297	28.8414	31.2739	29.2021	29.3432	27.197	27.2531	23.3947	21.6121	19.1484	18.4184	17.0412	16.3635	18.1512	18.3746	20.1238
V3	in	nM	recorded data	13.7415	18.4075	22.4376	25.9891	24.1229	23.5116	22.5632	20.7652	18.7917	19.2322	19.1191	17.5151	31.1112	62.7347	100.385	109.54	104.717	94.8435	81.7797	70.8548	61.9365	52.538	47.1788	45.5974	41.8269	38.6548	38.6225	37.7633	41.1721	41.2011	39.421	42.2618	42.0105	41.438	41.1209	39.3938	38.3046	35.8162	34.4988	34.1355	34.773	33.9117	32.4194	34.5729	35.8659	39.7983
V3	in	nM	recorded data	13.7159	15.9787	21.0564	25.8358	24.1197	23.6192	21.4073	21.5746	21.2522	23.8058	25.4616	24.9533	42.4949	69.6645	92.8315	94.9948	88.013	81.3822	74.299	63.6939	55.5981	48.387	48.5451	38.8961	37.9924	32.5826	32.4616	32.9862	36.7652	34.7297	33.7727	31.1798	28.9282	25.6185	24.7555	26.8043	26.7793	25.1719	24.5263	19.9322	21.3401	21.8667	23.8658	26.3522	28.1269	27.0077
V3	out	nM	recorded data	12.5614	12.9616	13.2511	12.1069	13.9771	15.4807	14.6002	14.7569	17.5754	15.8576	14.5224	14.4385	28.4626	61.2608	68.7756	64.979	51.2918	38.1116	29.8241	27.9328	24.9897	20.3954	19.3537	18.665	18.1591	22.1069	20.7436	18.5546	19.5714	19.2961	18.0687	17.9349	21.2785	22.3845	20.164	18.7776	19.2029	19.6654	19.7578	20.0188	17.2472	16.0727	18.7775	20.5486	22.687	21.453
V3	out	nM	recorded data	20.7829	19.0292	16.8629	12.5701	11.5783	11.2419	11.0095	16.4343	19.2684	18.8672	16.7334	16.0822	21.2182	40.7607	51.5588	49.8656	41.781	36.7585	31.4845	30.2582	29.9396	28.0955	28.7991	28.3904	26.6902	26.2079	25.7479	22.9117	21.1659	22.4015	19.3712	19.8449	20.0132	23.5171	22.3035	23.207	19.7476	23.5247	23.1653	21.7465	19.0011	17.8211	18.6694	20.4513	21.8891	23.107
V3	out	nM	recorded data	5.12613	3.71612	4.43853	4.34973	6.8589	6.41721	7.87561	8.77498	9.03154	7.07324	5.9137	7.84045	9.55082	17.6553	24.7012	24.8318	25.9148	29.1171	26.3059	22.321	17.448	13.6917	11.1543	11.424	10.2728	9.95347	6.52019	3.59361	1.95014	2.83374	3.38608	3.44345	3.95162	3.04459	2.16663	1.52998	1.17176	0.692243	0.353039	1.44962	1.51687	4.34692	4.47056	6.05452	6.95198	5.84358
V3	out	nM	recorded data	15.3406	12.8523	11.9409	14.0146	13.8573	15.7312	16.2701	14.1328	12.409	10.2452	10.4122	11.367	29.9437	63.4867	77.6988	73.2284	63.0176	53.0137	44.071	34.3575	31.6698	31.6562	30.2205	30.6034	28.1331	24.6414	23.9421	23.3944	20.2836	18.29	21.3001	21.8606	24.2295	21.7407	19.4236	20.9889	23.9198	27.3567	25.836	25.9854	22.2951	22.1016	23.8951	24.074	23.9056	22.6072
V3	out	nM	recorded data	17.9218	19.5595	16.7937	14.6476	18.3883	23.8878	20.6925	19.283	17.9251	22.1504	23.3006	21.9773	33.4238	47.9681	50.7644	45.1664	37.2798	31.332	27.3143	27.5198	29.2719	28.9362	31.5112	33.3757	31.6701	28.4126	27.0369	26.1919	26.5501	28.3539	26.6133	23.0923	21.8127	21.0764	18.5786	19.8122	26.5573	28.1753	26.3884	24.1125	21.0567	19.6085	17.6876	21.6089	23.1593	23.92
V3	out	nM	recorded data	16.4532	13.7215	12.0795	12.1924	16.6688	17.711	17.167	16.2208	18.7233	16.9283	15.3108	14.0194	25.0592	33.171	40.7722	41.1406	38.4257	34.0471	27.834	25.2826	23.0489	19.8369	22.7001	19.2762	19.5148	20.1205	15.8757	18.5813	21.3118	18.2469	14.5989	12.6788	13.4722	12.1363	15.1149	15.5823	17.844	18.277	16.6092	18.8909	18.9049	18.6318	18.9183	15.5957	15.278	13.9234
V3	out	nM	recorded data	6.41225	4.63125	6.01819	4.67868	4.35387	6.14225	6.86608	9.17502	11.4593	11.0802	12.2018	13.1402	30.8802	37.083	32.1325	28.5922	22.1666	21.5215	21.8525	20.0571	18.8842	17.5801	14.2812	15.5837	15.3923	12.7383	13.2493	13.1595	9.26495	11.6574	10.5059	8.82941	10.3187	12.9207	11.1841	9.59961	5.87717	7.39703	11.9305	13.4182	15.2793	15.3998	14.6437	12.9491	11.1081	12.2701
V3	out	nM	recorded data	4.71674	4.60405	5.005	4.87066	4.67768	5.97324	5.69869	5.73257	4.76022	3.91377	3.34738	4.99759	17.7948	22.4942	22.8616	19.6834	13.7004	11.5572	11.924	12.4268	8.98402	9.64233	9.79175	8.0858	9.91246	9.82579	10.5122	11.0339	9.89586	9.27404	6.95306	5.56273	5.75622	4.81915	5.48139	4.72527	4.46624	4.82175	5.70418	7.41217	8.74353	10.0508	8.45404	7.73292	6.83459	7.25588
V3	out	nM	recorded data	4.95927	3.9675	3.81522	4.40734	5.48234	4.37988	3.16898	2.71973	4.0712	3.95804	3.14553	2.8351	10.0214	17.9406	14.938	13.8967	10.6312	8.71461	6.75862	6.47027	5.64577	5.05738	6.10667	6.68738	5.58257	5.90129	5.84625	6.31372	7.2068	5.46645	6.67546	5.56072	6.91089	7.25486	5.91415	4.59598	4.1355	5.01333	5.46793	5.71207	7.24403	5.60597	5.84382	5.76735	6.24991	5.22416
V3	out	nM	recorded data	6.54944	8.27031	7.83039	7.1285	5.99444	4.1768	3.31456	3.41313	6.65748	6.61438	6.47075	6.15326	13.7165	17.5685	16.2765	13.0394	12.6584	11.5954	14.3734	11.1271	8.29818	8.62366	8.62085	6.79039	6.57899	6.16946	4.99962	4.52647	4.30862	5.23869	4.65817	3.97709	3.41756	5.02893	4.15783	4.11107	2.64846	1.90976	5.42269	4.83224	4.22	4.53819	3.49939	4.0694	5.21413	6.16594
V3	out	nM	recorded data	1.27025	2.43369	3.39055	4.46782	4.21344	3.27068	3.90165	6.5995	6.50119	6.39182	5.16825	4.13565	6.88509	11.0201	12.292	10.5799	12.0135	10.1459	9.38495	9.4376	8.24416	6.74576	5.60751	4.90843	5.559	7.26837	8.68147	7.14757	5.93335	4.08627	5.22052	6.61844	6.76409	7.04467	5.71444	4.01293	2.74997	4.92603	4.23722	4.28017	4.27844	4.79775	5.76396	4.0895	6.30109	5.57501
V3	out	nM	recorded data	2.8953	2.82633	2.84262	4.85426	4.19102	4.23162	2.79585	1.57544	1.24847	0.763257	1.42108	1.11591	5.12289	9.16003	13.023	11.1229	7.58993	5.60925	5.14386	3.84184	3.82453	3.02215	2.37673	1.93655	1.20617	2.61957	4.01174	5.02465	3.64275	3.13974	2.89789	2.87787	1.95618	4.06549	3.63942	4.41867	4.07382	2.68813	1.49981	1.6901	1.65176	1.65437	1.62159	2.07162	2.47841	1.78902
V3	out	nM	recorded data	12.0676	10.5682	10.7976	11.0392	11.3161	12.8977	13.2397	13.7573	11.1372	10.1906	9.79796	12.2105	20.7823	28.8973	30.5235	25.2056	22.2588	19.6512	16.3243	13.4976	11.1546	13.1276	12.4809	12.1363	13.74	16.2151	20.5994	18.102	16.4508	18.1314	19.1191	20.8075	20.0446	18.9944	16.6801	14.8792	11.3253	13.985	15.5557	15.6868	15.3343	12.9384	12.8616	14.237	14.1256	16.7077
V3	out	nM	recorded data	26.8148	22.0919	22.158	21.421	22.023	21.5924	23.0523	19.9991	22.4383	21.1328	19.2649	17.6924	25.9418	36.0468	36.8126	31.3144	23.828	23.6254	21.7841	17.6695	15.7122	14.7184	12.9468	13.5942	12.9975	12.9341	16.3387	15.4714	15.5917	14.6738	15.3633	14.703	15.5093	16.7633	23.1349	20.6951	15.9134	11.7498	12.5058	17.6367	17.8493	15.0562	14.6654	16.2825	18.4984	14.3413
V3	out	nM	recorded data	1.66144	1.08883	0.573842	0.739791	1.02013	1.26222	1.40414	1.47007	2.46577	2.84385	3.49203	2.96848	3.35214	5.70463	4.34421	4.17863	2.6657	1.45103	1.64831	1.61613	2.09285	2.00848	1.83151	2.64537	1.94094	1.67938	1.03605	0.553599	2.20989	2.80961	3.55806	2.55222	1.98712	2.61682	1.88097	2.12744	2.91143	4.56913	4.91686	4.39746	3.78543	2.36345	2.23615	1.91997	3.68105	3.33566
V3	out	nM	recorded data	20.5716	24.648	27.3521	31.2773	32.5742	31.8684	30.8614	30.082	29.6372	26.0526	28.8298	28.0123	38.703	53.9389	56.3092	54.6866	46.1707	36.5372	26.895	22.9683	22.613	21.4607	20.068	17.9722	15.9035	14.0434	15.7837	20.6573	19.8657	24.523	27.9875	24.977	21.9972	17.7456	18.637	17.9404	20.7569	21.3036	22.77	21.369	22.3067	22.8251	23.7188	22.4083	22.039	27.7347
V3	out	nM	recorded data	0.480534	0.198174	1.05119	0.899314	1.59391	1.69194	3.12996	3.86432	3.28825	2.57349	2.49875	3.09237	6.60359	6.1784	4.18085	3.26331	1.8732	1.44751	1.35357	1.87105	1.38494	1.34169	1.83654	2.31695	2.66012	1.87252	1.08922	1.01224	1.13125	1.78201	1.84012	1.76079	1.15773	0.641016	1.27532	0.986689	0.64648	0.350446	0.160586	0.558684	0.46946	0.811348	0.616793	1.36442	1.0681	0.691016
V3	out	nM	recorded data	14.1889	11.7986	11.1341	12.0107	17.9341	22.5514	24.5298	22.2183	18.1466	17.3623	21.9615	19.5696	20.0738	58.113	73.2422	72.2663	61.6767	55.6879	52.3355	52.6976	50.3396	42.9266	38.1163	35.2683	33.5251	32.2236	29.9611	27.2481	27.2425	27.3221	26.5587	26.8088	24.6883	19.4121	24.3658	21.477	21.3005	27.1498	28.5714	27.9003	27.6832	23.13	26.1173	22.7348	23.3721	21.8917
V3	out	nM	recorded data	5.55987	6.11292	5.61045	6.54271	5.96157	7.74878	6.94559	5.95935	5.12838	5.59357	5.24023	5.8657	9.34669	10.384	11.1516	8.03843	5.60666	4.97626	4.06297	6.90053	6.14673	5.4919	5.36411	5.41192	4.08162	4.85263	5.24815	4.57819	6.78602	8.81586	11.2501	11.4658	9.65294	6.93643	4.39295	3.22982	2.79678	1.7475	3.35661	5.92319	5.5243	5.60433	6.07709	4.58664	4.19331	3.09077
V3	out	nM	recorded data	9.67592	11.4367	16.1592	16.7133	14.3315	10.3727	10.7227	13.3738	12.4662	10.1548	7.58964	9.69025	14.594	21.6066	24.8333	24.2239	21.7925	20.1512	19.2493	19.8859	20.1776	15.9558	16.0152	14.8257	14.5105	16.8555	18.023	22.0675	24.8131	24.516	25.5371	21.9781	22.6285	20.871	19.4046	17.3933	17.8896	22.1552	20.5864	22.2912	24.2954	20.0399	17.3494	21.9144	19.8493	17.4197
V3	out	nM	recorded data	1.99975	1.84683	2.1684	1.49529	1.33841	1.78332	1.76059	2.15559	1.50242	0.856431	0.871679	1.52236	9.92619	9.42656	7.0017	5.43637	5.03907	4.22049	3.65066	2.75459	2.11171	3.17805	2.81077	1.84357	0.980315	2.35134	2.80494	2.52596	2.10009	1.74661	3.00366	2.74484	2.30931	2.3791	3.01947	3.12413	3.58701	2.46786	1.88994	1.06533	0.993518	0.617169	1.79315	1.42335	1.39897	0.879844
V3	out	nM	recorded data	2.01583	2.91091	3.59916	2.56823	1.49202	2.63611	2.9338	2.57635	2.61105	2.18951	1.85068	1.62628	1.98898	5.29182	6.68928	8.29942	5.87765	3.88891	3.47719	4.5998	4.79948	3.79956	2.78049	1.56618	2.20318	2.0593	2.8484	3.51498	3.966	3.7221	2.42319	4.70992	5.0324	4.99883	4.28362	4.12153	3.15696	4.33532	5.04743	5.52762	3.80032	3.12316	2.32281	1.85148	1.60319	1.97843
V3	out	nM	recorded data	3.96985	4.09259	7.14025	8.83564	8.33198	5.94939	5.80652	7.13613	6.0595	5.34785	5.28713	6.88441	7.87541	6.99836	6.92219	7.44919	10.435	11.0447	11.9971	11.0969	9.1531	7.5719	6.09266	6.63126	6.95311	6.70527	8.81333	8.73703	7.84232	7.43735	7.242	5.75577	7.90974	6.64553	7.19459	5.81204	7.48738	9.18964	8.53302	7.54634	6.69606	5.68308	4.53478	5.18523	5.99967	6.17485
V3	out	nM	recorded data	2.53714	7.48826	10.4789	12.2538	11.0555	10.0292	8.81179	6.08607	4.92349	3.4493	1.99451	2.95886	7.51756	13.3885	15.7625	14.1276	9.53482	7.65912	6.97042	7.94222	9.46349	8.66539	8.5904	6.63142	5.95316	4.74163	5.84039	8.01712	7.85099	8.70567	6.92583	8.15963	8.56263	7.34643	8.56336	10.3021	9.75583	8.42718	11.1253	8.92175	9.53594	9.30549	11.0699	9.73119	7.26788	7.15891
V3	out	nM	recorded data	4.71665	5.36417	6.15056	4.8429	5.45357	5.67513	7.31471	7.23265	7.82357	8.75661	6.57814	5.44578	17.9277	19.5268	17.3978	14.9649	11.6743	7.52713	6.06094	4.61351	2.84058	3.49035	2.93722	2.91092	3.41574	3.38958	4.26459	5.98473	5.39983	5.03548	3.25424	3.25806	3.60943	3.03822	2.45483	3.46431	3.51139	2.93521	5.26889	4.01348	3.0383	3.23062	2.66787	4.16724	5.07365	5.13753
V3	out	nM	recorded data	6.44351	8.5955	8.32886	6.49877	4.82693	6.17611	6.32919	6.30452	6.14983	5.50705	4.01208	2.81965	5.46435	8.09144	10.4936	8.57234	7.28344	6.38295	5.48348	4.44264	2.73042	2.39621	4.4004	3.87159	6.95874	5.25257	6.17498	11.5115	12.275	10.0461	10.5552	7.46346	4.37496	5.06686	4.89082	5.76941	5.0256	3.69609	2.13417	4.44447	8.77755	9.85225	8.42667	6.23976	4.05366	4.10912
V3	out	nM	recorded data	5.6206	5.23136	7.10126	8.45616	6.43546	4.77106	5.03227	6.19157	6.29639	9.5486	7.44038	11.8489	30.54	30.8276	29.5771	27.3332	22.2675	17.0375	13.4206	13.2881	15.0677	14.326	14.7593	16.1098	18.2569	16.5069	16.455	16.1044	13.0173	11.8286	8.8763	7.13319	8.11344	8.42739	12.994	11.0342	8.96341	9.66594	7.86238	4.84766	4.86939	11.8026	12.7524	11.3819	13.458	13.5658
V3	out	nM	recorded data	9.92509	12.9382	15.6153	13.0715	10.6606	10.2807	11.0637	9.53618	9.49132	12.0681	10.0645	8.82942	9.3784	11.6639	12.7119	9.76927	8.29679	6.98759	5.31133	4.14244	4.89193	4.85145	7.17676	5.75157	9.93598	8.87823	7.80795	6.81571	6.19802	4.94157	4.97289	9.59336	8.87109	7.41572	7.4349	8.74272	7.11024	5.43088	6.55378	7.46331	8.17422	9.52622	10.525	10.1828	12.0807	10.3557
V3	out	nM	recorded data	6.41928	4.84535	7.13825	9.08937	8.07058	5.70127	5.60495	5.54501	6.15464	5.21595	4.74452	7.86503	15.633	20.0281	20.4287	18.114	17.2857	16.5574	13.3214	9.15445	7.50711	11.3278	11.7981	16.9495	15.776	13.8314	10.6069	9.66298	10.0258	8.7431	9.48466	7.87838	7.85344	6.61089	8.52318	7.5021	6.82056	5.77878	5.53014	5.53933	4.67231	6.32937	6.47643	6.36373	9.55164	13.3476
V3	out	nM	recorded data	6.79695	5.66483	4.17311	3.82199	2.86321	2.19337	3.7288	4.72811	5.39103	4.23475	2.55262	2.23029	3.78184	3.83971	5.57114	6.48588	6.02428	4.40457	3.0114	1.62046	1.22978	1.18414	0.780673	0.919312	1.58541	1.68148	2.13182	1.98178	2.7454	2.45449	2.56454	3.64416	5.57329	6.60058	5.65042	4.52398	3.65949	5.12131	5.17112	3.53222	3.43391	2.65218	3.06643	2.10798	2.67167	1.84596
V3	out	nM	recorded data	4.06291	4.99481	5.03181	5.29461	4.5052	4.75528	3.16262	1.75674	0.775303	0.724291	1.40961	1.08589	2.11949	2.5552	2.29557	1.45247	1.70362	2.09726	2.45894	3.16964	2.73029	1.7162	0.864327	0.805621	1.94121	3.96744	5.05697	4.13338	2.53061	3.67195	2.60351	3.51339	2.46229	2.88722	1.93819	4.00889	3.53549	3.30527	2.56438	1.98677	2.11914	1.89512	1.6891	1.04864	1.49538	1.0409
V3	out	nM	recorded data	0.924349	1.0103	1.10585	2.397	2.28604	2.36957	1.57391	1.68542	1.93096	2.17578	1.51921	1.69404	1.53817	3.04775	5.61655	4.77351	3.49811	2.37631	2.0902	2.13561	1.45583	1.24465	0.757457	1.21344	2.11978	2.86097	3.32655	3.14822	2.46735	2.70259	2.23177	2.22691	2.28376	1.53899	0.872851	0.406795	0.150983	1.26802	1.08851	1.14961	1.16463	1.99558	2.32797	2.07012	1.32455	2.73819
V3	out	nM	recorded data	8.09796	6.83275	7.96946	8.358	6.96691	5.6024	7.05384	8.25421	8.74096	8.84732	7.5578	5.991	39.0831	71.4858	72.8653	59.201	42.2983	32.2406	28.7315	28.6176	31.4702	34.3896	35.5259	31.3632	26.5363	24.6124	22.8085	23.0383	24.8116	24.74	23.5217	23.9707	22.961	20.4626	20.8414	18.3873	18.7512	16.5982	14.3385	15.5435	16.2876	16.0363	14.3726	14.5013	12.9063	9.54711
V3	out	nM	recorded data	2.66789	2.41604	1.92266	1.56939	1.35303	2.0598	1.9177	2.49458	2.9797	2.91222	2.74266	2.1714	3.33657	4.4821	3.69034	3.53634	2.24678	2.0151	1.23975	1.87931	2.58089	3.53119	3.38459	2.64351	2.37396	2.69815	3.89558	3.27768	3.71665	3.32487	2.54296	1.90548	1.90412	2.46441	2.58635	2.17163	1.74766	1.44118	2.90658	2.23885	2.22198	1.41485	1.5641	3.0724	4.01263	3.33929
V3	out	nM	recorded data	2.68192	2.02219	2.36087	2.82018	2.7967	2.66584	4.96556	5.80452	5.34742	4.25479	4.1453	4.70243	35.4506	63.6998	67.3927	54.2018	42.8785	30.1387	30.5671	29.6162	29.6227	29.5708	29.8551	28.0747	25.2717	23.8766	23.2524	20.6463	20.5402	19.2589	19.0997	22.4308	25.0345	26.759	25.1861	22.5392	19.2108	13.6006	10.1963	13.2144	14.7003	12.7757	16.2696	16.7217	16.2791	13.9896
V3	out	nM	recorded data	1.20614	1.69044	1.23426	1.55527	1.89323	1.76173	1.56973	1.40154	1.29597	1.65747	1.18406	1.11494	1.52014	3.54803	4.0512	2.89434	3.2973	2.21013	1.68147	0.972875	1.70724	2.9165	2.66437	2.98931	2.02866	2.78178	2.7944	1.9128	2.30781	2.39621	2.86885	2.43508	1.95116	2.39377	2.08415	1.35462	0.733821	0.730811	0.883685	1.04899	1.56197	2.78754	2.14167	2.14934	1.38447	1.57362
V3	out	nM	recorded data	1.18776	1.83232	1.34898	2.47834	2.69307	1.89792	1.50467	2.101	1.52788	1.3551	1.65569	1.1696	14.971	45.5519	62.85	60.631	49.8871	35.1944	30.3782	29.8686	32.5973	29.8693	28.8644	26.5994	25.7936	26.36	26.698	26.4999	25.4037	23.6175	21.0382	23.6196	21.546	22.2545	17.7521	17.0234	15.912	13.681	13.1358	15.1073	17.0372	18.0245	18.4068	19.2862	23.2373	20.4628
V3	out	nM	recorded data	2.05734	1.9123	1.59823	1.42485	1.32453	2.48933	3.13699	2.69487	2.52828	1.61147	1.68838	1.93103	3.80608	5.81573	6.42817	4.8816	3.71793	3.35847	2.54655	2.36233	2.742	2.73162	2.25595	1.80521	1.89727	2.49953	2.63031	3.03532	3.73837	3.47083	3.09822	2.77787	2.58175	1.67862	1.74312	1.95903	2.59642	2.70285	2.25726	1.8094	2.71688	3.21882	3.93985	3.61167	3.98331	2.70873
V3	out	nM	recorded data	3.29123	2.63252	1.57362	2.06202	2.68951	1.97622	2.83211	3.6635	3.89248	3.50258	2.65496	1.97375	15.0083	37.6791	70.9616	71.6014	57.4171	39.029	33.8083	32.7489	29.642	31.5217	27.058	25.7546	21.6072	20.0321	22.2946	24.3524	26.2167	26.1238	24.3538	22.7536	20.0534	18.4731	19.6672	19.8936	17.503	17.6939	18.2474	18.0502	20.2084	17.1908	17.0265	18.5114	20.8436	19.8142
V3	out	nM	recorded data	1.19193	0.644673	0.690633	1.6826	2.57619	2.77293	2.3209	1.43458	1.55088	1.02942	0.599037	0.699254	3.32786	4.83913	5.70864	4.83145	3.83653	2.68889	1.92352	1.50175	1.31569	0.839326	1.27692	0.929375	0.572069	0.694723	1.2898	1.81771	2.17051	2.34895	2.42202	1.62924	2.54478	1.85874	1.95935	2.10887	1.44361	0.830766	1.61595	1.63291	1.14628	0.653288	1.52067	1.18805	1.99602	2.2959
V3	out	nM	recorded data	2.6532	1.49295	1.52062	1.39586	3.78138	4.66102	5.43296	6.63635	8.34338	7.99661	6.93788	5.56097	11.0972	25.2648	36.0689	37.9233	33.2153	24.5735	20.3249	20.0994	17.0341	16.1383	14.5405	13.0067	12.797	14.5624	15.0014	15.9003	15.671	15.301	13.356	14.5804	15.6139	13.1678	12.7775	11.5576	9.48523	9.12138	10.8203	10.4537	11.0673	11.1302	11.1113	9.44006	10.4086	9.10826
V3	out	nM	recorded data	0.800067	0.551052	1.95459	1.59747	1.46006	1.31841	1.6512	1.58209	1.87885	1.71586	1.93834	1.33069	3.2136	3.74516	4.74173	3.37846	2.38465	2.52102	2.50218	2.92328	2.86749	1.91305	1.47151	1.65836	1.14364	0.680059	0.332753	0.539718	0.811544	1.4351	1.51048	1.86077	2.1235	1.89047	2.03345	1.78011	1.14106	0.615812	0.681119	0.459109	0.278078	0.548357	0.826378	1.03635	1.1553	0.79833
V3	out	nM	recorded data	2.64529	4.47065	4.65997	3.63319	4.22383	2.89272	2.51753	1.96755	2.83473	3.31046	3.59901	3.7068	10.2529	18.0405	24.198	24.6457	22.3367	18.7516	17.7197	15.9887	16.468	13.9309	12.889	9.09614	7.69903	7.16928	8.77032	8.27665	10.8189	10.9871	11.1511	9.09111	10.1013	9.72984	9.36177	9.83386	8.69465	7.22471	6.91604	8.58158	8.97491	8.62399	6.9034	6.2472	6.00783	6.01452
V3	out	nM	recorded data	0.629158	2.7177	3.4702	3.80135	3.42361	2.99335	1.87287	1.40215	1.19867	1.16332	1.1808	1.20014	3.65467	8.67077	10.6341	9.32206	7.95226	6.09255	7.68868	7.06523	5.90824	4.4688	4.64556	5.94569	5.92072	6.44801	4.79542	3.66144	4.56403	3.61606	2.68515	1.95301	1.09966	2.57835	3.65065	3.9645	3.55644	3.8903	3.4448	3.85228	3.85671	2.59184	2.67393	1.73979	2.60738	2.71198
V3	out	nM	recorded data	3.94683	3.5011	3.39043	4.28189	5.10212	4.83775	4.00213	5.30539	5.40505	5.32844	4.74981	4.24195	16.1426	22.2869	27.3086	26.3115	24.2577	21.2696	18.7513	16.7677	17.2511	19.7346	18.2526	18.0772	15.1653	15.5862	17.3114	17.2823	17.7242	17.5906	19.0305	16.6651	14.7396	14.589	13.7133	12.2636	12.3344	11.0343	12.4109	10.5659	10.3887	10.8754	9.80781	8.79352	12.5252	11.5596
V3	out	nM	recorded data	1.57094	1.55144	1.04019	0.570108	0.653322	1.65867	2.14917	1.9862	2.10216	1.80294	1.13569	1.00467	3.46322	7.73269	10.2632	9.97619	8.23367	6.64846	4.81584	3.59791	2.0972	1.46679	2.8431	3.8211	2.8328	3.73344	3.41744	4.28895	5.06761	3.98151	3.66081	3.11812	3.17128	2.11853	2.00819	2.48842	2.58429	2.99197	2.07508	1.59584	2.54083	2.28916	2.74714	2.31263	3.49092	3.77753
V3	out	nM	recorded data	10.4214	9.98057	8.57183	9.49138	7.70239	8.07023	9.05104	9.53506	8.55121	8.75309	10.2941	9.66523	32.4679	49.7463	58.6658	61.8361	56.8913	50.9884	49.5823	50.914	49.436	51.9547	47.7407	44.4959	38.5586	39.4192	42.6182	39.8828	43.7051	46.5058	46.0485	38.8716	33.2437	34.0751	34.6212	32.7769	30.4922	31.1402	34.2807	33.8166	31.1578	27.4659	29.2016	27.0792	30.8101	30.6404
V3	out	nM	recorded data	1.2215	2.08933	2.39614	3.31956	4.03708	3.27783	3.25469	2.11107	1.16067	1.75003	2.48878	2.67959	6.34069	20.0807	26.2808	21.0296	14.5405	10.6894	7.68831	6.13247	7.40878	6.84723	4.95018	3.66401	2.475	2.18684	3.01448	3.41999	3.2286	3.74332	4.20689	3.33136	2.86046	2.97398	2.39999	1.90368	1.13537	0.570468	1.05056	3.23681	3.47546	3.27226	3.73368	2.95742	1.82515	2.15771
V3	out	nM	recorded data	9.7271	11.4734	12.0167	11.4185	10.2651	11.3499	12.1666	11.954	9.91401	12.1733	11.6935	12.2357	17.5379	23.7712	23.8649	21.3475	17.5393	18.7881	20.3582	22.5446	20.8102	21.2246	18.9268	16.9712	17.6626	17.9164	17.303	15.0221	15.1063	14.8153	17.5324	17.9141	16.9613	18.3388	17.2683	15.354	15.4075	15.8304	13.8764	14.5025	14.9275	12.4664	13.0356	16.3599	17.7171	16.273
V3	out	nM	recorded data	4.64284	5.00183	4.65826	5.02968	4.59201	4.58571	5.04584	4.24864	4.28523	4.0161	3.41024	3.74012	10.6629	33.052	46.298	43.5258	32.2271	25.4128	19.8019	16.83	15.0212	12.8723	10.1316	11.386	11.8244	13.3656	13.3151	12.1394	10.6319	9.12107	9.34694	7.45038	6.20448	7.02613	6.02322	7.10215	6.11715	5.10444	4.3303	4.68824	3.97592	2.91671	3.68777	5.40795	6.03906	4.20552
V3	out	nM	recorded data	8.15263	8.6629	9.7814	11.5092	12.839	13.2427	13.6833	11.5053	10.322	9.64426	8.56675	9.01719	13.2778	24.7455	54.4814	53.6209	39.3505	26.4973	19.5765	14.4135	14.1726	13.703	15.9472	15.0588	16.7221	15.7726	13.5001	13.6097	14.1605	15.17	15.9501	15.577	11.8049	13.4019	15.4939	14.4429	12.2205	10.2801	7.4075	6.18737	9.75829	11.6226	13.5062	12.5606	12.5194	10.9641
V3	out	nM	recorded data	6.59635	9.20776	11.203	10.007	6.83858	6.60964	7.0612	6.88715	5.41077	5.69979	6.62926	5.86729	27.4223	56.2907	64.6541	53.1747	36.7469	27.7975	24.2209	21.5165	21.6407	16.482	13.9914	12.641	10.5297	13.9205	14.4381	13.1608	12.9639	10.1121	8.15703	8.98468	9.77662	12.4774	10.1501	8.78192	6.21168	6.78507	6.60683	7.6957	8.61042	8.41282	6.38379	5.40463	4.91063	3.55618
V3	out	nM	recorded data	7.27145	7.78281	8.1112	5.43757	5.03685	5.94227	6.16535	8.25393	7.52749	6.91646	7.62541	7.18401	9.98927	21.0525	18.9305	15.4092	14.0647	12.4705	11.6276	11.6039	11.7336	10.6866	10.1163	11.8139	13.8882	12.6022	10.1793	8.95691	7.99717	9.15209	9.9696	10.1017	10.4032	11.4104	10.2186	8.99185	9.27592	7.37144	8.16501	9.15643	10.3963	9.64226	7.05728	7.28778	10.4558	9.6969
V3	out	nM	recorded data	9.5534	11.6524	12.63	14.2518	14.2008	15.0671	13.7443	10.812	10.8633	11.904	12.982	11.6885	49.3897	96.2819	102.737	83.0664	59.1708	45.4276	42.4632	42.2715	48.2943	51.0454	46.9759	39.2942	33.5157	31.2883	27.937	28.4449	28.6671	24.0077	24.6864	23.6003	21.5812	21.1634	20.3296	17.3387	16.4948	15.8625	15.2199	15.1966	13.6505	11.9081	13.8977	13.5859	13.881	12.8306
V3	out	nM	recorded data	10.5343	10.4781	13.3582	13.9163	13.5253	13.7142	13.9285	11.7036	9.28931	11.9997	10.0553	12.8953	17.9838	24.1206	24.445	21.7443	19.394	17.0639	17.6654	19.9476	23.1593	21.4551	20.8716	19.6659	21.2996	17.3019	19.6539	21.8908	21.6621	20.5197	20.2106	19.7636	20.763	18.0419	17.114	19.5542	21.2115	21.8971	20.4118	20.5086	23.305	26.6788	24.2719	23.4263	22.9073	21.9761
V3	out	nM	recorded data	24.8694	24.6342	23.1025	23.2599	24.4992	23.642	21.8571	19.0919	17.0295	15.8012	14.3981	13.8622	70.3226	114.585	117.849	95.9207	75.7297	59.5215	53.4418	54.2513	59.0365	56.2245	53.8929	46.2812	45.5062	43.8694	45.8138	50.2188	51.7556	44.4605	38.7441	36.5237	30.3467	32.5154	32.6479	31.038	26.5777	25.7029	24.1854	26.5425	26.4225	23.9172	26.8658	25.8372	23.3636	22.4082
V3	out	nM	recorded data	4.7414	4.21183	5.50684	5.15718	4.65371	3.36079	4.37074	4.30301	3.73421	3.57364	2.71391	4.47004	5.77235	6.65502	6.28961	7.36799	7.13279	5.97194	5.3329	6.61645	7.93497	6.87221	8.05439	9.20606	10.1039	8.60216	7.86025	7.02074	8.96666	7.19806	6.96289	6.52109	6.28143	5.76237	6.5798	6.16461	5.69502	4.47541	3.91418	6.10882	6.17148	5.86469	6.66472	6.60682	6.05763	7.16852
V3	out	nM	recorded data	2.84343	2.79184	3.46005	3.29503	3.01421	3.15211	4.96406	4.52873	3.8201	3.567	3.50362	2.73596	2.07743	6.09921	7.77127	5.73313	3.3988	1.60428	0.599136	0.173246	0.0252365	-0.00646463	-0.00646869	-0.00647275	0.401135	0.353235	1.05597	2.06811	2.02989	1.78509	1.1123	0.574367	1.46661	1.97452	1.88465	1.24918	1.07847	0.649574	0.752874	0.512476	0.300379	0.143695	2.49881	3.39248	3.37571	4.28661
V3	out	nM	recorded data	24.8472	25.3623	25.1904	22.1307	19.0518	19.3116	21.4864	21.0713	21.894	20.0821	18.7947	18.7654	75.3152	117.552	123.462	102.165	81.8022	64.3494	64.491	65.7482	65.0564	59.3906	55.0752	50.2638	50.0141	48.7765	49.5634	54.4787	55.4478	52.9528	46.2266	41.5032	39.5274	38.9889	37.4222	37.7825	34.6647	30.3012	27.3625	27.3217	27.6278	30.0636	33.7175	31.5892	30.9821	29.804
V3	out	nM	recorded data	6.59918	6.46471	7.49196	7.67357	6.03031	4.05695	5.44288	5.49296	7.443	6.59746	6.71894	8.09938	8.95449	9.06629	9.75224	8.24611	8.85986	8.81224	7.93996	7.55081	8.56956	9.99546	9.47524	9.50611	9.95092	11.2044	11.0237	8.57653	8.41185	6.26891	5.78279	6.12734	7.01505	8.97774	8.88668	9.21878	8.21011	7.69163	7.00431	8.17755	9.35373	8.59035	8.85281	8.33509	9.11796	8.67427
V3	out	nM	recorded data	7.39965	6.64296	10.3454	11.6899	11.0756	10.9031	10.3735	10.0234	7.79753	7.12341	7.34109	7.77197	58.6797	97.7861	100.259	82.5442	66.4896	52.7521	53.1208	45.9377	46.1552	46.4894	48.2433	47.2549	44.3956	39.0577	40.6609	42.743	47.8646	40.8572	35.2497	32.4587	37.1472	35.9893	34.6327	31.2135	33.8202	31.5306	28.0337	27.5807	28.7243	26.7623	28.9097	24.8979	24.3809	24.4951
V3	out	nM	recorded data	16.7278	15.607	11.8297	10.7374	12.5072	13.6662	15.229	13.8068	15.4729	16.7261	16.4246	17.0755	24.5529	27.4052	24.1368	22.3498	20.8082	21.2733	19.6302	20.9727	22.3889	22.6805	23.8284	23.075	20.9885	18.8312	22.2215	20.4189	19.1687	17.3199	16.0051	16.899	16.7822	19.8195	21.2353	18.2801	18.5266	19.188	19.5314	19.3088	17.7456	22.5035	20.8922	22.4033	22.9141	20.7583
V3	out	nM	recorded data	15.7806	16.4138	17.7674	16.9725	16.0542	14.1246	14.2735	11.9367	9.54951	9.43537	10.6828	11.5232	64.6067	115.682	120.191	106.168	88.6677	77.4663	80.2572	75.7246	76.0787	73.9214	71.2707	66.8784	61.1213	58.1399	57.9787	58.607	60.5211	56.3215	52.6269	52.4354	53.5749	52.7937	49.0011	44.0344	41.1856	34.0525	30.9561	33.2177	39.3538	37.159	41.6869	39.5564	39.959	38.8435
V3	out	nM	recorded data	85.5793	83.9728	84.3698	87.0244	84.4652	83.3336	86.2988	87.6271	88.7959	84.9023	83.2152	86.4614	88.2328	93.397	95.3739	92.0335	86.4666	88.5811	88.4014	88.6294	88.651	89.4026	92.9302	93.0738	93.3479	95.0084	92.3613	88.5431	87.9833	85.8557	86.7585	83.4173	83.6426	86.8034	84.8432	89.0639	86.3963	85.4711	82.0597	78.9478	80.9449	85.0607	88.4704	88.9943	87.7716	90.5346
V3	out	nM	recorded data	18.8639	18.0938	17.9263	17.941	20.0474	19.4686	18.9867	16.5	17.2883	18.461	17.8698	18.295	16.6482	15.1647	15.3594	17.9088	20.2088	17.6898	16.5276	17.0465	16.6715	14.2963	13.4174	13.8704	12.5381	12.1302	12.7557	15.4874	15.3729	15.9681	16.349	15.3945	14.8875	15.4014	16.8128	15.1538	14.6192	16.3851	20.5953	22.415	19.5018	15.9596	15.7253	16.3548	17.98	18.8514
V3	out	nM	recorded data	34.6612	36.434	41.3175	45.8304	53.7445	56.5443	56.7459	56.0444	50.073	54.8149	57.3032	61.8112	67.1533	75.1005	76.0842	68.345	56.3714	42.6455	36.2852	34.41	29.2274	26.1945	23.2866	25.6777	26.6946	26.9262	22.9105	19.6126	17.4062	16.9904	15.7645	17.63	18.753	17.376	18.2996	20.3382	23.4854	24.4704	25.3574	24.4059	25.1541	19.6539	19.2994	18.4865	20.2505	23.6945
V3	out	nM	recorded data	45.6866	51.1488	55.8727	60.0161	64.9651	67.0032	69.8865	67.6683	64.4551	66.8042	71.3454	82.1553	100.55	124.075	122.874	105.935	81.9652	62.3863	48.3818	41.0321	34.9238	31.2681	32.0337	38.4387	40.5768	39.8491	35.975	32.6097	28.6874	30.611	31.7343	33.2689	35.303	34.6378	36.7921	42.93	44.5244	44.7757	42.2592	37.4977	32.4019	26.4346	23.7017	23.6228	24.9843	26.9754
V3	out	nM	recorded data	28.7903	33.2498	35.9102	41.8027	42.0815	44.0498	44.0406	42.6889	38.6412	34.2688	38.1944	41.6074	73.9322	95.9707	91.397	79.988	64.0263	47.0322	42.0411	33.9282	34.3585	35.825	35.8832	39.0906	42.1224	42.132	44.2911	47.7642	44.2066	42.8358	39.5818	37.1941	39.2613	38.8283	36.7839	39.1087	37.3014	35.8109	33.9602	31.9647	32.7374	36.6528	38.6466	40.3715	37.4414	36.2259
V3	out	nM	recorded data	42.0062	44.4133	45.5432	49.9378	55.9304	55.5053	55.2708	55.1778	54.5334	54.77	56.1298	53.8055	82.7003	110.258	101.714	84.9398	62.7522	43.8722	36.2	34.4091	36.6632	35.9509	38.2633	37.0872	38.5196	35.6714	37.8978	38.1764	36.4591	32.6471	29.5568	30.4004	30.1647	30.6347	35.8944	39.0343	38.0832	36.0504	32.5092	32.6773	32.8875	30.0607	30.6326	34.0267	32.5339	33.7526
V3	out	nM	recorded data	9.74993	15.41	15.73	16.1212	17.8218	18.1999	18.6359	19.5739	22.0444	24.0758	25.3866	26.4044	47.6592	58.1418	50.3867	36.6525	27.4741	19.3367	15.0014	12.5338	11.731	11.2138	14.4396	15.2636	16.1565	14.8494	13.1581	13.2809	11.3251	11.0688	11.1564	11.365	13.6482	12.7979	10.5823	9.00292	8.39942	9.69452	9.96444	9.26992	10.2721	9.50883	8.02022	9.23527	9.54944	12.1668
V3	out	nM	recorded data	16.4852	16.5891	15.0975	16.7153	16.6134	18.4061	17.1018	18.7982	20.7765	21.9766	24.3492	21.9186	57.5054	81.1735	74.7128	62.1644	49.9175	42.1661	43.7344	45.1559	47.0879	44.7919	41.905	38.6405	35.3877	33.2456	31.3722	28.1134	36.1525	35.4591	35.0259	31.4562	31.2279	31.4064	30.0721	28.8122	29.6595	35.2365	35.8929	36.1336	32.3941	30.4567	26.9934	27.3052	24.4016	27.5539
V3	out	nM	recorded data	3.60314	2.79264	2.32364	2.80867	3.68676	4.38866	5.17539	5.33892	5.67083	6.95566	5.93101	5.84616	29.7032	41.3788	37.7772	27.6736	19.5073	13.5421	11.1239	9.27069	9.30988	8.97628	8.00976	8.23557	7.91373	6.24339	5.50953	6.20524	5.64489	7.16669	7.83788	7.49624	8.75157	8.12774	8.09948	7.07059	7.94971	6.81544	6.06916	6.24187	5.53779	7.0321	6.69989	8.62734	8.20185	7.51151
V3	out	nM	recorded data	3.48652	4.14663	3.72089	3.79648	3.19412	2.00199	2.11191	2.0851	2.1141	3.52661	4.05265	3.57449	9.99034	17.1098	17.0805	14.0556	10.6453	8.97015	7.64834	7.63694	5.78804	6.2965	5.28426	5.10338	6.48183	6.02294	6.43755	6.79884	6.01744	4.56249	5.48971	6.60547	6.12094	4.02393	3.23016	4.3389	4.54083	3.85246	6.27018	7.1056	6.08332	6.64667	6.22078	6.19219	6.9172	5.46445
V3	out	nM	recorded data	2.39128	4.05036	6.84607	7.36636	6.52622	5.5194	4.78319	3.34468	2.60725	2.92944	3.06097	3.8491	6.23579	13.0974	15.2001	13.9872	10.4204	7.77306	5.51082	4.54993	3.84444	5.57362	5.1289	6.20748	5.71958	4.78539	3.99878	3.49931	2.19828	1.53145	1.52253	2.75032	2.81083	3.33653	4.76103	4.53244	3.36764	3.70228	2.81887	2.06884	1.52901	2.96932	2.62756	2.44845	2.94907	3.09797
V3	out	nM	recorded data	6.71416	10.4297	11.5747	13.4227	13.9176	13.9707	13.5221	11.0194	8.54058	7.8784	12.0606	12.8417	14.2082	17.8042	20.3652	18.4769	14.0776	9.68826	7.09875	5.84189	6.08533	6.24101	5.29891	7.19705	10.0695	10.5875	7.63591	5.82121	4.73362	5.35257	4.77525	4.52597	6.44382	5.75782	5.18905	4.34025	4.4324	5.41721	4.90837	4.61516	6.13715	5.46012	5.33085	5.58695	5.87562	6.46241
V3	out	nM	recorded data	11.5846	18.8006	20.387	19.3872	20.9549	19.319	19.1622	20.9821	17.7789	14.317	16.2426	18.3707	21.1904	32.2514	32.6017	29.1349	22.2571	15.441	10.9489	10.3062	7.993	6.93491	6.67571	11.2767	11.5799	9.29415	6.93611	6.31298	6.00386	5.62596	4.97528	5.86417	6.77356	6.40757	7.97062	9.0084	8.98996	7.66362	5.38425	7.47915	9.46452	9.22288	6.4169	4.5497	5.18646	6.26543
V3	out	nM	recorded data	15.603	20.831	22.343	24.6264	29.9014	30.5788	28.7981	27.5452	24.2828	23.5548	24.2407	26.8719	30.4967	38.0666	38.3528	31.8669	24.2935	19.1438	15.6681	14.6047	11.6258	12.4305	12.5946	13.7888	13.6951	12.6744	10.6735	8.76021	8.52931	6.67142	6.20634	7.14993	7.79744	7.17362	6.43624	6.90119	7.84844	8.64927	7.75138	6.4084	5.69305	4.66098	3.95549	4.58638	6.35421	8.88735
V3	out	nM	recorded data	2.64988	2.49083	4.22542	4.17626	4.16616	4.6967	4.22631	3.10592	3.12081	2.71484	2.74597	3.1464	18.7204	44.4411	66.9673	70.0896	62.7884	53.2101	44.361	42.048	36.671	37.1082	38.0885	38.7619	36.5832	29.6934	21.4115	20.5304	19.6618	21.063	20.7894	18.3544	16.8002	19.049	19.8626	19.9659	17.8364	18.4228	19.3362	19.5455	17.3012	18.3846	18.4526	16.5761	17.0485	18.7171
V3	out	nM	recorded data	3.12667	3.01641	3.33802	3.26635	5.38485	5.99139	5.21534	4.3017	2.97251	2.02653	1.48217	2.17152	33.6665	64.2073	81.5577	77.3994	65.3138	49.4775	42.4303	38.4726	34.7804	35.5272	36.846	35.7788	31.0519	23.7755	19.8418	20.1398	19.2417	19.171	19.4585	17.835	15.1011	18.0166	16.397	15.8969	19.3312	19.3531	18.2056	15.3922	14.3653	13.4352	16.1177	18.982	19.1716	19.6178
V3	out	nM	recorded data	5.42014	4.09042	4.74682	3.64289	4.221	5.83072	6.57122	6.59469	7.34231	6.05858	5.77856	5.39573	64.4679	123.025	165.482	169.419	151.352	133.214	114.408	97.5837	85.7122	79.472	79.2305	76.3842	68.6472	58.0705	48.9153	49.1311	53.6766	55.1833	53.9691	54.176	58.0052	64.0365	61.4005	55.89	56.2225	50.0869	46.5798	40.0225	40.1913	42.9305	47.8411	45.2593	48.5882	52.6346
V3	out	nM	recorded data	23.9883	22.5503	21.2022	22.7597	27.6188	31.071	34.7703	33.6416	35.6646	34.0157	35.5057	35.1119	128.127	213.682	258.602	257.446	230.841	211.489	192.492	177.69	169.18	174.03	178.09	172.213	156.323	142.731	140.248	148.659	152.696	151.848	152.597	154.474	156.821	158.259	158.353	154.902	150.205	138.117	136.088	135.685	140.442	143.441	139.442	139.841	147.423	151.476
V3	out	nM	recorded data	10.7907	11.1056	10.7005	12.8281	14.7597	15.1651	16.6626	17.166	16.4124	12.4323	11.5608	13.4428	37.0497	82.9364	105.89	93.0777	84.1583	79.2335	69.2891	62.3743	59.2537	60.9799	58.9414	59.7045	55.7918	50.1109	50.8057	53.8833	54.5718	52.9666	54.6569	53.8861	54.0113	55.4147	58.2501	57.666	53.7239	45.4197	41.0661	40.1796	46.9476	48.4767	49.2313	44.7429	48.848	51.0659
V3	out	nM	recorded data	8.5317	8.21085	8.98038	8.7111	8.36965	8.39508	7.86205	7.72476	7.06116	7.47151	9.85954	10.6597	60.3811	69.423	65.6344	55.3197	46.2814	40.9163	36.9176	32.6472	30.1346	34.0934	39.7916	39.1628	34.803	29.7739	27.4724	28.5365	29.4931	30.2025	28.3179	25.8222	27.4158	30.0157	30.2751	30.2469	27.145	26.0189	22.429	23.1201	21.2258	23.7281	24.2812	24.4234	27.784	27.5309
V3	out	nM	recorded data	10.35	9.49794	12.1579	16.3399	17.7037	20.5459	19.0937	19.1965	17.5287	16.466	18.0472	20.3469	55.7481	107.414	122.667	109.023	85.5106	63.0768	56.4574	54.3096	53.5463	50.4033	57.7346	56.1658	51.8228	45.2642	44.4517	45.1887	50.1486	50.8348	50.49	43.4222	38.8403	41.4782	45.0265	45.377	41.3372	38.084	40.7149	38.8082	40.326	43.3604	42.3731	40.6017	41.5596	45.6381
V3	out	nM	recorded data	3.01799	2.70842	2.72449	3.73539	4.01498	4.40246	4.31485	3.52657	3.15418	3.2891	3.5193	4.98641	21.1204	54.4279	67.9629	59.6019	42.0146	28.1305	21.7691	20.9437	18.3765	15.0872	14.7022	14.7045	12.7447	12.9059	13.0245	12.5844	15.3308	16.8464	15.5209	14.2532	13.91	14.896	15.5989	14.1344	12.9644	11.8306	13.9847	15.8355	13.6519	16.0137	14.8807	13.0002	12.3662	13.7608
V3	out	nM	recorded data	2.33051	2.30077	2.19322	2.06411	1.65249	1.6422	2.66349	2.31702	2.15183	1.68317	1.64014	2.3383	6.78935	13.4444	15.655	15.2478	10.9801	8.82463	6.82224	6.32678	5.37046	4.35457	3.60948	5.07224	4.31735	4.06904	3.87563	4.42771	4.02526	2.94588	3.28663	4.12228	3.27936	3.94905	3.3545	4.04191	4.08592	4.03222	3.3057	2.99084	3.15889	4.99649	5.01259	4.69312	5.56421	5.76662
V3	out	nM	recorded data	0.530575	0.948402	1.34465	1.00265	1.24362	1.49048	1.05949	0.944046	0.897201	0.587426	0.965869	1.03116	4.52726	15.8218	19.4736	15.7953	11.5956	7.13547	4.6104	2.78715	3.04688	3.03976	3.35125	2.93812	3.46338	3.34987	3.19046	2.71871	3.28855	2.61641	3.22207	3.19679	3.42651	4.55115	4.23528	4.0688	2.96625	2.67716	3.27053	3.58662	3.13433	3.58697	2.45676	2.37197	2.78297	3.22233
V3	out	nM	recorded data	5.73411	6.27861	7.20191	7.57482	6.78631	7.25091	8.41346	8.47078	8.60915	6.42501	5.43212	4.94159	7.65942	28.8941	52.5559	58.5046	53.378	43.4076	35.5137	32.1551	27.9605	27.6929	28.5413	29.1496	25.3907	26.3207	23.3156	20.4349	20.238	21.3336	22.8095	23.9028	21.0078	22.0034	22.7034	21.4379	21.4095	18.9944	19.4866	18.453	15.6681	12.3993	12.2538	13.4777	16.3469	17.9833
V3	out	nM	recorded data	2.65345	3.09793	3.13925	3.72168	3.88876	4.57112	4.48119	3.64462	2.57072	2.09646	3.18475	3.3355	9.94808	30.2636	44.5085	46.2328	39.0748	29.8979	22.9327	22.1294	19.6089	20.9638	23.1268	22.0178	19.6264	15.3541	14.615	13.2902	11.194	10.5141	13.4752	12.1889	11.5215	11.8968	12.4317	11.6413	10.4968	11.4747	11.6507	11.7011	10.375	9.81059	10.8204	9.98959	9.42076	9.93968
V3	out	nM	recorded data	6.7269	6.83277	7.29524	6.73012	6.46649	6.31414	5.65637	6.02535	4.34888	4.04728	4.65211	4.72372	6.20926	10.1784	12.2042	12.3294	9.4422	6.79042	7.4209	8.62562	8.19991	8.44197	9.2314	8.11557	8.20763	6.61173	7.07478	6.54929	6.08362	5.12093	4.67584	3.86634	2.98362	3.56283	3.0549	5.27084	5.15065	6.19706	5.80726	6.20574	4.76777	4.37287	2.73351	2.65633	1.97442	1.46936
V3	out	nM	recorded data	8.93525	8.43902	9.10986	10.955	10.6934	9.80617	8.04686	10.6136	8.71811	7.90676	7.04002	7.73309	9.46706	13.3332	14.862	14.2433	12.6108	11.2322	10.989	12.0311	11.5343	9.09038	8.45329	7.74027	7.37624	6.89561	5.93499	7.60267	8.35616	7.87132	5.99976	5.8969	5.87742	5.09138	5.29194	5.58572	4.34059	3.7859	3.7845	6.6808	7.45397	6.70934	5.43919	5.02584	3.44586	3.7201
V3	out	nM	recorded data	29.5715	27.0163	26.332	26.0912	26.1704	27.2308	30.2464	33.0119	33.6682	32.3836	31.9138	37.4817	41.6786	50.4984	46.0149	44.8537	36.3049	32.6513	38.899	37.3261	38.9127	33.7833	28.1242	24.6279	27.9535	35.4194	39.4642	33.2682	30.5984	28.5456	25.5566	25.5571	24.2794	26.6031	28.2524	32.0583	33.1835	30.7072	29.3412	27.9418	29.8484	27.623	26.2714	26.8413	24.9836	24.5426
V3	out	nM	recorded data	28.0211	25.7455	27.7184	31.4894	33.3553	36.6189	36.216	33.4198	36.3383	32.7935	27.5411	29.3831	46.9172	60.5871	57.0584	45.3425	31.9138	25.2914	26.5291	26.3826	23.4854	24.9387	25.1485	27.4106	27.1616	25.598	23.8482	19.8864	17.3994	15.3857	16.0458	15.5725	17.2192	17.767	19.4984	21.7469	19.1748	17.0365	17.905	19.2124	21.8738	22.3878	24.3958	24.7413	22.8826	20.4903
V3	out	nM	recorded data	4.20632	3.35699	3.79912	6.83474	7.05305	7.58188	7.82672	8.56751	9.18518	7.17469	6.15554	5.88294	14.4146	25.9838	30.1704	27.4214	20.6175	14.9951	13.3507	12.072	9.65648	11.3642	11.1684	9.61752	9.0725	6.73165	6.68829	5.87351	4.65973	4.93112	6.30988	6.63332	7.87131	6.9917	7.81383	10.1515	9.10638	7.43772	8.42676	8.14851	8.16306	8.44385	8.07871	8.63246	6.44257	6.85157
V3	out	nM	recorded data	16.9595	17.6199	18.7614	20.9493	20.2135	19.4079	19.9206	20.2811	19.9702	21.4092	20.5781	19.9317	25.1715	38.128	45.3819	41.6692	31.2497	24.5203	24.1144	23.7717	22.2973	20.9181	23.5287	21.0217	23.2786	24.0105	21.0876	20.991	19.2356	17.5855	17.0599	19.9545	21.1768	21.7697	25.511	25.9337	25.9703	24.521	24.7398	24.0197	24.3457	24.1179	25.1069	22.9657	20.3141	21.0056
V3	out	nM	recorded data	5.99458	5.04988	6.16006	6.07817	4.6844	4.01245	3.34675	3.57819	2.41867	1.67009	1.4907	1.82802	4.31366	12.4985	22.5891	23.8906	20.4157	17.2097	13.2348	10.6079	9.14649	7.25482	7.45362	8.58691	7.50726	8.14804	6.39268	6.01516	4.44809	5.03609	4.93443	5.12353	5.85617	5.86654	6.04047	10.0922	9.70211	8.66272	6.667	4.82496	4.86152	5.32231	5.18643	4.3592	4.80888	5.66597
V3	out	nM	recorded data	6.71611	6.87396	7.11174	7.63985	7.75116	7.43018	7.7097	8.00976	10.3693	7.84512	5.49196	5.2299	22.2126	35.5801	36.8637	30.4205	21.1022	14.7805	9.55279	9.83622	9.41463	11.2754	9.84868	10.3693	11.5766	10.8413	9.65451	8.0547	7.79682	7.63448	7.6076	8.2087	9.34277	10.8415	12.2387	12.8453	12.4616	10.4443	10.2311	8.91814	7.00968	6.45516	6.95132	7.58629	8.68088	8.87247
V3	out	nM	recorded data	2.64576	1.58741	2.3291	3.19875	4.19267	5.16495	4.58327	3.55396	3.01134	3.36136	4.13625	4.47526	4.90508	7.59965	9.89236	14.1617	18.2901	20.1729	19.1006	17.9404	14.9357	12.9102	12.3204	11.3936	14.3956	16.8948	19.8178	17.2492	14.9428	13.2252	12.9147	13.6861	12.0622	12.8865	12.024	13.6335	16.0682	14.3449	13.521	11.443	11.3851	12.0736	10.3606	10.8253	11.1737	10.8909
V3	out	nM	recorded data	8.8458	8.7434	7.32893	7.23887	8.03852	7.65456	5.95981	5.97741	6.3105	6.10619	5.55035	4.75166	6.57851	12.3021	19.1948	20.2413	15.4058	11.2091	9.59322	8.95481	8.29046	8.12041	7.15756	5.7571	5.29401	5.17726	6.74463	7.25008	8.31969	8.17342	6.62912	6.45901	5.99283	5.7068	5.84164	8.13106	7.72086	6.95426	5.90516	5.75731	4.96877	6.77452	7.88372	6.47347	6.43634	4.76902
V3	out	nM	recorded data	7.15788	8.11476	9.59495	9.11854	8.69244	8.33434	7.23521	6.66326	7.57469	8.22559	6.85572	6.06907	7.38639	11.5055	15.5665	16.5251	14.0052	9.60324	8.58569	9.8565	9.28459	7.35255	6.21863	7.09394	8.19673	8.15963	7.24961	6.38273	5.18884	5.86524	5.50115	4.20959	3.37941	4.09148	5.24707	8.30565	9.83135	9.97502	10.5833	8.91773	6.46813	5.48642	4.53016	4.30102	3.07936	4.17594
V3	out	nM	recorded data	13.5881	15.906	18.4144	19.5417	20.2751	17.8782	15.0084	12.5761	12.8945	11.6364	12.3875	11.381	12.2336	21.5872	27.9339	24.3053	17.6488	11.1667	9.98094	10.5019	11.1417	10.9651	10.2943	9.98739	11.0775	10.6228	8.23323	6.42964	5.58054	4.68818	7.16327	6.48318	6.39348	6.57899	8.01102	8.9716	11.9814	13.4667	12.7098	10.7175	8.72897	8.0054	6.33034	6.88015	6.1505	5.18113
V3	out	nM	recorded data	4.47519	4.39122	4.44133	5.49746	5.76733	7.09786	8.49442	7.54899	6.73435	7.07409	6.62143	7.19259	25.7754	50.4673	80.9491	86.0744	80.7759	75.3853	70.0898	63.7712	66.536	64.0867	59.4999	53.0322	48.5249	44.0283	42.1522	40.455	38.8218	40.2819	41.5789	39.6394	40.5024	44.0848	39.5074	37.388	35.4267	34.3551	33.2558	36.7036	34.7944	35.7984	35.8138	36.7463	37.5381	37.4223
V3	out	nM	recorded data	12.5772	11.0187	11.0642	12.6948	13.2416	13.0989	16.9595	16.8191	15.101	15.6416	15.7925	14.6901	51.6672	92.1776	105.532	102.372	89.5991	87.4198	81.3864	79.4779	84.6168	87.4179	86.4619	79.6383	81.3309	79.9776	83.7465	80.702	76.7343	75.4751	72.0326	75.2452	79.0415	84.2136	86.3125	81.5515	76.0919	73.0288	71.9197	71.4719	71.0288	70.3731	70.1897	68.8667	67.1217	62.2712
V3	out	nM	recorded data	10.5246	9.83565	14.6167	16.8017	15.9714	16.4828	16.0071	15.2912	16.3519	18.7043	20.9686	20.5599	46.7211	82.0168	80.0524	71.3716	52.4411	47.4835	46.9958	56.1306	60.1097	61.8891	58.9112	59.0696	63.9158	64.8779	63.5655	57.1009	56.087	60.9681	63.2541	69.2616	74.1329	68.2461	62.9159	57.0604	54.2061	57.5575	60.5899	60.4962	54.4818	52.8532	58.0045	54.8496	52.8416	53.8096
V3	out	nM	recorded data	8.58479	8.28971	8.55723	10.8376	11.8392	14.8767	15.6429	11.8844	11.1896	12.497	12.0893	11.541	26.7767	55.8012	58.2314	51.248	36.5921	28.5887	25.1489	25.9314	26.4898	30.4227	31.6815	28.8613	27.2286	25.2729	25.972	25.4176	24.8661	25.3731	27.2251	28.1603	31.537	32.6254	34.2587	33.0853	31.7323	28.7522	24.5173	24.2721	22.691	23.8004	24.3731	21.8268	24.2424	23.5559
V3	out	nM	recorded data	10.696	8.56818	8.1034	9.2743	14.3827	14.2093	17.9152	14.4656	11.8106	10.2204	9.17574	9.97944	22.8466	42.4326	44.5675	41.343	34.4827	31.0432	31.5615	31.7104	33.4494	30.9887	27.8095	29.2169	26.0111	26.0305	25.5124	23.5858	25.2061	27.6114	31.4832	34.7195	36.4176	33.6235	32.664	29.0302	26.8455	23.0204	22.4483	27.204	28.4608	26.4742	23.5493	21.2479	18.6237	16.2365
V3	out	nM	recorded data	11.2875	11.0549	9.90158	13.7671	17.6553	17.9126	18.8497	17.4735	18.0825	17.2471	16.1567	14.0149	17.8305	24.1999	22.5196	17.4291	10.9207	9.12528	9.36013	11.1681	11.1111	16.1392	17.5592	16.0436	15.1518	16.8272	15.3848	15.1838	12.8578	11.5739	14.7327	14.9615	18.8603	19.8	19.9352	17.7788	14.5347	14.3268	13.8888	13.0544	14.3053	11.99	11.3907	11.5079	13.452	13.2571
V3	out	nM	recorded data	5.11263	6.70863	6.80099	9.13487	9.14272	9.08072	8.90814	9.42319	8.6451	9.17458	9.40987	11.1903	21.0644	43.9497	60.4117	54.973	43.1624	36.4888	32.9837	29.3137	26.2569	22.2681	22.6362	23.4519	24.9342	26.3569	25.0162	24.1515	26.7872	26.78	26.0627	24.6085	26.3464	24.3438	25.2599	24.3522	21.5776	19.8821	20.5162	20.8795	18.9277	15.4399	17.4985	20.3667	21.7769	18.8203
V3	out	nM	recorded data	8.53944	7.99041	6.48954	5.59101	7.03264	9.83326	9.83665	8.93107	9.25095	8.75707	8.35406	8.70214	12.3136	22.2345	25.8295	23.5314	19.685	15.9228	12.8914	11.1202	10.5494	8.53679	8.83662	7.18412	6.74177	7.5734	9.42701	9.97163	12.649	11.8998	14.3181	12.5801	13.9152	12.6968	11.5021	11.8737	11.5132	13.1246	12.6522	12.9172	11.8625	11.2395	10.8686	13.2901	11.6499	12.6985
V3	out	nM	recorded data	5.66111	5.26356	4.62847	5.75738	5.90868	5.24385	5.19854	3.97426	4.88795	4.62096	4.28593	8.16651	15.1997	20.1189	23.3462	20.1104	15.5294	11.9652	9.86492	8.58205	8.92465	8.1974	9.78609	9.33184	8.69211	8.76064	9.92743	9.38353	10.3083	10.1658	8.9596	8.84153	7.3417	7.72545	8.32834	7.89351	6.733	7.34691	6.18383	6.74367	8.99677	8.36944	7.07486	6.5456	6.02724	6.09116
V3	out	nM	recorded data	4.89243	5.43202	5.00826	6.51096	9.16813	8.05192	8.45905	8.21481	6.73273	6.1187	5.18663	7.12959	8.71895	13.9999	24.7067	29.6121	28.2712	25.3455	21.2031	17.9637	14.1013	12.7272	10.0609	8.107	7.18612	8.43494	10.1039	9.45211	7.83894	6.1126	3.96154	3.44101	2.46816	3.7272	5.00843	5.30749	3.97878	5.25785	4.68278	5.98897	5.54564	6.56475	5.86339	5.4234	9.28701	9.92467
V3	out	nM	recorded data	6.36849	7.33711	6.31331	5.25321	6.04306	5.37104	6.32526	9.79563	9.49904	8.91707	8.89351	7.72468	19.0195	58.1738	89.2214	101.485	98.5845	84.3643	67.7164	54.1365	44.9283	37.0948	36.156	34.3688	32.9099	30.2504	26.2491	24.217	23.5829	25.82	23.7954	21.922	21.4293	24.0252	24.2711	22.4318	18.3227	16.6291	16.3008	16.8637	19.3981	19.572	19.5546	19.3696	20.8275	19.9255
V3	out	nM	recorded data	9.20826	7.7402	5.98484	8.7001	9.51833	11.4636	14.7767	16.0311	15.5203	15.6558	17.4258	17.1152	35.8629	66.1972	103.62	115.522	109.195	98.764	82.7912	68.0938	56.3184	46.9318	46.4971	48.1595	45.8331	43.3706	40.1154	37.1757	33.7053	32.5793	30.6987	31.0028	30.3164	33.9176	32.9876	32.8636	29.7995	29.1237	29.7365	31.2173	29.8447	33.4732	32.2978	33.9656	33.8224	34.4486
V3	out	nM	recorded data	7.99603	7.62734	6.90138	8.67376	9.04698	11.668	15.7409	14.677	13.2263	13.526	12.2108	11.1334	36.1366	67.7802	89.8579	95.3153	92.3282	80.504	66.9097	54.7688	45.8212	39.7189	37.0183	31.7935	29.1328	26.7565	23.4231	24.2218	23.6433	23.4653	22.3669	23.6772	24.3999	26.1683	25.8979	24.0265	21.0433	23.2828	21.7065	21.3856	21.5201	22.0879	20.6701	19.6269	17.2864	20.9813
V1	in	wM	model fits	18.9487	19.0071	19.0479	19.0697	19.0723	19.0577	19.0282	18.9853	18.9311	18.3364	18.7405	19.1898	20.7315	21.4431	17.9819	13.23	8.93912	6.13793	5.6505	6.51047	6.9118	8.47572	10.7022	11.5727	13.0889	14.1525	15.87	15.7826	16.1575	15.9258	16.6024	16.5461	16.3796	16.9509	16.8747	17.2781	17.8634	17.9673	17.5147	16.7688	16.6642	16.6913	16.8062	17.3321	17.6418	16.8217
V1	in	wM	model fits	1.65801	1.65897	1.66076	1.66338	1.66672	1.67056	1.67457	1.67847	1.68201	1.6575	1.67471	1.67207	1.71162	1.86232	1.87265	1.87843	1.83262	1.79122	1.77728	1.74872	1.78426	1.86558	1.82813	1.79582	1.77146	1.72426	1.70243	1.72064	1.75068	1.79046	1.77821	1.77493	1.84573	1.84737	1.81959	1.79768	1.79744	1.78855	1.77099	1.78659	1.76176	1.79378	1.75209	1.75429	1.79057	1.7667
V1	in	wM	model fits	5.38214	5.35287	5.33012	5.31617	5.31136	5.31443	5.32253	5.33193	5.34012	5.3533	4.94404	5.38962	27.6294	55.3569	60.5682	57.2551	52.663	47.3707	42.2106	38.2208	33.7506	32.3486	32.6593	32.4576	32.4619	33.3996	33.6916	32.9822	31.2574	30.1088	29.0589	29.5387	30.0879	29.9528	29.6271	28.2524	27.5713	28.0009	27.9598	27.4393	26.4844	26.6409	27.312	27.7094	28.0446	28.1217
V1	in	wM	model fits	2.3723	2.3649	2.3483	2.32476	2.29727	2.26924	2.24372	2.22292	2.20809	2.12896	2.30711	2.49334	4.3879	10.4196	10.965	9.52953	8.0641	6.45682	5.4241	4.91838	4.6622	4.53573	4.49777	4.77211	4.57494	4.67119	4.61955	4.76963	4.36708	4.13852	4.09852	4.31597	4.37407	4.31473	4.5001	4.39076	4.27853	4.16892	4.03077	3.9166	3.9738	3.88423	4.01478	4.34438	4.14639	4.27159
V1	in	wM	model fits	5.85722	5.82144	5.7906	5.76746	5.75427	5.75208	5.76036	5.77761	5.80098	6.08725	6.02986	7.07011	41.8486	76.2863	79.2684	72.1004	62.1447	53.007	45.5561	41.0475	37.3818	35.483	35.6277	34.7124	33.4434	32.7912	33.8647	33.6238	32.4147	31.9663	30.408	30.7668	31.3572	31.1923	31.0522	28.9686	28.5758	29.6006	29.1932	28.155	26.7176	26.7705	28.168	29.3376	30.0422	29.1112
V1	in	wM	model fits	1.76577	1.75502	1.73726	1.71794	1.7022	1.69336	1.69245	1.69855	1.70952	1.55376	1.32969	1.51232	4.79212	20.5747	21.8196	18.8668	15.1136	11.4919	9.26754	7.76615	6.60408	6.35734	6.14586	5.94714	6.29972	6.34009	6.12966	6.02379	6.18607	6.15806	5.89516	6.09255	6.50175	6.55584	6.51154	6.26741	6.00892	6.3996	6.75792	6.65722	5.90037	5.45512	5.52057	5.62606	5.3956	5.35091
V1	in	wM	model fits	3.93944	3.94034	3.95705	3.98195	4.00677	4.02538	4.0353	4.03804	4.03776	4.22192	3.98057	4.13641	22.6383	47.8265	50.0518	43.8742	36.3382	29.6221	25.4349	22.3672	20.8282	19.3083	20.3744	19.8257	20.2787	20.199	20.1807	18.5147	17.2207	16.1774	15.9082	16.7893	17.9998	18.4068	17.6893	17.0365	17.1931	17.1737	16.5559	15.653	14.9732	14.5526	15.3372	15.4234	15.1866	15.0204
V1	in	wM	model fits	2.87501	2.88188	2.88902	2.89234	2.88842	2.87571	2.8552	2.83068	2.80863	2.68653	2.67589	2.44756	7.85943	30.7077	33.9871	30.5002	25.0616	19.965	16.9592	15.7287	14.2609	14.5282	14.7545	14.7197	14.7369	14.9634	14.3274	14.3072	13.734	14.0873	14.4128	14.56	14.7986	14.7224	14.1976	14.0799	14.218	14.078	13.6487	12.6603	11.6334	11.5487	11.744	12.8122	13.1426	12.6413
V1	in	wM	model fits	3.01562	3.02622	3.04659	3.0703	3.09115	3.10488	3.10931	3.10396	3.0892	2.8515	2.48238	2.82631	12.9215	27.9422	28.8733	25.889	21.1382	17.2128	14.9847	12.884	11.7034	10.5162	11.7409	11.3813	11.612	11.4627	11.4637	10.8931	10.1814	9.97125	8.75171	8.61991	9.03604	9.52943	10.0508	9.96009	10.0962	10.4754	10.2481	9.95271	9.63547	9.2759	9.03797	9.11518	9.40166	8.97925
V1	in	wM	model fits	3.64326	3.70426	3.7648	3.81805	3.85861	3.88369	3.89359	3.89173	3.88385	3.85748	3.48428	3.25344	10.9181	36.6792	40.4287	37.0211	30.6322	24.4944	20.5061	18.5294	17.5562	17.1426	18.2385	18.0878	18.4058	18.8565	19.1891	19.702	19.1599	18.7109	18.0989	17.7296	18.4835	18.8973	19.1754	18.4409	17.6006	16.7943	15.7781	15.4609	15.2812	15.4778	15.4835	16.0516	15.9955	15.8842
V1	in	wM	model fits	2.17929	2.17927	2.1948	2.22355	2.26163	2.30431	2.34688	2.38524	2.41648	2.18597	2.16127	2.58229	9.41935	19.0357	20.0607	18.3737	16.1178	13.7599	11.6507	10.2527	8.79433	8.38878	8.96941	8.48392	8.45278	7.93987	8.06062	8.26828	7.99595	7.66025	7.40725	7.65171	8.07226	8.24946	8.31423	7.92812	7.82222	7.76782	7.9245	7.97648	7.87528	7.6409	7.5617	7.60965	7.9476	8.02786
V1	in	wM	model fits	3.83069	3.8423	3.8808	3.94325	4.02435	4.11588	4.20902	4.29578	4.3704	4.46999	4.3759	4.05414	19.123	64.521	72.9226	66.3885	54.8413	45.0496	39.3924	35.068	33.3391	33.9538	36.2072	36.6799	36.7731	36.6688	36.0728	35.6556	34.6627	34.043	32.6757	32.1597	33.5433	34.4157	35.4024	34.3306	31.8717	31.1395	28.8514	27.8164	26.9154	27.5185	29.0121	30.4999	30.5007	28.4393
V1	in	wM	model fits	3.73188	3.74898	3.76305	3.77149	3.77217	3.76419	3.74799	3.72536	3.69916	3.21975	2.95206	3.65913	11.156	18.2141	19.4545	18.7981	16.1963	13.9551	12.791	11.752	10.7741	10.822	11.2527	11.4622	11.3881	11.0367	11.0471	10.8552	10.6545	10.8414	10.8145	10.8664	11.8267	12.5165	12.3928	11.6191	11.694	11.3058	11.5044	11.5961	11.3815	10.871	10.7495	10.734	10.941	11.4667
V1	in	wM	model fits	3.78036	3.78843	3.79725	3.80669	3.81586	3.82427	3.83164	3.83781	3.84277	3.16587	2.66082	2.3654	22.1972	80.5271	96.4527	91.1438	78.0977	66.3499	58.8682	52.3765	48.6785	48.5519	50.5783	51.1538	49.7842	49.9421	50.8278	50.2053	48.041	45.1558	45.2278	44.7746	44.9934	45.8118	47.2394	45.4287	44.2504	43.8164	41.2082	38.9689	37.218	37.2933	39.1206	40.9613	42.3864	40.4256
V1	in	wM	model fits	4.57098	4.56869	4.56397	4.55692	4.54818	4.53902	4.53114	4.52615	4.52505	4.48769	4.12965	4.13747	8.21448	13.6242	14.8427	14.3793	13.2098	12.0757	10.6135	9.59363	8.95759	8.79228	8.69675	8.56233	8.51732	8.66917	8.51206	8.35207	8.21775	7.97725	8.09681	8.08162	8.29436	8.4362	8.59657	8.83503	8.52384	8.44229	7.94666	7.84883	7.75172	7.69732	8.03795	8.08954	7.97166	7.90743
V1	in	wM	model fits	3.31322	3.35332	3.42307	3.51724	3.62652	3.73834	3.83966	3.91936	3.97132	3.31058	2.89506	2.79475	25.7335	85.569	103.474	100.279	88.2683	78.3461	70.2564	63.8842	58.5252	57.2275	59.3799	56.3816	53.4675	53.9407	57.336	56.9205	54.6443	53.0565	53.08	53.7323	55.4134	54.1794	53.0561	49.8376	49.6242	51.2064	49.2418	47.671	45.2682	45.244	45.4088	47.3125	46.5612	45.2647
V1	in	wM	model fits	2.69724	2.69079	2.68386	2.67681	2.66953	2.66167	2.65293	2.64326	2.63278	2.56086	2.5527	2.53889	3.80264	5.77413	6.04417	5.73929	5.37952	4.72984	4.52059	4.23358	4.03134	3.8561	3.89224	3.96511	4.12973	4.25359	4.12867	4.02261	3.90286	3.75214	3.70304	3.59713	3.82687	3.91984	4.10154	4.08462	4.08363	4.00536	4.05504	4.03886	4.13702	3.92185	4.02506	3.98123	3.6951	3.80324
V1	in	wM	model fits	8.88499	8.82322	8.80751	8.83911	8.91326	9.02123	9.15124	9.28685	9.40924	8.99506	8.51734	8.29963	38.282	102.74	125.321	123.755	113.987	104.994	95.7683	88.7957	82.6163	82.3745	85.99	82.0996	76.6854	79.1564	84.7444	85.2849	83.0543	80.7523	82.3223	83.0273	82.7788	79.7101	78.1143	72.4704	70.2262	70.7162	70.4222	71.0483	69.4791	69.5753	70.3406	70.9843	69.8683	68.0969
V1	in	wM	model fits	8.06992	8.06288	8.03565	7.99952	7.969	7.95813	7.97515	8.01776	8.07366	7.16707	6.82562	7.33934	44.3855	110.377	134.346	133.846	125.37	115.6	106.234	98.1702	91.1563	90.8737	92.9893	90.4654	85.679	88.9326	92.6556	94.0601	91.639	90.8224	89.3993	88.2143	88.7915	87.0368	86.9926	82.8173	82.455	82.4057	84.7517	83.7322	80.3751	80.7062	79.2718	79.3673	79.4866	76.5727
V1	in	wM	model fits	6.76232	6.73811	6.69961	6.652	6.60217	6.55812	6.52766	6.51611	6.52484	6.3195	5.97355	5.98826	38.4149	81.8328	94.6153	91.0214	83.7827	74.5102	68.4311	63.3782	60.0034	58.4456	59.1552	55.8181	53.3592	55.8184	57.8996	58.8733	57.9194	57.3934	55.7348	55.1564	55.1973	55.822	55.5928	52.9068	50.6557	50.8075	51.3309	48.5778	47.7048	48.3917	47.9712	48.1822	48.3126	46.5719
V1	in	wM	model fits	5.82394	5.8136	5.80835	5.80443	5.80219	5.80552	5.81858	5.84321	5.87758	5.56922	5.66441	6.43747	42.5155	81.3917	95.4167	93.4388	87.6048	79.4278	71.9639	66.2977	62.5585	59.3168	57.5501	54.9304	53.8541	54.5138	55.1292	54.3603	54.6045	54.7898	53.7783	53.6067	52.3189	52.1537	49.6211	46.5096	46.9239	45.8418	47.8708	47.7434	48.1943	48.4853	48.1279	48.2654	47.1631	43.9356
V1	in	wM	model fits	14.3589	14.3097	14.3126	14.3432	14.3783	14.402	14.4077	14.3956	14.369	14.8968	14.5092	18.6664	79.4369	128.991	144.823	143.338	135.935	123.732	113.341	105.924	97.0446	92.7645	91.6666	89.3368	90.6515	92.5989	93.3314	94.2771	93.1614	91.7287	89.8004	89.093	89.4436	89.4394	88.8323	85.5123	85.096	85.8182	85.8107	84.0022	83.9186	84.1628	83.5626	82.4204	82.8982	80.6213
V1	in	wM	model fits	24.9498	24.8565	24.8433	24.8952	24.9893	25.1027	25.2155	25.3125	25.3822	24.9899	23.1721	26.652	68.8434	108.942	120.182	116.889	110.694	101.493	94.2212	88.0125	82.3939	81.0123	80.9693	80.0727	79.6123	81.8531	83.0837	83.0532	80.4759	77.5957	74.4421	73.3302	72.4265	73.5116	74.7646	72.7113	72.5078	76.1355	77.4133	75.5312	75.8871	74.4813	73.3117	75.2234	77.0041	74.0766
V1	in	wM	model fits	38.9373	38.7083	38.5484	38.4395	38.3616	38.2976	38.2376	38.1807	38.1322	38.0407	36.4933	36.5623	68.5618	102.388	118.123	122.76	123.668	119.143	114.268	108.65	103.212	102.086	103.751	105.447	102.345	105.244	107.01	104.516	102.828	100.763	100.346	99.5385	101.574	102.923	98.0161	94.8444	94.1499	98.7244	102.291	99.1467	98.2168	100.182	101.533	100.339	101.027	102.805
V1	in	wM	model fits	26.1547	26.0863	26.0362	26.01	26.0122	26.0446	26.1046	26.1847	26.2727	25.3964	24.4439	24.8399	43.4026	66.117	78.7753	79.3947	78.3305	73.4183	69.7838	65.4381	61.3514	60.5114	62.9189	63.8577	63.1188	63.302	64.9305	64.5531	63.5272	62.8206	63.174	63.0673	62.0266	62.7525	60.6589	57.9312	56.7317	59.4846	61.6032	60.4292	59.303	58.9823	59.3739	58.0658	60.6714	61.9253
V1	out	wM	model fits	19.1277	19.088	19.0407	18.9917	18.9476	18.9134	18.8914	18.8809	18.8791	18.3226	18.88	19.6894	21.7715	23.3063	21.1431	17.6785	14.7689	12.7164	11.919	12.0575	11.2009	11.0341	11.4718	10.112	9.13812	8.83221	9.33592	8.95469	9.29162	9.31033	9.68146	9.50636	9.52493	9.72007	9.63002	9.88552	10.3069	10.3018	9.38242	8.644	8.80972	8.60436	8.76685	8.89336	9.05605	8.7605
V1	out	wM	model fits	1.64648	1.64588	1.64541	1.64498	1.64455	1.64409	1.64361	1.64319	1.64293	1.61578	1.63574	1.63314	1.67379	1.84099	1.8619	1.87242	1.8446	1.82793	1.83774	1.80747	1.80607	1.86262	1.80487	1.77051	1.77399	1.72879	1.6877	1.69099	1.70207	1.71623	1.7376	1.74313	1.80751	1.81073	1.79025	1.78222	1.77382	1.7717	1.75689	1.76337	1.73544	1.77795	1.74124	1.7528	1.77661	1.75708
V1	out	wM	model fits	5.18892	5.15759	5.13011	5.10852	5.09412	5.08768	5.08905	5.0956	5.10361	4.8485	4.15779	4.69465	26.9105	54.7691	59.9521	56.7931	52.0951	47.1413	42.998	40.3105	36.6394	35.3471	35.2666	34.0208	33.2934	33.531	33.4818	32.4752	30.1655	29.1544	28.6456	29.3134	30.1298	29.8355	28.5284	26.6122	25.4434	25.7652	25.2932	25.2456	24.6847	24.5241	24.6362	24.3549	24.2767	23.9977
V1	out	wM	model fits	2.15831	2.14375	2.13371	2.13038	2.13502	2.14768	2.16683	2.18958	2.21265	2.13081	2.37264	2.5614	4.46481	10.5367	11.172	9.70116	8.11685	6.43837	5.36003	4.95327	4.6921	4.52441	4.46867	4.69152	4.43146	4.44683	4.25459	4.30528	3.83899	3.56868	3.68486	4.02228	4.20062	4.14379	4.20097	4.06896	4.07849	3.94516	3.70451	3.54463	3.56817	3.4558	3.55381	3.83669	3.6344	3.74302
V1	out	wM	model fits	5.38101	5.37621	5.39137	5.42377	5.46762	5.51562	5.56124	5.59857	5.62379	5.67555	5.61054	6.92409	41.455	75.742	80.0183	73.5551	64.0074	55.7439	49.0523	44.9536	41.7208	39.5918	39.1812	36.8066	34.2818	32.225	32.1283	30.7846	28.8591	28.4309	27.6532	28.977	29.9749	29.3273	28.4019	25.2806	24.3196	25.2732	25.2526	24.8562	24.504	24.4737	25.2912	25.651	25.4898	24.3351
V1	out	wM	model fits	1.65307	1.63463	1.61762	1.6051	1.59907	1.601	1.61128	1.62852	1.65013	1.63605	1.54409	1.68928	4.96596	21.0252	22.548	19.8289	16.0917	12.2918	9.88684	8.26186	7.05183	6.75576	6.37327	6.19502	6.4706	6.43027	6.22488	6.00259	5.85492	5.42658	5.10566	5.26531	5.75517	5.73059	5.71707	5.36271	5.08147	5.40396	5.5729	5.47363	4.97214	4.73017	5.01476	5.31238	4.86791	4.69966
[truncated: 961 more rows]
[truncated: 81 more columns]

## Sheet: fig_3b
Area	Attention Index	Motion Index
[truncated: 248 more rows]
